# Supplementary material for: Tumour microenvironment‐based molecular profiling reveals ideal candidates for high‐grade serous ovarian cancer immunotherapy
Source: Cell Prolif. 2021 Jan 31;54(3):e12979. doi: 10.1111/cpr.12979 (PMC7941229; doi:10.1111/cpr.12979)
Supplement: Supplementary file 15 — Tables S1–S9 [file CPR-54-e12979-s014.xlsx]

## Sheet: S1_PRIMER_SEQUENCES
# Supplementary Table S1
# Primer sequences for qPCR
Target gene	Forward (5’-3’)	Reverse (5’-3’)
peg3	CTCACAACACAATCCAGGAC	TAGACCTCGACTGGTGCTTG
diras3	CATAAGTTCCCCATCGTGCT	GAACAGCTCCTGCACATTCA
dlec1	AAGCAGGAGTGTGAGGAGGA	TCCAGGAGCAGGTTCTGAGT
pd-l1	TATGGTGGTGCCGACTACAA	TGCTTGTCCAGATGACTTCG
gapdh	GAGTCAACGGATTTGGTCGT	TTGATTTTGGAGGGATCTCG
β-actin	AGAGCTACGAGCTGCCTGAC	AGCACTGTGTTGGCGTACAG

## Sheet: S2_IMMUNE_VS_NONIMMUNE_DEGS
# Supplementary Table S2
# Differentially expressed genes between immune and non-immune group
# Results have been filtered with foldchange >=3 or <= 1/3 and padj < 0.05
GeneSymbol	OverallAverage	Non-immune.Mean	Immune.Mean	foldChange	log2FoldChange	pval	padj	class
PTPRC	1262.19	554.666	1728.25	3.11585	1.63963	1.54971e-39	2.14372e-35	overexpressed
FYB	972.259	435.34	1325.94	3.04577	1.60681	1.20412e-35	3.33133e-32	overexpressed
GPR183	584.705	251.828	803.981	3.19258	1.67472	8.83325e-33	1.52738e-29	overexpressed
IL7R	505.768	149.284	740.595	4.96098	2.31063	1.16416e-31	1.34199e-28	overexpressed
IL2RG	1319.48	509.289	1853.18	3.63876	1.86345	1.47657e-31	1.57119e-28	overexpressed
CD48	480.602	200.575	665.065	3.3158	1.72936	2.60608e-31	2.57499e-28	overexpressed
SLAMF8	716.271	274.276	1007.43	3.67304	1.87697	9.32396e-31	8.06115e-28	overexpressed
CST7	401.425	157.599	562.04	3.56627	1.83442	7.9899e-30	5.95611e-27	overexpressed
IL2RB	887.49	373.263	1226.23	3.28516	1.71596	9.17853e-29	5.52029e-26	overexpressed
PLAU	3068.53	1304.37	4230.63	3.24343	1.69752	1.59605e-28	8.83126e-26	overexpressed
FAP	638.475	205.121	923.939	4.50435	2.17132	3.44494e-28	1.64324e-25	overexpressed
CD2	444.821	157.967	633.78	4.01212	2.00436	5.70345e-28	2.39078e-25	overexpressed
GJB2	1624.04	566.973	2320.36	4.09253	2.03299	6.52146e-27	2.50587e-24	overexpressed
THBS2	7465.93	2433.6	10780.9	4.43002	2.14731	9.08178e-27	3.38319e-24	overexpressed
CD3E	560.583	201.351	797.221	3.95937	1.98527	1.16359e-25	3.83238e-23	overexpressed
CCL11	234.185	67.2566	344.145	5.1169	2.35527	3.83326e-25	1.15273e-22	overexpressed
C1QB	13963.1	6080.86	19155.3	3.1501	1.6554	4.4974e-25	1.32367e-22	overexpressed
CCL5	1450.32	537.33	2051.73	3.81837	1.93296	3.50937e-24	8.82639e-22	overexpressed
NTM	396.939	141.611	565.131	3.99073	1.99665	1.97927e-23	4.56321e-21	overexpressed
EVI2A	344.795	152.43	471.512	3.09331	1.62915	2.74819e-23	6.23209e-21	overexpressed
COL11A1	3323.83	936.783	4896.25	5.22666	2.38589	3.93751e-23	8.64565e-21	overexpressed
LILRB4	946.675	425.707	1289.85	3.02991	1.59927	6.86255e-23	1.46046e-20	overexpressed
LUM	14857.5	5140.84	21258.2	4.13516	2.04794	8.21004e-23	1.69507e-20	overexpressed
PRF1	267.266	107.641	372.416	3.4598	1.79069	8.60339e-23	1.73212e-20	overexpressed
NKG7	578.127	208.619	821.533	3.93796	1.97745	8.76514e-23	1.73212e-20	overexpressed
INHBA	1672.33	518.987	2432.07	4.68619	2.22842	1.09045e-22	2.09503e-20	overexpressed
GZMA	225.072	87.6475	315.598	3.60076	1.8483	4.38121e-22	7.57566e-20	overexpressed
SNX20	276.563	123.794	377.197	3.04696	1.60737	8.59926e-22	1.41611e-19	overexpressed
TNFAIP6	272.257	112.509	377.487	3.35516	1.74638	1.85348e-21	2.8808e-19	overexpressed
CTSW	325.719	136.096	450.629	3.31112	1.72732	2.09405e-21	3.21855e-19	overexpressed
C1QA	8238	3627.03	11275.4	3.10871	1.63631	2.37012e-21	3.60284e-19	overexpressed
FCGR2B	610.116	264.819	837.574	3.16282	1.66121	4.30004e-21	6.1961e-19	overexpressed
ADAM12	1688.74	653.263	2370.84	3.62923	1.85966	5.91689e-21	8.26751e-19	overexpressed
POSTN	5247.2	1590.53	7655.96	4.81346	2.26707	9.23198e-21	1.26442e-18	overexpressed
CD3D	141.857	45.1593	205.555	4.55178	2.18643	1.01146e-20	1.37172e-18	overexpressed
FN1	85317.1	32080.3	120386	3.75263	1.9079	1.22564e-20	1.64605e-18	overexpressed
COL5A2	7533.38	3155.42	10417.3	3.3014	1.72308	2.53102e-20	3.24182e-18	overexpressed
CXCR3	212.201	86.0283	295.314	3.43275	1.77937	3.62523e-20	4.51782e-18	overexpressed
ITGA11	1989.71	781.704	2785.47	3.56332	1.83322	3.86623e-20	4.73288e-18	overexpressed
IL21R	115.274	36.4917	167.17	4.58104	2.19568	3.85337e-20	4.73288e-18	overexpressed
VCAN	5576.41	2512	7595.03	3.0235	1.59622	7.62408e-20	9.01401e-18	overexpressed
COL3A1	95933	40303.4	132578	3.28949	1.71786	1.60062e-19	1.81486e-17	overexpressed
LRRC15	1136	276.733	1702.03	6.15045	2.62069	3.5025e-19	3.78516e-17	overexpressed
ANKRD22	167.949	65.2988	235.568	3.60753	1.85101	4.78972e-19	5.13614e-17	overexpressed
TMEM158	1089.81	447.017	1513.23	3.38517	1.75923	5.48989e-19	5.79708e-17	overexpressed
GPR84	188.594	83.5861	257.767	3.08385	1.62473	1.8754e-18	1.89361e-16	overexpressed
CTSK	3565.24	1370.27	5011.14	3.65703	1.87067	2.50024e-18	2.48818e-16	overexpressed
TDO2	531.823	173.112	768.118	4.43712	2.14962	4.53101e-18	4.23496e-16	overexpressed
NNMT	5743.46	2419.66	7932.95	3.27854	1.71305	1.25658e-17	1.10014e-15	overexpressed
GREM1	515.74	130.131	769.752	5.91522	2.56443	2.33545e-17	1.95796e-15	overexpressed
SLAMF6	137.232	52.5174	193.035	3.67564	1.878	4.44854e-17	3.51638e-15	overexpressed
CXCR6	175.83	70.6601	245.109	3.46885	1.79446	7.69811e-17	5.85098e-15	overexpressed
MMP11	14782.6	5368.35	20984.1	3.90886	1.96675	1.68756e-16	1.20954e-14	overexpressed
COL10A1	2009.66	728.58	2853.54	3.91658	1.9696	2.68862e-16	1.84117e-14	overexpressed
PDCD1LG2	163.37	68.1985	226.063	3.31478	1.72891	3.62475e-16	2.44591e-14	overexpressed
TLR8	143.401	60.5713	197.964	3.26828	1.70853	4.29138e-16	2.87804e-14	overexpressed
GBP5	948.081	406.509	1304.83	3.20985	1.6825	5.93747e-16	3.78493e-14	overexpressed
COL8A1	3542.87	1584.19	4833.11	3.05083	1.6092	6.44092e-16	4.08703e-14	overexpressed
ITGBL1	337.152	130.027	473.591	3.64225	1.86483	1.08339e-15	6.69044e-14	overexpressed
ADAMDEC1	388.713	127.284	560.924	4.40687	2.13975	1.17751e-15	7.17552e-14	overexpressed
CLEC4E	162.598	60.7276	229.703	3.78251	1.91934	1.7969e-15	1.06225e-13	overexpressed
CD8A	467.131	199.568	643.383	3.22388	1.6888	2.48232e-15	1.42481e-13	overexpressed
C5ORF46	67.1162	14.2483	101.942	7.15466	2.83888	5.11753e-15	2.87767e-13	overexpressed
GZMK	83.0627	27.4106	119.722	4.36773	2.12688	7.36964e-15	4.06152e-13	overexpressed
ZNF683	174.422	63.4846	247.5	3.89859	1.96295	9.40061e-15	5.04026e-13	overexpressed
SFRP2	5367.12	2056.91	7547.65	3.66941	1.87555	1.09326e-14	5.79429e-13	overexpressed
SVEP1	645.257	288.205	880.458	3.05498	1.61116	1.13534e-14	5.99435e-13	overexpressed
EPYC	841.669	155.088	1293.94	8.34328	3.06062	6.5465e-14	3.10129e-12	overexpressed
AIM2	100.308	34.0105	143.979	4.23338	2.08181	1.19945e-13	5.54916e-12	overexpressed
CXCL13	433.595	121.725	639.032	5.24981	2.39226	1.9165e-13	8.52441e-12	overexpressed
SIRPG	91.1648	33.68	129.032	3.83111	1.93776	4.58303e-13	1.96276e-11	overexpressed
LYZ	1236.41	479.003	1735.33	3.62281	1.85711	4.67071e-13	1.988e-11	overexpressed
GZMH	84.5979	29.1389	121.13	4.15701	2.05555	9.50257e-13	3.88903e-11	overexpressed
CXCL10	4598.22	2038.52	6284.36	3.0828	1.62424	1.28516e-12	5.18298e-11	overexpressed
SFRP4	3682.5	1517.69	5108.53	3.366	1.75103	1.50933e-12	5.96532e-11	overexpressed
KLRK1	105.278	43.964	145.668	3.31335	1.72829	1.946e-12	7.58283e-11	overexpressed
RHOH	114.555	49.9245	157.13	3.14734	1.65413	3.65593e-12	1.37053e-10	overexpressed
VCAM1	1527.84	676.668	2088.53	3.0865	1.62597	3.70718e-12	1.38598e-10	overexpressed
GZMB	251.169	82.2494	362.442	4.40662	2.13967	4.55535e-12	1.69393e-10	overexpressed
DIO2	294.699	114.848	413.173	3.59757	1.84702	5.02402e-12	1.84833e-10	overexpressed
MMP9	3381.18	1231.8	4797.04	3.89432	1.96137	7.67471e-12	2.76469e-10	overexpressed
SCG2	237.395	106.824	323.405	3.02745	1.5981	3.68859e-11	1.21198e-09	overexpressed
CXCL9	2442.4	754.99	3553.95	4.70728	2.23489	6.93701e-11	2.15156e-09	overexpressed
HLA-DQA1	2912.52	1125.5	4089.69	3.63366	1.86142	7.06705e-11	2.18211e-09	overexpressed
MMP13	435.872	37.3772	698.373	18.6845	4.22377	9.16209e-11	2.77098e-09	overexpressed
GNLY	529.118	178.31	760.207	4.26341	2.09201	9.99247e-11	3.00491e-09	overexpressed
CD69	293.239	132.685	399.002	3.00714	1.58839	1.5545e-10	4.52703e-09	overexpressed
S100A9	5257.9	1379.62	7812.63	5.66287	2.50153	1.91585e-10	5.52125e-09	overexpressed
IGJ	3728.61	1131.79	5439.21	4.80583	2.26479	2.83271e-10	7.90019e-09	overexpressed
SH2D1A	60.9188	21.2887	87.0244	4.08782	2.03133	3.02244e-10	8.41236e-09	overexpressed
CXCL11	1013.01	451.873	1382.65	3.05983	1.61345	4.05776e-10	1.10061e-08	overexpressed
IGFL2	180.436	71.1502	252.426	3.54779	1.82692	4.08832e-10	1.10673e-08	overexpressed
CTLA4	59.965	22.1836	84.8527	3.82501	1.93547	9.75593e-10	2.47622e-08	overexpressed
ASPN	436.467	156.885	620.636	3.956	1.98404	2.01216e-09	4.89178e-08	overexpressed
SLAMF7	541.828	232.492	745.597	3.20698	1.68122	2.45278e-09	5.80981e-08	overexpressed
TIMD4	46.8935	16.5289	66.8956	4.04719	2.01692	2.90994e-09	6.82257e-08	overexpressed
DPT	155.774	49.5295	225.761	4.55811	2.18843	3.20955e-09	7.48696e-08	overexpressed
IDO1	1652.06	706.219	2275.12	3.22155	1.68775	3.48688e-09	8.07941e-08	overexpressed
KRT16	189.341	80.7983	260.841	3.2283	1.69077	4.03186e-09	9.28896e-08	overexpressed
OMD	195.747	56.6307	287.387	5.07476	2.34334	4.25347e-09	9.74143e-08	overexpressed
GPR171	61.1756	23.8032	85.7939	3.60431	1.84972	6.22114e-09	1.38578e-07	overexpressed
P2RY10	49.7687	17.8749	70.7781	3.95963	1.98537	7.33482e-09	1.61565e-07	overexpressed
CD1C	56.0634	22.876	77.925	3.40641	1.76825	7.6504e-09	1.67715e-07	overexpressed
ADH1B	382.456	111.287	561.083	5.04176	2.33393	1.71089e-08	3.50618e-07	overexpressed
GPR141	96.9447	43.5763	132.1	3.03147	1.60002	1.7725e-08	3.62172e-07	overexpressed
CD1A	99.6545	28.0936	146.794	5.22516	2.38547	1.78398e-08	3.63979e-07	overexpressed
KLRB1	78.0289	34.2395	106.874	3.12137	1.64218	3.06514e-08	5.87266e-07	overexpressed
CLEC10A	118.588	52.6577	162.018	3.07681	1.62144	3.59645e-08	6.79641e-07	overexpressed
CFD	712.013	315.328	973.321	3.08669	1.62606	8.73721e-08	1.5299e-06	overexpressed
S100A8	973.653	280.132	1430.5	5.10652	2.35234	9.49389e-08	1.64573e-06	overexpressed
FCN1	229.035	103.263	311.884	3.02029	1.59469	1.48076e-07	2.44432e-06	overexpressed
PLA2G2D	129.238	47.3597	183.174	3.86772	1.95148	1.64245e-07	2.67767e-06	overexpressed
CPA3	52.8611	18.6257	75.413	4.04886	2.01752	2.00565e-07	3.19265e-06	overexpressed
FABP4	400.583	88.0924	606.429	6.88402	2.78325	3.27254e-07	5.00211e-06	overexpressed
COL6A6	199.427	84.5407	275.106	3.25413	1.70227	3.82116e-07	5.71438e-06	overexpressed
FASLG	44.1379	17.1599	61.9092	3.60779	1.85112	5.87621e-07	8.36272e-06	overexpressed
CD1E	62.9464	18.8521	91.9927	4.87971	2.2868	6.73376e-07	9.45665e-06	overexpressed
MARCO	356.693	135.734	502.246	3.70023	1.88762	1.78064e-06	2.24127e-05	overexpressed
SERPINE1	4438.28	1908.75	6104.55	3.19819	1.67726	3.07051e-06	3.64587e-05	overexpressed
GZMM	42.8452	17.343	59.6443	3.4391	1.78203	3.62475e-06	4.1924e-05	overexpressed
MZB1	533.239	210.928	745.554	3.53464	1.82156	5.62542e-06	6.20939e-05	overexpressed
TNFRSF17	40.0256	16.4684	55.5435	3.37274	1.75392	5.94524e-06	6.52184e-05	overexpressed
CCL19	77.5998	23.916	112.963	4.72333	2.23981	6.39943e-06	6.96485e-05	overexpressed
IGLL5	7335.21	2561.77	10479.6	4.09078	2.03238	1.0025e-05	0.000104268	overexpressed
CCL7	65.0177	29.0973	88.6796	3.0477	1.60772	3.05015e-05	0.000279607	overexpressed
HLA-C	188.712	77.3421	262.075	3.38852	1.76065	3.13497e-05	0.000286433	overexpressed
IRF4	194.413	82.2072	268.327	3.26403	1.70665	3.33864e-05	0.000301655	overexpressed
CCL21	438.593	152.716	626.908	4.10504	2.0374	9.21835e-05	0.000724943	overexpressed
PLN	109.234	38.4498	155.861	4.05362	2.01921	0.000108107	0.000829418	overexpressed
S100A7	155.042	22.3407	242.456	10.8526	3.43997	0.000125028	0.000932856	overexpressed
CCL13	72.8534	26.5289	103.369	3.89645	1.96216	0.000275893	0.00185895	overexpressed
ADIPOQ	84.5002	20.5273	126.641	6.1694	2.62513	0.000419216	0.00265037	overexpressed
TNFRSF18	250.746	109.001	344.118	3.15701	1.65856	0.000421413	0.00266183	overexpressed
S100A12	22.4851	9.16431	31.2599	3.41105	1.77021	0.000972371	0.0054128	overexpressed
MMP1	507.053	206.942	704.745	3.40551	1.76787	0.00112901	0.0061414	overexpressed
FMO2	343.023	122.953	487.989	3.9689	1.98874	0.00197485	0.00974605	overexpressed
CD70	78.1533	26.2572	112.339	4.27839	2.09707	0.00243868	0.0115965	overexpressed
EEF1A2	587.581	222.586	828.014	3.71997	1.89529	0.003157	0.0144319	overexpressed
ACTG2	1358.67	546.231	1893.85	3.46711	1.79373	0.00411214	0.0179047	overexpressed
CYP24A1	161.975	71.2276	221.752	3.1133	1.63844	0.00445527	0.0191933	overexpressed
FDCSP	28.4964	7.98183	42.01	5.2632	2.39594	0.00985571	0.0366884	overexpressed
CCL18	331.047	126.696	465.658	3.67539	1.8779	0.0119939	0.0428365	overexpressed
SULT1C4	212.641	366.783	111.103	0.30291	-1.72304	2.63226e-19	2.88985e-17	downexpressed
C1ORF114	131.615	229.088	67.4061	0.294237	-1.76495	2.13911e-18	2.14423e-16	downexpressed
FBN3	1877.05	3386.83	882.51	0.260571	-1.94025	4.81198e-18	4.43761e-16	downexpressed
COLEC11	556.78	1029.67	245.274	0.238207	-2.06971	7.15164e-15	3.95714e-13	downexpressed
ZNF423	1426.31	2415.56	774.666	0.320698	-1.64071	9.84453e-15	5.25789e-13	downexpressed
ARMC4	113.021	194.915	59.075	0.303082	-1.72222	4.26735e-14	2.0568e-12	downexpressed
CCDC173	116.433	196.782	63.5041	0.322713	-1.63168	1.46455e-13	6.66417e-12	downexpressed
C6ORF118	88.4144	160.431	40.9751	0.255407	-1.96913	3.15712e-13	1.38643e-11	downexpressed
ASTN1	553.334	1016.25	248.398	0.244427	-2.03252	9.33585e-13	3.83213e-11	downexpressed
FOXN4	174.931	344.506	63.2276	0.183531	-2.4459	6.98114e-12	2.53465e-10	downexpressed
IMPG2	453.773	840.143	199.26	0.237174	-2.07598	1.0222e-11	3.56175e-10	downexpressed
DDX25	120.373	237.026	43.5302	0.183652	-2.44495	2.56147e-11	8.53802e-10	downexpressed
DPYSL5	337.094	785.327	41.8294	0.0532637	-4.2307	6.24156e-11	1.95338e-09	downexpressed
ENKUR	278.044	488.274	139.559	0.285821	-1.80682	1.10195e-10	3.28517e-09	downexpressed
RP11-111H3.1	102.33	171.736	56.6096	0.329631	-1.60108	1.65055e-10	4.7866e-09	downexpressed
ZBBX	118.033	203.911	61.4635	0.301423	-1.73014	3.92628e-10	1.07337e-08	downexpressed
SOX11	933.018	1788.87	369.241	0.20641	-2.27642	1.01123e-09	2.55262e-08	downexpressed
TUBB2B	614.903	1278.62	177.691	0.138971	-2.84715	1.015e-09	2.55748e-08	downexpressed
JPH4	238.75	440.635	105.762	0.240022	-2.05876	1.5026e-09	3.71023e-08	downexpressed
FGF17	532.046	1267.87	47.3364	0.0373353	-4.74331	3.38706e-09	7.88774e-08	downexpressed
KCNIP1	221.792	390.056	110.952	0.284451	-1.81375	5.73612e-09	1.28394e-07	downexpressed
CCDC37	175.749	327.257	75.9463	0.23207	-2.10737	6.23803e-09	1.38731e-07	downexpressed
RSPH4A	194.244	328.277	105.952	0.322752	-1.6315	7.25119e-09	1.60233e-07	downexpressed
C10ORF107	92.8591	171.121	41.3055	0.241382	-2.05061	1.11255e-08	2.34602e-07	downexpressed
DNAI1	183.714	343.81	78.2532	0.227606	-2.13539	1.64468e-08	3.3755e-07	downexpressed
CCND2	4171.65	7378.28	2059.35	0.279109	-1.8411	2.47111e-08	4.86243e-07	downexpressed
GJB7	54.3736	91.7046	29.7825	0.324766	-1.62253	2.6634e-08	5.18933e-07	downexpressed
TEKT1	219.238	404.295	97.3359	0.240754	-2.05437	3.7393e-08	7.0471e-07	downexpressed
ADCYAP1R1	932.039	1592.65	496.875	0.31198	-1.68047	4.89925e-08	9.00018e-07	downexpressed
CLDN19	190.625	392	57.9738	0.147892	-2.75738	5.73799e-08	1.04302e-06	downexpressed
GLI1	95.8018	163.542	51.179	0.31294	-1.67604	7.24466e-08	1.29477e-06	downexpressed
LRP4	952.511	1799.25	394.739	0.219391	-2.18842	8.59235e-08	1.50835e-06	downexpressed
ADCY8	575.449	1122.86	214.852	0.191343	-2.38577	9.25595e-08	1.60851e-06	downexpressed
HMGA2	3366.16	6128.84	1546.3	0.252299	-1.98679	9.42515e-08	1.63586e-06	downexpressed
COL2A1	757.103	1716.48	125.133	0.0729012	-3.77791	1.04754e-07	1.7934e-06	downexpressed
EFCAB1	300.446	558.401	130.524	0.233745	-2.09699	1.10108e-07	1.87346e-06	downexpressed
CYTL1	215.231	379.626	106.94	0.281698	-1.82778	1.13811e-07	1.93172e-06	downexpressed
ARID3C	46.1464	77.976	25.1792	0.32291	-1.6308	1.90709e-07	3.05485e-06	downexpressed
TMSB15A	176.859	315.926	85.2511	0.269845	-1.8898	3.07834e-07	4.73141e-06	downexpressed
SALL1	350.05	648.523	153.436	0.236593	-2.07952	3.49785e-07	5.29384e-06	downexpressed
AMHR2	98.9271	174.855	48.9109	0.279723	-1.83793	3.66417e-07	5.52141e-06	downexpressed
WDR63	88.1587	154.047	44.7562	0.290536	-1.78321	3.96881e-07	5.90924e-06	downexpressed
SOX3	97.9093	222.035	16.1438	0.0727083	-3.78174	4.51147e-07	6.59695e-06	downexpressed
CCDC164	194.013	334.111	101.727	0.30447	-1.71563	8.01924e-07	1.10598e-05	downexpressed
C1ORF158	131.662	239.491	60.6324	0.253171	-1.98181	9.11199e-07	1.24552e-05	downexpressed
CYP2W1	174.875	346.389	61.8931	0.178681	-2.48454	1.35018e-06	1.76867e-05	downexpressed
WDR69	92.3108	169.225	41.6448	0.246091	-2.02274	1.68443e-06	2.13572e-05	downexpressed
GDF10	106.443	213.625	35.8389	0.167765	-2.57549	1.68323e-06	2.13572e-05	downexpressed
GPM6A	226.723	388.191	120.359	0.31005	-1.68943	2.52622e-06	3.06268e-05	downexpressed
CAPSL	220.824	399.121	103.375	0.259007	-1.94894	3.53501e-06	4.10543e-05	downexpressed
C9ORF171	135.984	252.159	59.4558	0.235787	-2.08444	3.86651e-06	4.43495e-05	downexpressed
COL9A3	700.461	1421.08	225.771	0.158873	-2.65405	3.89719e-06	4.45904e-05	downexpressed
TEKT4	77.8561	147.077	32.2581	0.219328	-2.18884	3.97297e-06	4.52702e-05	downexpressed
MORN5	111.616	201.655	52.3049	0.259378	-1.94687	4.61342e-06	5.1842e-05	downexpressed
WSCD2	146.453	259.601	71.9194	0.277038	-1.85184	5.22588e-06	5.83452e-05	downexpressed
C15ORF26	62.5912	105.867	34.0842	0.321953	-1.63508	5.57768e-06	6.16262e-05	downexpressed
VWC2	56.2184	98.6836	28.2453	0.286221	-1.8048	6.78953e-06	7.33173e-05	downexpressed
VWA3A	392.403	658.228	217.296	0.330123	-1.59893	8.52562e-06	9.00267e-05	downexpressed
SPAG6	116.744	220.232	48.5736	0.220556	-2.18078	9.68732e-06	0.000101288	downexpressed
ROPN1L	332.112	562.854	180.115	0.320002	-1.64385	1.04942e-05	0.00010882	downexpressed
TMEM190	33.1999	59.0316	16.1838	0.274155	-1.86693	1.14051e-05	0.000117125	downexpressed
DNAAF1	219.614	371.886	119.308	0.320819	-1.64017	1.14769e-05	0.000117687	downexpressed
EMILIN3	121.422	235.655	46.1729	0.195935	-2.35156	1.31534e-05	0.000132714	downexpressed
FAM183A	325.462	574.264	161.569	0.28135	-1.82956	2.19758e-05	0.00020807	downexpressed
GATA5	253.806	447.371	126.298	0.282313	-1.82463	3.41226e-05	0.000306505	downexpressed
C20ORF85	630.657	1293.79	193.83	0.149815	-2.73874	4.61751e-05	0.000397721	downexpressed
SP5	506.237	894.831	250.258	0.279671	-1.8382	6.33683e-05	0.000525209	downexpressed
FAM5B	97.584	166.007	52.5114	0.31632	-1.66054	7.07216e-05	0.000576483	downexpressed
CCDC42B	167.757	282.296	92.3069	0.326986	-1.6127	7.91931e-05	0.000638019	downexpressed
ATP1A2	239.724	456.016	97.246	0.213251	-2.22937	7.95435e-05	0.000640096	downexpressed
CACNG6	53.778	103.563	20.9832	0.202613	-2.3032	8.10999e-05	0.00065035	downexpressed
FAM216B	185.161	383.123	54.7576	0.142924	-2.80668	8.80535e-05	0.00069762	downexpressed
TNNT3	151.058	292.739	57.7292	0.197204	-2.34224	9.44575e-05	0.000739881	downexpressed
CAPN6	731.552	1275.85	373.005	0.292358	-1.77419	9.89919e-05	0.000768006	downexpressed
TBX1	293.827	501.457	157.055	0.313197	-1.67486	0.000120643	0.000906987	downexpressed
NKAIN4	350.186	668.799	140.306	0.209789	-2.25299	0.000124885	0.000932291	downexpressed
CDHR4	215.3	421.879	79.2197	0.187778	-2.4129	0.000157359	0.00114807	downexpressed
WDR38	276.715	474.768	146.251	0.308047	-1.69878	0.000186692	0.00132845	downexpressed
IGDCC3	249.994	571.217	38.3948	0.0672157	-3.89506	0.00019274	0.00136377	downexpressed
ECEL1	729.506	1361.48	313.206	0.230049	-2.11999	0.00020309	0.00142606	downexpressed
LY6H	172.519	332.104	67.3964	0.202938	-2.30089	0.000209331	0.00146099	downexpressed
TMEM59L	171.622	308.954	81.1565	0.262681	-1.92861	0.000225975	0.00156374	downexpressed
MS4A8B	142.944	261.625	64.765	0.247549	-2.01422	0.000227518	0.00157363	downexpressed
RXRG	350.435	641.299	158.834	0.247675	-2.01348	0.000276981	0.00186537	downexpressed
SPOCK3	181.504	311.162	96.0941	0.308823	-1.69515	0.000324873	0.00214082	downexpressed
TNNT2	471.179	808.223	249.159	0.30828	-1.69769	0.000358206	0.0023307	downexpressed
CDC20B	541.449	988.229	247.141	0.250085	-1.99951	0.000373038	0.0024057	downexpressed
ZCCHC12	164.942	316.582	65.0526	0.205485	-2.2829	0.000431981	0.00271371	downexpressed
TOX3	154.609	270.948	77.9732	0.287779	-1.79697	0.000461314	0.00286545	downexpressed
KIRREL2	232.79	421.97	108.171	0.256348	-1.96383	0.000466148	0.00289158	downexpressed
C11ORF88	96.0093	188.411	35.1415	0.186515	-2.42264	0.000542944	0.00330282	downexpressed
LEFTY2	75.605	131.725	38.6372	0.293318	-1.76946	0.000628558	0.0037349	downexpressed
FGF19	177.675	366.81	53.086	0.144724	-2.78863	0.000766581	0.00442022	downexpressed
PRAP1	171.101	287.243	94.5942	0.329318	-1.60245	0.000847169	0.00480479	downexpressed
AKAP14	77.6055	140.597	36.1112	0.256842	-1.96105	0.000861046	0.00487351	downexpressed
ENPP3	140.85	238.909	76.2559	0.319184	-1.64754	0.000869391	0.00491672	downexpressed
FGF3	117.26	240.79	35.8877	0.149042	-2.74621	0.000939044	0.00525265	downexpressed
IGF2BP1	328.742	598.842	150.819	0.251852	-1.98935	0.000958353	0.00533906	downexpressed
CRYGC	65.2593	133.01	20.6301	0.155102	-2.68871	0.00106467	0.00583964	downexpressed
CRYGB	50.7183	109.588	11.9388	0.108943	-3.19836	0.00141555	0.00740036	downexpressed
GPC3	1589.17	2688.87	864.767	0.32161	-1.63662	0.00144251	0.00751853	downexpressed
EDN3	299.506	685.83	45.0233	0.065648	-3.92911	0.00316331	0.0144464	downexpressed
C9ORF24	571.206	1027.25	270.793	0.263609	-1.92353	0.00343425	0.0154894	downexpressed
C1ORF189	35.6241	68.2808	14.1122	0.20668	-2.27453	0.00448173	0.0192833	downexpressed
PNMT	174.66	304.772	88.9508	0.291861	-1.77665	0.00843559	0.0323778	downexpressed
VSTM2B	80.9377	149.807	35.5712	0.237447	-2.07433	0.00871573	0.0332868	downexpressed
GFRA3	218.027	426.111	80.9552	0.189986	-2.39603	0.0103482	0.0381012	downexpressed
RHOXF1	55.1426	96.9536	27.6004	0.284677	-1.8126	0.0139705	0.048386	downexpressed

## Sheet: S3_CHARACTERIZATIONS
# Supplementary Table S3
# Characterizations for 418 HGSOC samples from TCGA
	TCGA_Subtype	DMI scores	ImmuneScore	StromalScore	cNMF factors	Immune class	Immune status	NTP_POOR_SURV	NTP_VASCULATURE	NTP_STEM-LIKE	TIDE
OV-0364-01A	Proliferative	-2	-2	-2	cluster4	Non-immune	Inactivated-immune	ABSENCE	ABSENCE	differentiated	FALSE
OV-0366-01A	Immunoreactive	2	2	-0.307266	cluster2	Immune	Activated-immune	ABSENCE	PRESENCE	differentiated	TRUE
OV-0367-01A	Differentiated	-1.11474	0.352295	-2	cluster3	Immune	Activated-immune	ABSENCE	ABSENCE	stem-like	TRUE
OV-0369-01A	Proliferative	0.0319921	-1.71223	0.927275	cluster4	Non-immune	Inactivated-immune	ABSENCE	PRESENCE	differentiated	FALSE
OV-0714-01A	Mesenchymal	0.784657	0.353794	1.17654	cluster1	Immune	CAFs-immune	ABSENCE	ABSENCE	stem-like	TRUE
OV-0720-01A	Differentiated	-0.948223	-1.23943	-2	cluster5	Non-immune	Inactivated-immune	ABSENCE	ABSENCE	differentiated	TRUE
OV-0724-01A	Differentiated	-0.927339	-0.634453	-0.656738	cluster3	Immune	Activated-immune	ABSENCE	ABSENCE	stem-like	FALSE
OV-0725-01A	Proliferative	0.747526	0.619405	0.905089	cluster3	Immune	Activated-immune	ABSENCE	PRESENCE	stem-like	FALSE
OV-0726-01A	Differentiated	0.431091	-0.381585	-0.785963	cluster3	Immune	Activated-immune	ABSENCE	PRESENCE	stem-like	TRUE
OV-0727-01A	Proliferative	-2	-0.601789	-0.693001	cluster5	Non-immune	Inactivated-immune	ABSENCE	ABSENCE	stem-like	TRUE
OV-0730-01A	Proliferative	-0.0869686	-1.12296	0.890642	cluster4	Non-immune	Inactivated-immune	PRESENCE	ABSENCE	differentiated	FALSE
OV-0760-01A	Immunoreactive	0.308028	1.52161	-1.00062	cluster3	Immune	Activated-immune	ABSENCE	PRESENCE	stem-like	TRUE
OV-0762-01A	Proliferative	0.0407727	-2	-1.79874	cluster5	Non-immune	Inactivated-immune	ABSENCE	ABSENCE	stem-like	TRUE
OV-0765-01A	Differentiated	0.625011	0.57315	-2	cluster3	Immune	Activated-immune	ABSENCE	PRESENCE	differentiated	TRUE
OV-0766-01A	Proliferative	0.688331	-0.601294	-1.19658	cluster3	Immune	Activated-immune	ABSENCE	ABSENCE	stem-like	FALSE
OV-0768-01A	Mesenchymal	2	2	2	cluster1	Immune	CAFs-immune	PRESENCE	PRESENCE	differentiated	FALSE
OV-0795-01A	Immunoreactive	2	2	0.683562	cluster3	Immune	Activated-immune	PRESENCE	PRESENCE	stem-like	TRUE
OV-0797-01A	Differentiated	0.156804	0.186889	-1.9811	cluster2	Immune	Activated-immune	ABSENCE	PRESENCE	stem-like	TRUE
OV-0799-01A	Proliferative	-1.35153	-2	-2	cluster5	Non-immune	Inactivated-immune	ABSENCE	ABSENCE	differentiated	FALSE
OV-0800-01A	Proliferative	-2	-2	-2	cluster4	Non-immune	Inactivated-immune	ABSENCE	ABSENCE	differentiated	FALSE
OV-0801-01A	Immunoreactive	0.22698	2	0.3649	cluster3	Immune	Activated-immune	ABSENCE	PRESENCE	stem-like	FALSE
OV-0804-01A	Differentiated	0.247918	1.51875	-0.712708	cluster3	Immune	Activated-immune	ABSENCE	PRESENCE	stem-like	FALSE
OV-0883-01A	Differentiated	0.664626	0.467164	2	cluster1	Immune	CAFs-immune	PRESENCE	PRESENCE	differentiated	FALSE
OV-0884-01B	Differentiated	0.495782	0.833184	0.56789	cluster3	Immune	Activated-immune	ABSENCE	PRESENCE	stem-like	FALSE
OV-0885-01A	Immunoreactive	2	2	0.504451	cluster2	Immune	Activated-immune	ABSENCE	ABSENCE	stem-like	FALSE
OV-0886-01A	Mesenchymal	1.81054	2	2	cluster3	Immune	Activated-immune	ABSENCE	PRESENCE	stem-like	FALSE
OV-0887-01A	Differentiated	-0.412051	-0.758708	-0.7287	cluster3	Immune	Activated-immune	ABSENCE	PRESENCE	stem-like	FALSE
OV-0888-01A	Proliferative	-2	-2	-1.49896	cluster4	Non-immune	Inactivated-immune	PRESENCE	ABSENCE	stem-like	FALSE
OV-0890-01A	Mesenchymal	1.23034	0.617455	1.85492	cluster1	Immune	CAFs-immune	ABSENCE	PRESENCE	stem-like	FALSE
OV-0891-01A	Differentiated	-2	-1.29181	-1.31851	cluster3	Immune	Activated-immune	ABSENCE	PRESENCE	stem-like	FALSE
OV-0893-01B	Immunoreactive	0.135253	0.212001	0.218026	cluster2	Immune	Activated-immune	PRESENCE	PRESENCE	stem-like	TRUE
OV-0897-01A	Immunoreactive	0.0819016	0.643282	0.489428	cluster3	Immune	Activated-immune	ABSENCE	PRESENCE	differentiated	FALSE
OV-0899-01A	Proliferative	0.163111	-0.552695	-0.247742	cluster3	Immune	Activated-immune	ABSENCE	PRESENCE	stem-like	FALSE
OV-0900-01B	Mesenchymal	0.084463	0.222171	1.85611	cluster3	Immune	Activated-immune	PRESENCE	PRESENCE	stem-like	FALSE
OV-0901-01B	Proliferative	-1.39093	-0.66326	0.990697	cluster3	Immune	Activated-immune	PRESENCE	PRESENCE	stem-like	FALSE
OV-0905-01B	Differentiated	-2	-0.835263	-2	cluster3	Immune	Activated-immune	ABSENCE	ABSENCE	stem-like	TRUE
OV-0906-01A	Proliferative	0.0769276	-1.24397	-1.61197	cluster4	Non-immune	Inactivated-immune	ABSENCE	ABSENCE	stem-like	FALSE
OV-0908-01B	Mesenchymal	0.621269	0.743542	2	cluster1	Immune	CAFs-immune	PRESENCE	PRESENCE	stem-like	FALSE
OV-0911-01A	Mesenchymal	1.17669	1.95752	1.4411	cluster3	Immune	Activated-immune	ABSENCE	PRESENCE	stem-like	FALSE
OV-0913-01A	Proliferative	-1.50953	-2	-2	cluster4	Non-immune	Inactivated-immune	ABSENCE	ABSENCE	differentiated	FALSE
OV-0913-02A	Not Available	1.6435	1.03228	0.122991	cluster3	Immune	Activated-immune	PRESENCE	PRESENCE	stem-like	TRUE
OV-0916-01A	Proliferative	-1.17512	-0.084885	-1.48314	cluster4	Non-immune	Inactivated-immune	ABSENCE	PRESENCE	stem-like	FALSE
OV-0919-01A	Mesenchymal	0.93767	0.895571	1.65471	cluster1	Immune	CAFs-immune	ABSENCE	PRESENCE	stem-like	FALSE
OV-0920-01A	Proliferative	0.133924	-1.96587	-1.58619	cluster4	Non-immune	Inactivated-immune	PRESENCE	ABSENCE	differentiated	FALSE
OV-0923-01A	Differentiated	0.99732	-0.141566	-2	cluster3	Immune	Activated-immune	ABSENCE	ABSENCE	stem-like	FALSE
OV-0924-01A	Immunoreactive	1.67017	1.95547	0.677401	cluster3	Immune	Activated-immune	ABSENCE	PRESENCE	stem-like	FALSE
OV-0926-01A	Proliferative	-0.766028	-1.50482	-0.56704	cluster4	Non-immune	Inactivated-immune	ABSENCE	ABSENCE	stem-like	FALSE
OV-0927-01A	Proliferative	-2	-2	-0.0583706	cluster4	Non-immune	Inactivated-immune	ABSENCE	ABSENCE	stem-like	FALSE
OV-0928-01A	Proliferative	-2	-2	-2	cluster4	Non-immune	Inactivated-immune	ABSENCE	ABSENCE	stem-like	FALSE
OV-0931-01A	Differentiated	-1.35783	-0.366109	-2	cluster3	Immune	Activated-immune	ABSENCE	PRESENCE	stem-like	TRUE
OV-0933-01A	Proliferative	-1.8784	-2	-1.09161	cluster4	Non-immune	Inactivated-immune	PRESENCE	ABSENCE	differentiated	FALSE
OV-0934-01A	Differentiated	-0.904927	-2	-2	cluster3	Immune	Activated-immune	ABSENCE	ABSENCE	differentiated	TRUE
OV-0936-01A	Differentiated	-0.954745	-0.128412	-2	cluster5	Non-immune	Inactivated-immune	ABSENCE	ABSENCE	differentiated	TRUE
OV-0937-01A	Differentiated	-0.246823	0.861067	-0.971272	cluster3	Immune	Activated-immune	ABSENCE	PRESENCE	differentiated	TRUE
OV-0938-01A	Proliferative	-2	-2	-2	cluster4	Non-immune	Inactivated-immune	ABSENCE	ABSENCE	differentiated	FALSE
OV-0966-01A	Differentiated	-1.90703	-0.401059	-2	cluster5	Non-immune	Inactivated-immune	ABSENCE	ABSENCE	differentiated	TRUE
OV-0968-01A	Immunoreactive	1.12883	1.72392	1.27649	cluster3	Immune	Activated-immune	ABSENCE	PRESENCE	stem-like	FALSE
OV-0970-01B	Mesenchymal	0.574525	-1.10088	0.833441	cluster1	Immune	CAFs-immune	ABSENCE	PRESENCE	stem-like	FALSE
OV-0979-01A	Differentiated	-1.30789	-1.41088	-2	cluster5	Non-immune	Inactivated-immune	ABSENCE	ABSENCE	differentiated	FALSE
OV-0982-01A	Proliferative	-1.64073	-1.52563	-0.390513	cluster4	Non-immune	Inactivated-immune	ABSENCE	ABSENCE	stem-like	FALSE
OV-0987-01A	Immunoreactive	2	2	0.359771	cluster2	Immune	Activated-immune	ABSENCE	PRESENCE	differentiated	FALSE
OV-0991-01A	Immunoreactive	2	2	0.515658	cluster3	Immune	Activated-immune	ABSENCE	PRESENCE	stem-like	FALSE
OV-1021-01B	Differentiated	-2	-0.66227	-1.10562	cluster5	Non-immune	Inactivated-immune	ABSENCE	ABSENCE	differentiated	TRUE
OV-1022-01A	Proliferative	-2	-2	-1.90584	cluster3	Immune	Activated-immune	ABSENCE	ABSENCE	stem-like	FALSE
OV-1023-01A	Differentiated	0.664222	0.974624	1.38359	cluster1	Immune	CAFs-immune	ABSENCE	ABSENCE	stem-like	FALSE
OV-1023-01R	Not Available	1.16206	-0.759536	0.784609	cluster1	Immune	CAFs-immune	ABSENCE	PRESENCE	differentiated	FALSE
OV-1024-01A	Proliferative	-1.67869	-1.6725	-2	cluster5	Non-immune	Inactivated-immune	ABSENCE	ABSENCE	stem-like	TRUE
OV-1026-01B	Differentiated	0.671813	1.50435	0.882146	cluster3	Immune	Activated-immune	ABSENCE	PRESENCE	stem-like	FALSE
OV-1027-01A	Differentiated	1.07121	0.491476	0.938592	cluster3	Immune	Activated-immune	ABSENCE	PRESENCE	stem-like	FALSE
OV-1028-01A	Differentiated	1.6541	-0.157136	-1.73366	cluster3	Immune	Activated-immune	ABSENCE	ABSENCE	stem-like	TRUE
OV-1029-01B	Differentiated	-2	-1.53093	-1.16732	cluster5	Non-immune	Inactivated-immune	ABSENCE	ABSENCE	stem-like	TRUE
OV-1030-01A	Differentiated	-1.77351	-0.536699	-0.218161	cluster5	Non-immune	Inactivated-immune	ABSENCE	PRESENCE	stem-like	FALSE
OV-1032-01A	Proliferative	1.66521	-2	-2	cluster3	Immune	Activated-immune	ABSENCE	ABSENCE	differentiated	TRUE
OV-1103-01A	Differentiated	-2	-2	-2	cluster5	Non-immune	Inactivated-immune	ABSENCE	ABSENCE	differentiated	TRUE
OV-1104-01A	Differentiated	0.80461	1.43412	-0.00590552	cluster2	Immune	Activated-immune	PRESENCE	ABSENCE	differentiated	FALSE
OV-1105-01A	Differentiated	-0.343192	-0.482771	0.292658	cluster5	Non-immune	Inactivated-immune	PRESENCE	ABSENCE	stem-like	FALSE
OV-1107-01A	Proliferative	-0.948746	-0.465632	-2	cluster3	Immune	Activated-immune	ABSENCE	ABSENCE	differentiated	TRUE
OV-1109-01A	Proliferative	-2	-0.0222719	0.69483	cluster1	Immune	CAFs-immune	ABSENCE	ABSENCE	stem-like	FALSE
OV-1110-01A	Proliferative	-2	-2	-2	cluster4	Non-immune	Inactivated-immune	ABSENCE	ABSENCE	differentiated	FALSE
OV-1111-01A	Differentiated	-2	-2	-1.8817	cluster5	Non-immune	Inactivated-immune	PRESENCE	ABSENCE	differentiated	FALSE
OV-1113-01A	Proliferative	-2	-1.92638	-0.116056	cluster5	Non-immune	Inactivated-immune	ABSENCE	PRESENCE	stem-like	FALSE
OV-1114-01B	Proliferative	-1.46168	-2	-0.437981	cluster4	Non-immune	Inactivated-immune	PRESENCE	ABSENCE	differentiated	FALSE
OV-1116-01A	Mesenchymal	2	2	2	cluster1	Immune	CAFs-immune	PRESENCE	PRESENCE	stem-like	FALSE
OV-1118-01A	Differentiated	0.522925	0.0213182	0.0486511	cluster3	Immune	Activated-immune	ABSENCE	PRESENCE	stem-like	TRUE
OV-1119-01A	Proliferative	1.08883	0.943322	0.531589	cluster3	Immune	Activated-immune	PRESENCE	PRESENCE	stem-like	TRUE
OV-1120-01A	Immunoreactive	-1.70776	1.2985	0.121637	cluster2	Immune	Activated-immune	ABSENCE	PRESENCE	stem-like	FALSE
OV-1122-01A	Proliferative	-0.201277	-0.900673	-0.762808	cluster4	Non-immune	Inactivated-immune	ABSENCE	ABSENCE	stem-like	FALSE
OV-1123-01A	Immunoreactive	0.436958	2	-0.348254	cluster2	Immune	Activated-immune	ABSENCE	PRESENCE	stem-like	FALSE
OV-1312-01A	Proliferative	-2	-0.594644	-0.725624	cluster4	Non-immune	Inactivated-immune	PRESENCE	ABSENCE	stem-like	TRUE
OV-1313-01A	Immunoreactive	0.301568	1.34403	1.18388	cluster2	Immune	Activated-immune	PRESENCE	ABSENCE	stem-like	TRUE
OV-1314-01A	Differentiated	-1.47972	-0.687618	0.0554569	cluster5	Non-immune	Inactivated-immune	ABSENCE	ABSENCE	stem-like	FALSE
OV-1315-01A	Proliferative	-2	-2	-2	cluster4	Non-immune	Inactivated-immune	ABSENCE	ABSENCE	differentiated	FALSE
OV-1316-01A	Proliferative	-2	-0.911301	-1.11672	cluster4	Non-immune	Inactivated-immune	PRESENCE	ABSENCE	differentiated	TRUE
OV-1317-01A	Proliferative	-2	-1.77687	0.149895	cluster4	Non-immune	Inactivated-immune	PRESENCE	ABSENCE	differentiated	FALSE
OV-1318-01A	Differentiated	-0.63383	-0.431281	0.744673	cluster5	Non-immune	Inactivated-immune	PRESENCE	ABSENCE	differentiated	TRUE
OV-1319-01A	Proliferative	-1.81342	-0.120168	-0.149226	cluster2	Immune	Activated-immune	ABSENCE	PRESENCE	differentiated	TRUE
OV-1320-01A	Mesenchymal	-0.258645	-0.11538	2	cluster1	Immune	CAFs-immune	PRESENCE	PRESENCE	stem-like	FALSE
OV-1321-01A	Differentiated	-1.86431	-1.13286	-1.52818	cluster5	Non-immune	Inactivated-immune	PRESENCE	ABSENCE	stem-like	TRUE
OV-1322-01A	Immunoreactive	-1.37405	0.085052	0.685812	cluster2	Immune	Activated-immune	PRESENCE	ABSENCE	stem-like	TRUE
OV-1323-01A	Proliferative	-1.24662	-1.85858	0.077724	cluster4	Non-immune	Inactivated-immune	PRESENCE	ABSENCE	stem-like	FALSE
OV-1324-01A	Proliferative	-2	-2	-2	cluster4	Non-immune	Inactivated-immune	PRESENCE	ABSENCE	stem-like	FALSE
OV-1326-01A	Mesenchymal	0.417595	1.03266	2	cluster1	Immune	CAFs-immune	PRESENCE	PRESENCE	stem-like	FALSE
OV-1328-01A	Mesenchymal	-1.18468	0.314882	1.72392	cluster1	Immune	CAFs-immune	PRESENCE	ABSENCE	differentiated	FALSE
OV-1329-01A	Mesenchymal	-0.668951	-0.146388	0.931335	cluster1	Immune	CAFs-immune	PRESENCE	PRESENCE	differentiated	FALSE
OV-1331-01A	Proliferative	-1.32973	-2	-0.501339	cluster4	Non-immune	Inactivated-immune	ABSENCE	PRESENCE	differentiated	FALSE
OV-1332-01A	Mesenchymal	0.320001	-0.613752	2	cluster1	Immune	CAFs-immune	PRESENCE	ABSENCE	differentiated	FALSE
OV-1337-01A	Mesenchymal	0.363858	0.327737	2	cluster1	Immune	CAFs-immune	PRESENCE	PRESENCE	differentiated	FALSE
OV-1338-01A	Mesenchymal	0.249423	1.85093	2	cluster1	Immune	CAFs-immune	PRESENCE	PRESENCE	stem-like	TRUE
OV-1341-01A	Proliferative	-0.95655	-1.20766	-0.883223	cluster3	Immune	Activated-immune	ABSENCE	PRESENCE	stem-like	FALSE
OV-1343-01A	Mesenchymal	1.44072	0.369193	0.694822	cluster3	Immune	Activated-immune	ABSENCE	PRESENCE	stem-like	FALSE
OV-1347-01A	Proliferative	-1.39482	-2	-0.979217	cluster4	Non-immune	Inactivated-immune	ABSENCE	ABSENCE	differentiated	FALSE
OV-1348-01A	Immunoreactive	0.696833	2	-0.658727	cluster2	Immune	Activated-immune	ABSENCE	PRESENCE	stem-like	FALSE
OV-1350-01A	Proliferative	-2	-2	-2	cluster4	Non-immune	Inactivated-immune	PRESENCE	ABSENCE	stem-like	FALSE
OV-1356-01A	Differentiated	0.652876	-0.709974	-1.1529	cluster3	Immune	Activated-immune	ABSENCE	PRESENCE	stem-like	FALSE
OV-1357-01A	Immunoreactive	2	2	1.03911	cluster2	Immune	Activated-immune	PRESENCE	ABSENCE	stem-like	FALSE
OV-1361-01A	Differentiated	0.235546	0.241222	0.0433741	cluster5	Non-immune	Inactivated-immune	PRESENCE	ABSENCE	stem-like	TRUE
OV-1362-01A	Differentiated	-0.713265	-0.689259	-2	cluster5	Non-immune	Inactivated-immune	PRESENCE	ABSENCE	differentiated	TRUE
OV-1364-01A	Proliferative	-2	-2	-2	cluster4	Non-immune	Inactivated-immune	ABSENCE	ABSENCE	differentiated	FALSE
OV-1365-01A	Immunoreactive	0.570294	1.43044	-1.15905	cluster2	Immune	Activated-immune	ABSENCE	PRESENCE	stem-like	TRUE
OV-1403-01A	Differentiated	-2	-0.998852	-0.863131	cluster5	Non-immune	Inactivated-immune	PRESENCE	PRESENCE	stem-like	FALSE
OV-1404-01A	Proliferative	-0.822371	-0.418202	0.632382	cluster3	Immune	Activated-immune	PRESENCE	PRESENCE	stem-like	FALSE
OV-1405-01A	Mesenchymal	1.01223	0.52332	1.22669	cluster1	Immune	CAFs-immune	PRESENCE	PRESENCE	differentiated	FALSE
OV-1407-01A	Proliferative	-2	-2	-2	cluster4	Non-immune	Inactivated-immune	ABSENCE	ABSENCE	stem-like	FALSE
OV-1408-01A	Mesenchymal	1.15716	-0.340009	2	cluster1	Immune	CAFs-immune	PRESENCE	PRESENCE	differentiated	FALSE
OV-1409-01A	Proliferative	-2	-2	-1.84006	cluster5	Non-immune	Inactivated-immune	PRESENCE	ABSENCE	differentiated	FALSE
OV-1410-01A	Immunoreactive	-1.46363	0.00421157	0.615052	cluster2	Immune	Activated-immune	ABSENCE	PRESENCE	stem-like	FALSE
OV-1411-01A	Mesenchymal	2	2	2	cluster1	Immune	CAFs-immune	ABSENCE	PRESENCE	stem-like	FALSE
OV-1413-01A	Differentiated	-1.30599	-0.740687	-2	cluster5	Non-immune	Inactivated-immune	ABSENCE	PRESENCE	differentiated	TRUE
OV-1416-01A	Differentiated	-0.92238	-0.451765	-2	cluster5	Non-immune	Inactivated-immune	ABSENCE	ABSENCE	differentiated	TRUE
OV-1417-01A	Immunoreactive	0.39126	2	1.5669	cluster2	Immune	Activated-immune	ABSENCE	PRESENCE	stem-like	FALSE
OV-1418-01A	Mesenchymal	-0.0575458	-0.793312	0.743459	cluster1	Immune	CAFs-immune	PRESENCE	PRESENCE	stem-like	FALSE
OV-1419-01A	Proliferative	-1.9854	-2	-2	cluster4	Non-immune	Inactivated-immune	ABSENCE	ABSENCE	differentiated	FALSE
OV-1422-01A	Mesenchymal	0.399112	1.49253	2	cluster1	Immune	CAFs-immune	PRESENCE	PRESENCE	stem-like	FALSE
OV-1423-01A	Differentiated	-1.69642	-0.913761	-0.556301	cluster5	Non-immune	Inactivated-immune	PRESENCE	ABSENCE	stem-like	TRUE
OV-1424-01A	Proliferative	0.0847814	-0.998293	0.518739	cluster4	Non-immune	Inactivated-immune	ABSENCE	PRESENCE	stem-like	FALSE
OV-1425-01A	Mesenchymal	0.532396	0.970871	2	cluster1	Immune	CAFs-immune	PRESENCE	PRESENCE	differentiated	FALSE
OV-1426-01A	Proliferative	-1.73382	-1.32088	-1.23847	cluster4	Non-immune	Inactivated-immune	PRESENCE	ABSENCE	differentiated	TRUE
OV-1427-01A	Mesenchymal	1.17783	0.987512	2	cluster1	Immune	CAFs-immune	PRESENCE	PRESENCE	stem-like	FALSE
OV-1428-01A	Immunoreactive	0.369258	1.6229	-0.229418	cluster2	Immune	Activated-immune	ABSENCE	PRESENCE	stem-like	TRUE
OV-1430-01A	Proliferative	-1.61851	-2	-0.566479	cluster5	Non-immune	Inactivated-immune	PRESENCE	ABSENCE	differentiated	FALSE
OV-1431-01A	Differentiated	-0.0606181	-0.191913	-0.354608	cluster2	Immune	Activated-immune	ABSENCE	ABSENCE	differentiated	TRUE
OV-1434-01A	Mesenchymal	1.6139	1.75073	2	cluster1	Immune	CAFs-immune	PRESENCE	PRESENCE	stem-like	FALSE
OV-1435-01A	Immunoreactive	0.20472	0.909366	1.86005	cluster1	Immune	CAFs-immune	PRESENCE	PRESENCE	stem-like	FALSE
OV-1436-01A	Immunoreactive	0.419415	0.623213	0.0411078	cluster2	Immune	Activated-immune	ABSENCE	PRESENCE	stem-like	TRUE
OV-1463-01A	Mesenchymal	-0.0338535	0.249623	1.20721	cluster1	Immune	CAFs-immune	PRESENCE	PRESENCE	differentiated	FALSE
OV-1464-01A	Differentiated	0.360131	0.250762	-1.47126	cluster3	Immune	Activated-immune	PRESENCE	ABSENCE	differentiated	TRUE
OV-1467-01A	Differentiated	-0.26792	-1.28081	-1.93154	cluster5	Non-immune	Inactivated-immune	ABSENCE	ABSENCE	differentiated	TRUE
OV-1469-01A	Proliferative	-1.56976	-0.794199	-2	cluster4	Non-immune	Inactivated-immune	ABSENCE	ABSENCE	stem-like	FALSE
OV-1470-01A	Immunoreactive	0.177978	2	0.136321	cluster2	Immune	Activated-immune	ABSENCE	PRESENCE	stem-like	FALSE
OV-1471-01A	Differentiated	-2	-0.0947599	-1.81772	cluster5	Non-immune	Inactivated-immune	PRESENCE	ABSENCE	differentiated	TRUE
OV-1474-01A	Immunoreactive	-0.828605	0.19523	-0.811699	cluster2	Immune	Activated-immune	PRESENCE	ABSENCE	differentiated	TRUE
OV-1477-01A	Proliferative	-2	-2	-0.657131	cluster5	Non-immune	Inactivated-immune	PRESENCE	ABSENCE	differentiated	FALSE
OV-1481-01A	Mesenchymal	1.21583	-0.5642	1.46497	cluster1	Immune	CAFs-immune	PRESENCE	PRESENCE	stem-like	FALSE
OV-1482-01A	Differentiated	-0.996315	-0.423748	0.0042789	cluster5	Non-immune	Inactivated-immune	ABSENCE	PRESENCE	differentiated	FALSE
OV-1483-01A	Mesenchymal	0.962415	-0.136885	0.780321	cluster3	Immune	Activated-immune	ABSENCE	PRESENCE	stem-like	FALSE
OV-1485-01A	Mesenchymal	-1.6124	-0.884565	2	cluster1	Immune	CAFs-immune	PRESENCE	PRESENCE	differentiated	FALSE
OV-1487-01A	Mesenchymal	-0.231236	-1.64933	0.519804	cluster4	Non-immune	Inactivated-immune	PRESENCE	PRESENCE	stem-like	FALSE
OV-1488-01A	Immunoreactive	1.02369	0.349254	-0.62996	cluster3	Immune	Activated-immune	ABSENCE	PRESENCE	stem-like	TRUE
OV-1489-01A	Proliferative	0.116681	-2	-2	cluster3	Immune	Activated-immune	ABSENCE	ABSENCE	stem-like	FALSE
OV-1489-02A	Not Available	2	-0.190933	-2	cluster3	Immune	Activated-immune	ABSENCE	PRESENCE	differentiated	TRUE
OV-1492-01A	Proliferative	-1.08299	-1.92002	-2	cluster4	Non-immune	Inactivated-immune	ABSENCE	ABSENCE	differentiated	FALSE
OV-1495-01A	Differentiated	-0.780347	-1.01336	-0.866042	cluster3	Immune	Activated-immune	PRESENCE	PRESENCE	stem-like	FALSE
OV-1496-01A	Immunoreactive	0.569885	1.76559	-1.13458	cluster2	Immune	Activated-immune	ABSENCE	PRESENCE	stem-like	TRUE
OV-1497-01A	Proliferative	0.44623	-0.522923	-0.064733	cluster3	Immune	Activated-immune	ABSENCE	PRESENCE	differentiated	FALSE
OV-1498-01A	Immunoreactive	0.213534	1.13517	-0.167021	cluster3	Immune	Activated-immune	ABSENCE	PRESENCE	stem-like	TRUE
OV-1499-01A	Mesenchymal	2	2	1.912	cluster1	Immune	CAFs-immune	PRESENCE	PRESENCE	stem-like	FALSE
OV-1501-01A	Mesenchymal	1.07292	-0.940908	0.868496	cluster3	Immune	Activated-immune	PRESENCE	PRESENCE	stem-like	FALSE
OV-1505-01A	Mesenchymal	0.0390154	-0.82208	1.22817	cluster4	Non-immune	Inactivated-immune	PRESENCE	PRESENCE	stem-like	FALSE
OV-1506-01A	Proliferative	-1.52824	-0.958836	-2	cluster3	Immune	Activated-immune	ABSENCE	ABSENCE	stem-like	FALSE
OV-1507-01A	Immunoreactive	0.902695	2	1.8156	cluster3	Immune	Activated-immune	PRESENCE	PRESENCE	stem-like	TRUE
OV-1509-01A	Mesenchymal	0.499085	0.123923	0.861988	cluster3	Immune	Activated-immune	PRESENCE	PRESENCE	stem-like	FALSE
OV-1510-01A	Differentiated	0.262586	-0.844341	-1.19176	cluster3	Immune	Activated-immune	ABSENCE	PRESENCE	stem-like	FALSE
OV-1511-01A	Differentiated	-0.849958	-0.953542	0.112151	cluster2	Immune	Activated-immune	PRESENCE	PRESENCE	differentiated	FALSE
OV-1512-01A	Mesenchymal	0.514049	0.264643	0.659128	cluster3	Immune	Activated-immune	ABSENCE	PRESENCE	stem-like	FALSE
OV-1514-01A	Proliferative	-2	-2	-1.72321	cluster4	Non-immune	Inactivated-immune	PRESENCE	ABSENCE	differentiated	FALSE
OV-1517-01A	Differentiated	-1.86121	-1.78452	-1.95238	cluster5	Non-immune	Inactivated-immune	PRESENCE	ABSENCE	differentiated	TRUE
OV-1519-01A	Proliferative	-2	-2	-2	cluster5	Non-immune	Inactivated-immune	ABSENCE	ABSENCE	stem-like	FALSE
OV-1530-01A	Mesenchymal	0.839363	0.951147	1.42444	cluster1	Immune	CAFs-immune	ABSENCE	PRESENCE	stem-like	FALSE
OV-1536-01A	Differentiated	0.00318626	-0.486632	-1.18071	cluster3	Immune	Activated-immune	ABSENCE	ABSENCE	differentiated	TRUE
OV-1542-01A	Proliferative	-2	-2	-2	cluster5	Non-immune	Inactivated-immune	ABSENCE	ABSENCE	stem-like	FALSE
OV-1544-01A	Proliferative	-2	-2	-2	cluster4	Non-immune	Inactivated-immune	PRESENCE	ABSENCE	differentiated	FALSE
OV-1545-01A	Mesenchymal	2	2	2	cluster1	Immune	CAFs-immune	PRESENCE	PRESENCE	stem-like	FALSE
OV-1546-01A	Mesenchymal	0.700722	0.826233	2	cluster1	Immune	CAFs-immune	PRESENCE	PRESENCE	differentiated	FALSE
OV-1548-01A	Proliferative	-1.86732	-1.1318	-1.34125	cluster4	Non-immune	Inactivated-immune	ABSENCE	ABSENCE	stem-like	TRUE
OV-1549-01A	Immunoreactive	-1.16958	0.340431	-1.67628	cluster2	Immune	Activated-immune	ABSENCE	PRESENCE	differentiated	TRUE
OV-1550-01A	Mesenchymal	2	1.05495	2	cluster1	Immune	CAFs-immune	PRESENCE	PRESENCE	stem-like	FALSE
OV-1551-01A	Immunoreactive	0.738337	1.8836	-0.482474	cluster2	Immune	Activated-immune	PRESENCE	PRESENCE	differentiated	TRUE
OV-1552-01A	Differentiated	-2	-1.49327	-1.34991	cluster2	Immune	Activated-immune	ABSENCE	ABSENCE	stem-like	FALSE
OV-1553-01A	Immunoreactive	1.56329	2	0.405131	cluster2	Immune	Activated-immune	PRESENCE	ABSENCE	stem-like	FALSE
OV-1555-01A	Differentiated	-2	-1.45111	-2	cluster5	Non-immune	Inactivated-immune	ABSENCE	ABSENCE	stem-like	TRUE
OV-1556-01A	Immunoreactive	-0.812534	0.42675	-0.115939	cluster2	Immune	Activated-immune	ABSENCE	PRESENCE	differentiated	TRUE
OV-1557-01A	Differentiated	-2	-0.718558	-1.41595	cluster5	Non-immune	Inactivated-immune	ABSENCE	ABSENCE	stem-like	TRUE
OV-1558-01A	Proliferative	-2	-1.80797	-1.7196	cluster4	Non-immune	Inactivated-immune	ABSENCE	ABSENCE	stem-like	TRUE
OV-1560-01A	Proliferative	-2	-1.69215	-2	cluster5	Non-immune	Inactivated-immune	PRESENCE	ABSENCE	differentiated	TRUE
OV-1562-01A	Differentiated	-0.582947	0.333751	0.766927	cluster1	Immune	CAFs-immune	PRESENCE	PRESENCE	stem-like	FALSE
OV-1563-01A	Mesenchymal	-1.56761	0.540929	2	cluster1	Immune	CAFs-immune	PRESENCE	PRESENCE	differentiated	FALSE
OV-1564-01A	Mesenchymal	2	2	2	cluster1	Immune	CAFs-immune	PRESENCE	PRESENCE	stem-like	TRUE
OV-1565-01A	Differentiated	0.489817	1.1335	-2	cluster5	Non-immune	Inactivated-immune	ABSENCE	ABSENCE	differentiated	TRUE
OV-1567-01A	Proliferative	-2	-2	-2	cluster4	Non-immune	Inactivated-immune	ABSENCE	ABSENCE	differentiated	FALSE
OV-1568-01A	Differentiated	-0.251813	0.867801	0.371795	cluster2	Immune	Activated-immune	ABSENCE	ABSENCE	differentiated	TRUE
OV-1569-01A	Mesenchymal	1.26043	1.94171	2	cluster1	Immune	CAFs-immune	PRESENCE	ABSENCE	stem-like	FALSE
OV-1570-01A	Differentiated	-2	-1.20933	-2	cluster5	Non-immune	Inactivated-immune	ABSENCE	ABSENCE	differentiated	TRUE
OV-1571-01A	Proliferative	-2	-2	-2	cluster4	Non-immune	Inactivated-immune	ABSENCE	ABSENCE	differentiated	FALSE
OV-1574-01A	Immunoreactive	-1.51296	0.140976	1.11729	cluster2	Immune	Activated-immune	ABSENCE	PRESENCE	stem-like	FALSE
OV-1575-01A	Proliferative	-2	-2	-2	cluster4	Non-immune	Inactivated-immune	PRESENCE	ABSENCE	stem-like	TRUE
OV-1576-01A	Mesenchymal	2	2	2	cluster1	Immune	CAFs-immune	PRESENCE	PRESENCE	stem-like	FALSE
OV-1577-01A	Proliferative	0.0641	-1.9825	-1.44189	cluster4	Non-immune	Inactivated-immune	ABSENCE	ABSENCE	differentiated	FALSE
OV-1578-01A	Immunoreactive	-0.448729	1.7696	-0.355417	cluster2	Immune	Activated-immune	PRESENCE	PRESENCE	differentiated	FALSE
OV-1580-01A	Mesenchymal	0.700489	1.04958	2	cluster1	Immune	CAFs-immune	PRESENCE	PRESENCE	stem-like	FALSE
OV-1581-01A	Immunoreactive	1.28434	2	0.141043	cluster2	Immune	Activated-immune	ABSENCE	ABSENCE	differentiated	FALSE
OV-1582-01A	Proliferative	-1.00166	-0.995484	0.0262838	cluster2	Immune	Activated-immune	PRESENCE	PRESENCE	stem-like	FALSE
OV-1583-01A	Proliferative	-2	-2	-0.186062	cluster5	Non-immune	Inactivated-immune	ABSENCE	PRESENCE	stem-like	FALSE
OV-1584-01A	Differentiated	-0.669233	-0.10155	-1.11585	cluster5	Non-immune	Inactivated-immune	ABSENCE	ABSENCE	differentiated	TRUE
OV-1585-01A	Mesenchymal	0.827198	0.841866	2	cluster1	Immune	CAFs-immune	PRESENCE	PRESENCE	stem-like	FALSE
OV-1586-01A	Proliferative	-1.09586	-0.922103	-2	cluster5	Non-immune	Inactivated-immune	ABSENCE	ABSENCE	differentiated	TRUE
OV-1603-01A	Proliferative	-2	-1.14343	-1.48175	cluster5	Non-immune	Inactivated-immune	PRESENCE	ABSENCE	stem-like	TRUE
OV-1604-01A	Differentiated	-1.74517	-0.706582	-0.880097	cluster5	Non-immune	Inactivated-immune	PRESENCE	ABSENCE	stem-like	TRUE
OV-1616-01A	Differentiated	-0.928731	-1.89186	-1.59656	cluster5	Non-immune	Inactivated-immune	ABSENCE	ABSENCE	stem-like	FALSE
OV-1623-01A	Mesenchymal	2	2	2	cluster1	Immune	CAFs-immune	PRESENCE	PRESENCE	stem-like	FALSE
OV-1625-01A	Differentiated	0.630153	1.058	0.689653	cluster1	Immune	CAFs-immune	PRESENCE	ABSENCE	differentiated	TRUE
OV-1626-01A	Mesenchymal	2	2	2	cluster1	Immune	CAFs-immune	PRESENCE	PRESENCE	stem-like	FALSE
OV-1627-01A	Proliferative	-0.985313	-1.0663	-1.04641	cluster4	Non-immune	Inactivated-immune	PRESENCE	ABSENCE	stem-like	FALSE
OV-1628-01A	Mesenchymal	1.41925	1.75281	2	cluster1	Immune	CAFs-immune	PRESENCE	PRESENCE	stem-like	FALSE
OV-1630-01A	Immunoreactive	2	2	0.659206	cluster2	Immune	Activated-immune	PRESENCE	PRESENCE	stem-like	TRUE
OV-1631-01A	Differentiated	-0.473896	-1.24972	-1.16838	cluster5	Non-immune	Inactivated-immune	PRESENCE	ABSENCE	differentiated	FALSE
OV-1632-01A	Proliferative	-2	-2	-1.97908	cluster5	Non-immune	Inactivated-immune	ABSENCE	ABSENCE	differentiated	FALSE
OV-1633-01A	Mesenchymal	1.16764	1.43961	2	cluster1	Immune	CAFs-immune	PRESENCE	PRESENCE	stem-like	FALSE
OV-1634-01A	Proliferative	-2	-2	-2	cluster4	Non-immune	Inactivated-immune	PRESENCE	ABSENCE	differentiated	FALSE
OV-1635-01A	Mesenchymal	1.16113	1.05079	2	cluster1	Immune	CAFs-immune	PRESENCE	PRESENCE	differentiated	FALSE
OV-1648-01A	Differentiated	0.793515	-0.278333	-2	cluster5	Non-immune	Inactivated-immune	PRESENCE	ABSENCE	differentiated	TRUE
OV-1651-01A	Differentiated	-0.635206	-1.10274	-2	cluster3	Immune	Activated-immune	PRESENCE	ABSENCE	differentiated	TRUE
OV-1655-01A	Proliferative	-2	-2	-2	cluster4	Non-immune	Inactivated-immune	PRESENCE	ABSENCE	stem-like	FALSE
OV-1659-01B	Differentiated	-1.91531	0.553582	-0.400462	cluster3	Immune	Activated-immune	ABSENCE	PRESENCE	differentiated	FALSE
OV-1661-01B	Proliferative	-1.10877	-1.11524	0.134591	cluster4	Non-immune	Inactivated-immune	PRESENCE	ABSENCE	differentiated	FALSE
OV-1662-01A	Differentiated	0.547161	1.06572	0.322755	cluster5	Non-immune	Inactivated-immune	ABSENCE	ABSENCE	stem-like	TRUE
OV-1665-01B	Differentiated	0.0376954	-0.0387483	-1.09931	cluster3	Immune	Activated-immune	PRESENCE	ABSENCE	stem-like	TRUE
OV-1666-01A	Differentiated	-0.670838	0.813188	-1.04473	cluster2	Immune	Activated-immune	PRESENCE	PRESENCE	stem-like	TRUE
OV-1667-01C	Immunoreactive	0.16711	1.68008	0.560365	cluster2	Immune	Activated-immune	ABSENCE	PRESENCE	stem-like	TRUE
OV-1668-01B	Immunoreactive	0.57057	1.27535	0.566375	cluster2	Immune	Activated-immune	ABSENCE	PRESENCE	stem-like	TRUE
OV-1669-01A	Proliferative	-0.788555	0.19137	-0.175574	cluster4	Non-immune	Inactivated-immune	ABSENCE	ABSENCE	stem-like	TRUE
OV-1670-01A	Differentiated	0.168111	0.373105	-0.986054	cluster5	Non-immune	Inactivated-immune	ABSENCE	ABSENCE	stem-like	TRUE
OV-1673-01A	Proliferative	-2	-0.938376	-0.681397	cluster4	Non-immune	Inactivated-immune	PRESENCE	ABSENCE	stem-like	FALSE
OV-1674-01A	Proliferative	-2	-2	-2	cluster4	Non-immune	Inactivated-immune	PRESENCE	ABSENCE	differentiated	FALSE
OV-1682-01A	Mesenchymal	0.686792	1.18568	1.3021	cluster2	Immune	Activated-immune	PRESENCE	PRESENCE	differentiated	FALSE
OV-1683-01A	Proliferative	-1.37239	-1.18966	-0.843936	cluster4	Non-immune	Inactivated-immune	PRESENCE	ABSENCE	differentiated	FALSE
OV-1684-01A	Proliferative	-2	-2	-2	cluster4	Non-immune	Inactivated-immune	ABSENCE	ABSENCE	stem-like	FALSE
OV-1685-01A	Immunoreactive	0.276146	0.740844	-0.100178	cluster2	Immune	Activated-immune	ABSENCE	ABSENCE	stem-like	TRUE
OV-1686-01A	Differentiated	-0.935861	-1.15756	-0.434937	cluster3	Immune	Activated-immune	PRESENCE	ABSENCE	differentiated	FALSE
OV-1687-01A	Differentiated	0.173264	0.50984	0.535091	cluster5	Non-immune	Inactivated-immune	PRESENCE	PRESENCE	differentiated	TRUE
OV-1688-01A	Immunoreactive	0.059185	1.86113	1.29625	cluster2	Immune	Activated-immune	ABSENCE	PRESENCE	differentiated	TRUE
OV-1690-01A	Mesenchymal	0.13496	2	1.46627	cluster1	Immune	CAFs-immune	PRESENCE	PRESENCE	differentiated	FALSE
OV-1691-01A	Proliferative	-0.984288	-0.717965	-0.627937	cluster4	Non-immune	Inactivated-immune	ABSENCE	ABSENCE	differentiated	FALSE
OV-1693-01A	Mesenchymal	-0.55879	-0.319248	1.29562	cluster3	Immune	Activated-immune	PRESENCE	PRESENCE	stem-like	FALSE
OV-1694-01A	Differentiated	-0.0115903	0.0299606	0.635578	cluster1	Immune	CAFs-immune	ABSENCE	PRESENCE	differentiated	FALSE
OV-1695-01A	Mesenchymal	0.449909	1.57524	2	cluster2	Immune	Activated-immune	PRESENCE	PRESENCE	stem-like	FALSE
OV-1696-01A	Differentiated	-2	-0.913405	-2	cluster5	Non-immune	Inactivated-immune	PRESENCE	ABSENCE	differentiated	TRUE
OV-1697-01A	Proliferative	-2	-2	-2	cluster4	Non-immune	Inactivated-immune	ABSENCE	PRESENCE	differentiated	TRUE
OV-1698-01A	Mesenchymal	0.020924	-0.56002	1.40592	cluster4	Non-immune	Inactivated-immune	ABSENCE	PRESENCE	stem-like	FALSE
OV-1699-01A	Immunoreactive	0.507769	1.7493	0.8089	cluster2	Immune	Activated-immune	ABSENCE	PRESENCE	stem-like	TRUE
OV-1701-01A	Immunoreactive	0.332885	1.13159	1.18528	cluster3	Immune	Activated-immune	PRESENCE	PRESENCE	stem-like	FALSE
OV-1702-01A	Proliferative	-2	-2	-1.47698	cluster4	Non-immune	Inactivated-immune	PRESENCE	ABSENCE	differentiated	FALSE
OV-1703-01A	Proliferative	-2	-0.847358	-0.860825	cluster5	Non-immune	Inactivated-immune	ABSENCE	ABSENCE	stem-like	FALSE
OV-1705-01A	Mesenchymal	0.0418452	-0.0175316	1.52319	cluster1	Immune	CAFs-immune	ABSENCE	PRESENCE	stem-like	FALSE
OV-1705-02A	Not Available	2	2	2	cluster1	Immune	CAFs-immune	ABSENCE	ABSENCE	stem-like	TRUE
OV-1707-02A	Not Available	0.202249	1.01537	-1.70369	cluster2	Immune	Activated-immune	ABSENCE	PRESENCE	differentiated	TRUE
OV-1710-01A	Immunoreactive	2	2	2	cluster2	Immune	Activated-immune	PRESENCE	PRESENCE	stem-like	FALSE
OV-1711-01A	Immunoreactive	0.322029	1.38237	0.463624	cluster2	Immune	Activated-immune	ABSENCE	PRESENCE	differentiated	FALSE
OV-1714-01A	Differentiated	-2	-1.71003	-1.83977	cluster3	Immune	Activated-immune	PRESENCE	ABSENCE	differentiated	FALSE
OV-1718-01A	Mesenchymal	0.908773	0.443387	1.66796	cluster3	Immune	Activated-immune	PRESENCE	PRESENCE	stem-like	TRUE
OV-1721-01A	Mesenchymal	-2	1.37228	2	cluster1	Immune	CAFs-immune	PRESENCE	ABSENCE	differentiated	FALSE
OV-1724-01A	Differentiated	-0.41192	-0.49672	0.385764	cluster2	Immune	Activated-immune	ABSENCE	PRESENCE	differentiated	TRUE
OV-1725-01A	Immunoreactive	0.0923607	0.488507	1.12336	cluster3	Immune	Activated-immune	ABSENCE	PRESENCE	stem-like	FALSE
OV-1728-01A	Differentiated	-1.97249	-0.981803	-1.64302	cluster5	Non-immune	Inactivated-immune	PRESENCE	ABSENCE	differentiated	FALSE
OV-1733-01A	Mesenchymal	-1.88422	-1.07777	0.897675	cluster4	Non-immune	Inactivated-immune	ABSENCE	PRESENCE	stem-like	FALSE
OV-1736-01B	Differentiated	-0.999956	0.383336	-0.609226	cluster5	Non-immune	Inactivated-immune	PRESENCE	ABSENCE	differentiated	TRUE
OV-1737-01A	Mesenchymal	-0.306962	0.434529	2	cluster1	Immune	CAFs-immune	ABSENCE	PRESENCE	differentiated	FALSE
OV-1738-01A	Immunoreactive	-1.55727	-0.523243	-1.84592	cluster3	Immune	Activated-immune	ABSENCE	ABSENCE	differentiated	TRUE
OV-1740-01A	Immunoreactive	1.6741	2	0.451687	cluster2	Immune	Activated-immune	ABSENCE	PRESENCE	stem-like	FALSE
OV-1741-01A	Proliferative	-1.10254	-0.541481	-0.424695	cluster4	Non-immune	Inactivated-immune	PRESENCE	ABSENCE	stem-like	TRUE
OV-1743-01A	Proliferative	-2	-1.7239	-1.43747	cluster5	Non-immune	Inactivated-immune	ABSENCE	ABSENCE	stem-like	TRUE
OV-1761-01A	Immunoreactive	0.525151	0.981955	-0.619343	cluster3	Immune	Activated-immune	PRESENCE	PRESENCE	differentiated	TRUE
OV-1762-01A	Proliferative	-1.50208	-1.63549	-1.07338	cluster4	Non-immune	Inactivated-immune	ABSENCE	ABSENCE	differentiated	FALSE
OV-1763-01A	Proliferative	-0.153528	-0.356295	0.272067	cluster4	Non-immune	Inactivated-immune	PRESENCE	ABSENCE	stem-like	FALSE
OV-1766-01A	Mesenchymal	0.351513	0.260667	1.6857	cluster3	Immune	Activated-immune	PRESENCE	PRESENCE	stem-like	FALSE
OV-1768-01A	Mesenchymal	1.61737	2	2	cluster1	Immune	CAFs-immune	PRESENCE	PRESENCE	stem-like	FALSE
OV-1769-01A	Immunoreactive	-0.287449	0.42464	0.594796	cluster3	Immune	Activated-immune	PRESENCE	PRESENCE	stem-like	TRUE
OV-1770-01A	Mesenchymal	-1.94318	-0.535363	1.57451	cluster1	Immune	CAFs-immune	PRESENCE	PRESENCE	stem-like	FALSE
OV-1770-02A	Not Available	-1.56956	-1.1536	-0.0584505	cluster5	Non-immune	Inactivated-immune	ABSENCE	PRESENCE	differentiated	FALSE
OV-1774-01A	Proliferative	-2	-2	-1.51301	cluster4	Non-immune	Inactivated-immune	PRESENCE	ABSENCE	differentiated	FALSE
OV-1776-01A	Differentiated	-1.99637	-0.716504	0.606167	cluster5	Non-immune	Inactivated-immune	ABSENCE	ABSENCE	stem-like	FALSE
OV-1777-01A	Mesenchymal	-0.628661	1.12605	1.93025	cluster3	Immune	Activated-immune	ABSENCE	PRESENCE	stem-like	FALSE
OV-1778-01A	Differentiated	0.154035	0.622549	-0.330718	cluster5	Non-immune	Inactivated-immune	ABSENCE	ABSENCE	stem-like	TRUE
OV-1781-01A	Immunoreactive	1.09556	2	0.375047	cluster2	Immune	Activated-immune	ABSENCE	PRESENCE	stem-like	FALSE
OV-1783-01A	Mesenchymal	0.302792	0.915336	1.17577	cluster5	Non-immune	Inactivated-immune	PRESENCE	ABSENCE	stem-like	TRUE
OV-1784-01A	Immunoreactive	0.813339	2	-0.364799	cluster2	Immune	Activated-immune	ABSENCE	ABSENCE	stem-like	FALSE
OV-1785-01A	Immunoreactive	-0.105819	2	0.512856	cluster2	Immune	Activated-immune	PRESENCE	PRESENCE	stem-like	FALSE
OV-1809-01A	Proliferative	-2	-1.97513	-1.33179	cluster4	Non-immune	Inactivated-immune	PRESENCE	ABSENCE	stem-like	FALSE
OV-1842-01A	Immunoreactive	0.667607	1.96929	0.497313	cluster2	Immune	Activated-immune	ABSENCE	PRESENCE	stem-like	FALSE
OV-1843-01A	Immunoreactive	0.246929	1.53389	0.257607	cluster2	Immune	Activated-immune	PRESENCE	ABSENCE	stem-like	TRUE
OV-1844-01A	Differentiated	-2	-2	-1.72255	cluster5	Non-immune	Inactivated-immune	ABSENCE	ABSENCE	differentiated	FALSE
OV-1845-01A	Differentiated	-1.65608	0.0657632	-2	cluster2	Immune	Activated-immune	ABSENCE	PRESENCE	differentiated	TRUE
OV-1846-01A	Immunoreactive	-1.70766	0.944988	0.456037	cluster2	Immune	Activated-immune	ABSENCE	PRESENCE	stem-like	TRUE
OV-1847-01A	Immunoreactive	2	2	0.615571	cluster2	Immune	Activated-immune	ABSENCE	ABSENCE	differentiated	FALSE
OV-1849-01A	Mesenchymal	2	2	2	cluster1	Immune	CAFs-immune	PRESENCE	PRESENCE	differentiated	FALSE
OV-1850-01A	Proliferative	-0.190181	0.0486923	1.18319	cluster4	Non-immune	Inactivated-immune	ABSENCE	PRESENCE	differentiated	FALSE
OV-1853-01A	Proliferative	-2	-2	-2	cluster5	Non-immune	Inactivated-immune	PRESENCE	ABSENCE	differentiated	FALSE
OV-1855-01A	Immunoreactive	0.490652	0.901935	1.03442	cluster1	Immune	CAFs-immune	ABSENCE	PRESENCE	stem-like	FALSE
OV-1860-01A	Immunoreactive	1.47815	2	0.552813	cluster2	Immune	Activated-immune	ABSENCE	PRESENCE	stem-like	FALSE
OV-1861-01A	Mesenchymal	-0.778285	-1.97557	1.82228	cluster1	Immune	CAFs-immune	PRESENCE	PRESENCE	stem-like	FALSE
OV-1862-01A	Mesenchymal	0.0682274	-0.213607	1.29955	cluster1	Immune	CAFs-immune	PRESENCE	PRESENCE	differentiated	FALSE
OV-1866-01A	Proliferative	-1.34051	0.100606	-1.46288	cluster3	Immune	Activated-immune	PRESENCE	PRESENCE	stem-like	TRUE
OV-1870-01A	Proliferative	-2	-0.559162	-0.488008	cluster5	Non-immune	Inactivated-immune	PRESENCE	ABSENCE	differentiated	TRUE
OV-1871-01A	Proliferative	-2	-2	-2	cluster4	Non-immune	Inactivated-immune	PRESENCE	ABSENCE	differentiated	FALSE
OV-1877-01A	Proliferative	-0.854678	-0.436099	-0.361751	cluster4	Non-immune	Inactivated-immune	PRESENCE	ABSENCE	differentiated	FALSE
OV-1891-01A	Mesenchymal	0.391458	0.929505	2	cluster1	Immune	CAFs-immune	PRESENCE	PRESENCE	stem-like	FALSE
OV-1892-01A	Mesenchymal	0.0453737	0.0969794	2	cluster1	Immune	CAFs-immune	PRESENCE	PRESENCE	differentiated	FALSE
OV-1900-01A	Proliferative	-2	-2	-1.78317	cluster4	Non-immune	Inactivated-immune	PRESENCE	ABSENCE	differentiated	FALSE
OV-1907-01A	Immunoreactive	0.264843	2	-1.43312	cluster2	Immune	Activated-immune	ABSENCE	PRESENCE	stem-like	FALSE
OV-1910-01A	Differentiated	-2	-1.33248	-1.42649	cluster5	Non-immune	Inactivated-immune	ABSENCE	PRESENCE	differentiated	TRUE
OV-1911-01A	Immunoreactive	1.30521	2	0	cluster2	Immune	Activated-immune	PRESENCE	PRESENCE	stem-like	FALSE
OV-1914-01A	Immunoreactive	0.479058	0.506234	0.210161	cluster3	Immune	Activated-immune	PRESENCE	ABSENCE	stem-like	TRUE
OV-1917-01A	Proliferative	-1.27819	0.532606	0.566627	cluster3	Immune	Activated-immune	ABSENCE	ABSENCE	stem-like	TRUE
OV-1918-01A	Differentiated	-1.50218	0.206686	0.0342135	cluster5	Non-immune	Inactivated-immune	ABSENCE	ABSENCE	stem-like	TRUE
OV-1919-01A	Mesenchymal	0.910109	1.75087	2	cluster1	Immune	CAFs-immune	PRESENCE	PRESENCE	stem-like	FALSE
OV-1923-01A	Differentiated	-2	-0.703005	0.505425	cluster5	Non-immune	Inactivated-immune	PRESENCE	ABSENCE	differentiated	FALSE
OV-1924-01A	Immunoreactive	0.565857	2	0.599178	cluster2	Immune	Activated-immune	PRESENCE	PRESENCE	stem-like	TRUE
OV-1928-01A	Mesenchymal	0.250925	0.000202926	1.46382	cluster1	Immune	CAFs-immune	PRESENCE	PRESENCE	stem-like	FALSE
OV-1930-01A	Immunoreactive	0.887607	2	2	cluster2	Immune	Activated-immune	ABSENCE	PRESENCE	stem-like	TRUE
OV-1944-01A	Differentiated	0.498593	0.104161	0.295133	cluster2	Immune	Activated-immune	ABSENCE	ABSENCE	stem-like	FALSE
OV-1946-01A	Mesenchymal	0.939874	1.0423	2	cluster2	Immune	Activated-immune	ABSENCE	PRESENCE	stem-like	FALSE
OV-1950-01A	Immunoreactive	1.54891	0.345584	-2	cluster2	Immune	Activated-immune	ABSENCE	ABSENCE	stem-like	TRUE
OV-1951-01A	Mesenchymal	0.17639	1.2976	1.64666	cluster1	Immune	CAFs-immune	ABSENCE	PRESENCE	differentiated	TRUE
OV-1953-01A	Immunoreactive	0.928812	2	1.83104	cluster2	Immune	Activated-immune	PRESENCE	PRESENCE	stem-like	TRUE
OV-1956-01A	Immunoreactive	1.9627	2	2	cluster1	Immune	CAFs-immune	PRESENCE	PRESENCE	stem-like	FALSE
OV-1959-01A	Mesenchymal	1.72456	1.8615	2	cluster1	Immune	CAFs-immune	PRESENCE	PRESENCE	differentiated	FALSE
OV-1993-01A	Differentiated	-2	-0.495141	-1.17762	cluster5	Non-immune	Inactivated-immune	PRESENCE	ABSENCE	differentiated	TRUE
OV-1994-01A	Immunoreactive	0.626354	1.61788	-0.836958	cluster2	Immune	Activated-immune	PRESENCE	ABSENCE	stem-like	FALSE
OV-1995-01A	Immunoreactive	0.36292	1.20731	-0.811504	cluster5	Non-immune	Inactivated-immune	ABSENCE	ABSENCE	stem-like	TRUE
OV-1998-01A	Mesenchymal	0.353658	0.534333	1.5677	cluster1	Immune	CAFs-immune	ABSENCE	ABSENCE	stem-like	FALSE
OV-2000-01A	Immunoreactive	-2	0.272031	-0.0666667	cluster2	Immune	Activated-immune	ABSENCE	PRESENCE	differentiated	FALSE
OV-2002-01A	Immunoreactive	0.857365	2	2	cluster1	Immune	CAFs-immune	ABSENCE	PRESENCE	stem-like	FALSE
OV-2003-01A	Mesenchymal	1.29684	2	2	cluster1	Immune	CAFs-immune	PRESENCE	ABSENCE	stem-like	FALSE
OV-2008-01A	Differentiated	-1.61315	-0.158646	0.00483716	cluster5	Non-immune	Inactivated-immune	ABSENCE	ABSENCE	differentiated	FALSE
OV-2008-02A	Not Available	0.888396	1.5417	-0.731583	cluster2	Immune	Activated-immune	ABSENCE	PRESENCE	differentiated	FALSE
OV-2009-01A	Mesenchymal	0.338	0.884057	2	cluster1	Immune	CAFs-immune	PRESENCE	PRESENCE	differentiated	TRUE
OV-2012-01A	Immunoreactive	2	1.85285	0.0858397	cluster2	Immune	Activated-immune	PRESENCE	PRESENCE	stem-like	FALSE
OV-2016-01A	Differentiated	-1.84607	0.399998	-0.850231	cluster2	Immune	Activated-immune	PRESENCE	ABSENCE	differentiated	TRUE
OV-2019-01A	Proliferative	-1.00764	-0.439952	-0.553935	cluster4	Non-immune	Inactivated-immune	ABSENCE	ABSENCE	differentiated	FALSE
OV-2020-01A	Proliferative	-2	-2	-1.87323	cluster4	Non-immune	Inactivated-immune	ABSENCE	ABSENCE	differentiated	FALSE
OV-2023-01A	Differentiated	-1.54663	-0.0453106	-1.44726	cluster2	Immune	Activated-immune	ABSENCE	ABSENCE	differentiated	TRUE
OV-2024-01A	Differentiated	-2	-0.910842	0.502147	cluster5	Non-immune	Inactivated-immune	PRESENCE	PRESENCE	stem-like	FALSE
OV-2026-01A	Immunoreactive	0.189282	0.742243	-0.413543	cluster2	Immune	Activated-immune	PRESENCE	PRESENCE	differentiated	TRUE
OV-2027-01A	Proliferative	-2	-2	-1.90093	cluster4	Non-immune	Inactivated-immune	ABSENCE	ABSENCE	differentiated	FALSE
OV-2033-01A	Mesenchymal	-1.58431	-0.953368	0.605687	cluster5	Non-immune	Inactivated-immune	ABSENCE	PRESENCE	stem-like	FALSE
OV-2035-01A	Mesenchymal	1.42788	2	2	cluster1	Immune	CAFs-immune	PRESENCE	ABSENCE	stem-like	FALSE
OV-2036-01A	Proliferative	-2	-2	-1.68889	cluster5	Non-immune	Inactivated-immune	ABSENCE	ABSENCE	differentiated	FALSE
OV-2038-01A	Differentiated	-2	-1.25716	-1.93747	cluster5	Non-immune	Inactivated-immune	PRESENCE	ABSENCE	differentiated	TRUE
OV-2042-01A	Mesenchymal	2	1.00048	2	cluster1	Immune	CAFs-immune	PRESENCE	PRESENCE	differentiated	FALSE
OV-2044-01B	Immunoreactive	0.500271	0.961016	0.035854	cluster3	Immune	Activated-immune	ABSENCE	PRESENCE	stem-like	TRUE
OV-2045-01A	Differentiated	-0.979777	-0.565294	-1.53005	cluster5	Non-immune	Inactivated-immune	ABSENCE	ABSENCE	differentiated	TRUE
OV-2048-01A	Proliferative	-0.981468	-2	-1.76291	cluster4	Non-immune	Inactivated-immune	PRESENCE	ABSENCE	stem-like	FALSE
OV-2051-01A	Immunoreactive	0.419575	0.497936	-1.06902	cluster2	Immune	Activated-immune	ABSENCE	ABSENCE	differentiated	TRUE
OV-2053-01C	Proliferative	0.401059	0.647933	-0.0342285	cluster4	Non-immune	Inactivated-immune	PRESENCE	ABSENCE	stem-like	FALSE
OV-2054-01A	Proliferative	-0.842576	-1.74937	0.942844	cluster4	Non-immune	Inactivated-immune	PRESENCE	ABSENCE	stem-like	FALSE
OV-2056-01B	Differentiated	-0.714607	1.0343	-0.769603	cluster3	Immune	Activated-immune	ABSENCE	PRESENCE	stem-like	TRUE
OV-2060-01A	Immunoreactive	1.66948	1.18868	0.395165	cluster2	Immune	Activated-immune	PRESENCE	PRESENCE	stem-like	TRUE
OV-2077-01A	Immunoreactive	0.104359	0.56337	0.45593	cluster4	Non-immune	Inactivated-immune	PRESENCE	ABSENCE	stem-like	FALSE
OV-2078-01A	Mesenchymal	1.62759	0.953514	1.63207	cluster1	Immune	CAFs-immune	PRESENCE	PRESENCE	stem-like	FALSE
OV-2081-01A	Differentiated	-2	-1.92539	-0.162152	cluster5	Non-immune	Inactivated-immune	PRESENCE	PRESENCE	differentiated	FALSE
OV-2084-01A	Immunoreactive	-0.0458312	0.244363	0.688988	cluster2	Immune	Activated-immune	ABSENCE	ABSENCE	stem-like	TRUE
OV-2088-01A	Proliferative	-2	-2	-2	cluster5	Non-immune	Inactivated-immune	ABSENCE	ABSENCE	differentiated	TRUE
OV-2092-01A	Differentiated	-2	-2	-2	cluster2	Immune	Activated-immune	ABSENCE	ABSENCE	differentiated	TRUE
OV-2094-01A	Immunoreactive	2	2	0.178727	cluster2	Immune	Activated-immune	PRESENCE	ABSENCE	differentiated	FALSE
OV-2095-01A	Mesenchymal	1.40454	1.63809	1.02476	cluster1	Immune	CAFs-immune	PRESENCE	ABSENCE	differentiated	TRUE
OV-2097-01A	Differentiated	0.316378	0.373307	0.932441	cluster2	Immune	Activated-immune	PRESENCE	ABSENCE	differentiated	TRUE
OV-2098-01A	Proliferative	-2	-2	-1.74026	cluster4	Non-immune	Inactivated-immune	PRESENCE	ABSENCE	differentiated	FALSE
OV-2101-01A	Differentiated	-2	-1.55903	1.06007	cluster1	Immune	CAFs-immune	PRESENCE	PRESENCE	differentiated	FALSE
OV-2102-01A	Mesenchymal	-0.763509	-0.644338	1.94989	cluster4	Non-immune	Inactivated-immune	PRESENCE	ABSENCE	differentiated	FALSE
OV-2104-01A	Immunoreactive	0.285621	1.06529	-0.429633	cluster2	Immune	Activated-immune	ABSENCE	ABSENCE	stem-like	TRUE
OV-2109-01A	Differentiated	-1.40702	-0.175606	-2	cluster5	Non-immune	Inactivated-immune	ABSENCE	ABSENCE	stem-like	TRUE
OV-2110-01A	Differentiated	-2	-1.23497	-1.46825	cluster5	Non-immune	Inactivated-immune	ABSENCE	ABSENCE	stem-like	TRUE
OV-2111-01A	Proliferative	0.0780166	-0.0754781	-0.788152	cluster4	Non-immune	Inactivated-immune	PRESENCE	PRESENCE	differentiated	TRUE
OV-2113-01A	Mesenchymal	1.18144	0.901105	1.78741	cluster1	Immune	CAFs-immune	PRESENCE	PRESENCE	stem-like	TRUE
OV-2254-01A	Mesenchymal	-0.754453	0	0.597397	cluster5	Non-immune	Inactivated-immune	PRESENCE	ABSENCE	differentiated	FALSE
OV-2261-01A	Immunoreactive	0.781352	2	1.30211	cluster2	Immune	Activated-immune	PRESENCE	PRESENCE	stem-like	FALSE
OV-2262-01A	Differentiated	1.88845	0.649465	0.25709	cluster2	Immune	Activated-immune	PRESENCE	ABSENCE	stem-like	FALSE
OV-2267-01A	Immunoreactive	2	2	0.520519	cluster2	Immune	Activated-immune	ABSENCE	PRESENCE	stem-like	FALSE
OV-2271-01A	Differentiated	1.3951	1.50323	1.29434	cluster1	Immune	CAFs-immune	ABSENCE	PRESENCE	differentiated	TRUE
OV-2280-01A	Mesenchymal	0.422985	-0.520552	2	cluster1	Immune	CAFs-immune	PRESENCE	PRESENCE	differentiated	FALSE
OV-2281-01A	Immunoreactive	2	1.79094	-0.0540417	cluster2	Immune	Activated-immune	ABSENCE	PRESENCE	stem-like	FALSE
OV-2288-01A	Immunoreactive	1.91033	1.46186	1.05866	cluster2	Immune	Activated-immune	PRESENCE	PRESENCE	differentiated	FALSE
OV-2289-01A	Mesenchymal	1.39921	0.92227	2	cluster1	Immune	CAFs-immune	PRESENCE	PRESENCE	stem-like	FALSE
OV-2290-01A	Immunoreactive	0.393664	0.845457	-0.0695531	cluster2	Immune	Activated-immune	ABSENCE	PRESENCE	differentiated	TRUE
OV-2293-01A	Mesenchymal	2	2	2	cluster1	Immune	CAFs-immune	PRESENCE	PRESENCE	stem-like	FALSE
OV-2297-01A	Differentiated	-2	-2	-1.93242	cluster5	Non-immune	Inactivated-immune	PRESENCE	ABSENCE	differentiated	TRUE
OV-2298-01A	Mesenchymal	-0.0300404	-0.974556	1.22542	cluster1	Immune	CAFs-immune	PRESENCE	PRESENCE	differentiated	FALSE
OV-2348-01A	Differentiated	0.822596	-0.520671	0.00613545	cluster2	Immune	Activated-immune	ABSENCE	ABSENCE	stem-like	TRUE
OV-2350-01A	Proliferative	1.04724	-0.826546	-1.01347	cluster4	Non-immune	Inactivated-immune	ABSENCE	PRESENCE	stem-like	TRUE
OV-2351-01A	Immunoreactive	2	1.47666	0.926357	cluster2	Immune	Activated-immune	PRESENCE	ABSENCE	stem-like	TRUE
OV-2352-01A	Proliferative	0.33754	-0.124733	0.116922	cluster4	Non-immune	Inactivated-immune	PRESENCE	ABSENCE	differentiated	FALSE
OV-2354-01A	Mesenchymal	1.10442	1.50055	2	cluster1	Immune	CAFs-immune	PRESENCE	PRESENCE	differentiated	FALSE
OV-2363-01A	Proliferative	-1.36003	-1.98708	-1.70587	cluster4	Non-immune	Inactivated-immune	PRESENCE	ABSENCE	differentiated	FALSE
OV-2391-01A	Differentiated	0.321834	0.0139254	-2	cluster2	Immune	Activated-immune	ABSENCE	PRESENCE	differentiated	TRUE
OV-2392-01A	Immunoreactive	1.67966	2	0.489146	cluster2	Immune	Activated-immune	PRESENCE	ABSENCE	stem-like	TRUE
OV-2393-01A	Proliferative	0.50351	-0.790571	-0.868235	cluster4	Non-immune	Inactivated-immune	ABSENCE	ABSENCE	differentiated	FALSE
OV-2396-01A	Immunoreactive	-1.2865	0.723338	0.522533	cluster2	Immune	Activated-immune	ABSENCE	PRESENCE	stem-like	TRUE
OV-2397-01A	Differentiated	-1.03312	-0.723856	-2	cluster5	Non-immune	Inactivated-immune	PRESENCE	ABSENCE	differentiated	TRUE
OV-2398-01A	Mesenchymal	-0.787618	-0.0378269	2	cluster1	Immune	CAFs-immune	PRESENCE	PRESENCE	differentiated	FALSE
OV-2399-01A	Mesenchymal	0.40287	0.771778	1.00007	cluster2	Immune	Activated-immune	ABSENCE	PRESENCE	stem-like	FALSE
OV-2400-01A	Proliferative	-1.03621	-1.0243	-1.62083	cluster4	Non-immune	Inactivated-immune	ABSENCE	ABSENCE	differentiated	TRUE
OV-2401-01A	Mesenchymal	2	2	2	cluster1	Immune	CAFs-immune	ABSENCE	PRESENCE	stem-like	FALSE
OV-2404-01A	Mesenchymal	0.0633733	0.0687053	1.30131	cluster1	Immune	CAFs-immune	PRESENCE	PRESENCE	stem-like	FALSE
OV-2409-01A	Differentiated	0.283547	1.22569	1.1073	cluster5	Non-immune	Inactivated-immune	ABSENCE	PRESENCE	stem-like	TRUE
OV-2414-01A	Proliferative	-2	-1.98807	0.90382	cluster4	Non-immune	Inactivated-immune	ABSENCE	ABSENCE	stem-like	FALSE
OV-2414-02A	Not Available	0.679822	0.849082	-0.76971	cluster4	Non-immune	Inactivated-immune	ABSENCE	ABSENCE	stem-like	FALSE
OV-2425-01A	Proliferative	-1.83205	-1.23568	-0.761072	cluster5	Non-immune	Inactivated-immune	ABSENCE	ABSENCE	stem-like	FALSE
OV-2427-01A	Immunoreactive	2	2	1.95515	cluster2	Immune	Activated-immune	ABSENCE	PRESENCE	stem-like	FALSE
OV-2428-01A	Immunoreactive	0.2495	1.68605	-0.262414	cluster3	Immune	Activated-immune	ABSENCE	PRESENCE	stem-like	FALSE

## Sheet: S4_IMMUNE-SUBTYPE-CLASSIFIER
# Supplementary Table S4
# Immune-specific classifier by using uniquely_significantly_overexpressed genes
GeneSymbol	Classifier		GeneSymbol	Classifier		GeneSymbol	Classifier
ISG15	Activated-Immune		ACAP3	CAFs-Immune		SAMD11	Inactivated-Immune
TNFRSF18	Activated-Immune		MXRA8	CAFs-Immune		TTLL10	Inactivated-Immune
TNFRSF4	Activated-Immune		MMP23B	CAFs-Immune		SLC35E2B	Inactivated-Immune
UBE2J2	Activated-Immune		SKI	CAFs-Immune		TP73	Inactivated-Immune
PUSL1	Activated-Immune		MEGF6	CAFs-Immune		RERE	Inactivated-Immune
SSU72	Activated-Immune		KCNAB2	CAFs-Immune		UBE4B	Inactivated-Immune
TMEM52	Activated-Immune		GPR153	CAFs-Immune		MASP2	Inactivated-Immune
C1ORF86	Activated-Immune		PER3	CAFs-Immune		FBXO2	Inactivated-Immune
RER1	Activated-Immune		TNFRSF9	CAFs-Immune		C1ORF158	Inactivated-Immune
PEX10	Activated-Immune		ERRFI1	CAFs-Immune		FHAD1	Inactivated-Immune
TNFRSF14	Activated-Immune		SPSB1	CAFs-Immune		SLC25A34	Inactivated-Immune
CAMTA1	Activated-Immune		PIK3CD	CAFs-Immune		ARHGEF19	Inactivated-Immune
PARK7	Activated-Immune		PLOD1	CAFs-Immune		CROCC	Inactivated-Immune
ENO1	Activated-Immune		PDPN	CAFs-Immune		OTUD3	Inactivated-Immune
GPR157	Activated-Immune		FBLIM1	CAFs-Immune		UBXN10	Inactivated-Immune
SLC25A33	Activated-Immune		HSPB7	CAFs-Immune		KIF17	Inactivated-Immune
FBXO6	Activated-Immune		EPHA2	CAFs-Immune		ALPL	Inactivated-Immune
AGTRAP	Activated-Immune		PADI2	CAFs-Immune		KDM1A	Inactivated-Immune
DHRS3	Activated-Immune		IFFO2	CAFs-Immune		C1ORF213	Inactivated-Immune
TMEM51	Activated-Immune		NBL1	CAFs-Immune		IL28RA	Inactivated-Immune
EFHD2	Activated-Immune		PLA2G2A	CAFs-Immune		STPG1	Inactivated-Immune
C1ORF224	Activated-Immune		CAMK2N1	CAFs-Immune		STMN1	Inactivated-Immune
SDHB	Activated-Immune		HSPG2	CAFs-Immune		UBXN11	Inactivated-Immune
MRTO4	Activated-Immune		WNT4	CAFs-Immune		ARID1A	Inactivated-Immune
CAPZB	Activated-Immune		EPHB2	CAFs-Immune		CD164L2	Inactivated-Immune
TMCO4	Activated-Immune		LUZP1	CAFs-Immune		NKAIN1	Inactivated-Immune
PLA2G2D	Activated-Immune		ID3	CAFs-Immune		IQCC	Inactivated-Immune
CDC42	Activated-Immune		CLIC4	CAFs-Immune		DCDC2B	Inactivated-Immune
C1QA	Activated-Immune		MAN1C1	CAFs-Immune		MARCKSL1	Inactivated-Immune
C1QC	Activated-Immune		EXTL1	CAFs-Immune		FNDC5	Inactivated-Immune
C1QB	Activated-Immune		PTPRU	CAFs-Immune		ZNF362	Inactivated-Immune
E2F2	Activated-Immune		TINAGL1	CAFs-Immune		GJA4	Inactivated-Immune
GALE	Activated-Immune		COL16A1	CAFs-Immune		DLGAP3	Inactivated-Immune
HMGCL	Activated-Immune		COL8A2	CAFs-Immune		NCDN	Inactivated-Immune
FUCA1	Activated-Immune		FHL3	CAFs-Immune		EIF2C3	Inactivated-Immune
PNRC2	Activated-Immune		MACF1	CAFs-Immune		TEKT2	Inactivated-Immune
TMEM50A	Activated-Immune		KIAA0754	CAFs-Immune		OSCP1	Inactivated-Immune
SH3BGRL3	Activated-Immune		HEYL	CAFs-Immune		DNALI1	Inactivated-Immune
CD52	Activated-Immune		SMAP2	CAFs-Immune		RSPO1	Inactivated-Immune
ZNF683	Activated-Immune		HIVEP3	CAFs-Immune		C1ORF109	Inactivated-Immune
RPS6KA1	Activated-Immune		LEPRE1	CAFs-Immune		MANEAL	Inactivated-Immune
SFN	Activated-Immune		TIE1	CAFs-Immune		AKIRIN1	Inactivated-Immune
C1ORF172	Activated-Immune		PLK3	CAFs-Immune		RLF	Inactivated-Immune
TMEM222	Activated-Immune		BTBD19	CAFs-Immune		COL9A2	Inactivated-Immune
MAP3K6	Activated-Immune		PODN	CAFs-Immune		ZNF643	Inactivated-Immune
IFI6	Activated-Immune		KANK4	CAFs-Immune		KCNQ4	Inactivated-Immune
THEMIS2	Activated-Immune		PTGER3	CAFs-Immune		FOXO6	Inactivated-Immune
RPA2	Activated-Immune		NEXN	CAFs-Immune		FOXJ3	Inactivated-Immune
DNAJC8	Activated-Immune		ELTD1	CAFs-Immune		RIMKLA	Inactivated-Immune
ATPIF1	Activated-Immune		CYR61	CAFs-Immune		ZMYND12	Inactivated-Immune
RCC1	Activated-Immune		LRRC8C	CAFs-Immune		CCDC30	Inactivated-Immune
TRNAU1AP	Activated-Immune		FAM69A	CAFs-Immune		CLDN19	Inactivated-Immune
TAF12	Activated-Immune		F3	CAFs-Immune		FAM183A	Inactivated-Immune
ZCCHC17	Activated-Immune		LPPR4	CAFs-Immune		WDR65	Inactivated-Immune
SERINC2	Activated-Immune		VCAM1	CAFs-Immune		KDM4A	Inactivated-Immune
PEF1	Activated-Immune		S1PR1	CAFs-Immune		SLC6A9	Inactivated-Immune
PTP4A2	Activated-Immune		COL11A1	CAFs-Immune		PTCH2	Inactivated-Immune
EIF3I	Activated-Immune		OLFML3	CAFs-Immune		ZSWIM5	Inactivated-Immune
LCK	Activated-Immune		PTGFRN	CAFs-Immune		CCDC17	Inactivated-Immune
TMEM54	Activated-Immune		ZNF697	CAFs-Immune		SPATA6	Inactivated-Immune
RNF19B	Activated-Immune		LIX1L	CAFs-Immune		BEND5	Inactivated-Immune
AK2	Activated-Immune		ECM1	CAFs-Immune		ZFYVE9	Inactivated-Immune
C1ORF212	Activated-Immune		ADAMTSL4	CAFs-Immune		ZCCHC11	Inactivated-Immune
PSMB2	Activated-Immune		CTSK	CAFs-Immune		GPX7	Inactivated-Immune
TRAPPC3	Activated-Immune		SHC1	CAFs-Immune		GLIS1	Inactivated-Immune
LSM10	Activated-Immune		LMNA	CAFs-Immune		HEATR8	Inactivated-Immune
MRPS15	Activated-Immune		NES	CAFs-Immune		PRKAA2	Inactivated-Immune
ZC3H12A	Activated-Immune		CD1A	CAFs-Immune		C1ORF168	Inactivated-Immune
C1ORF122	Activated-Immune		CD1C	CAFs-Immune		EFCAB7	Inactivated-Immune
PPIH	Activated-Immune		CD1E	CAFs-Immune		ROR1	Inactivated-Immune
CCDC23	Activated-Immune		CADM3	CAFs-Immune		CACHD1	Inactivated-Immune
C1ORF210	Activated-Immune		DARC	CAFs-Immune		RAVER2	Inactivated-Immune
CDC20	Activated-Immune		FCER1A	CAFs-Immune		WDR78	Inactivated-Immune
ELOVL1	Activated-Immune		ADAMTS4	CAFs-Immune		DIRAS3	Inactivated-Immune
ATP6V0B	Activated-Immune		OLFML2B	CAFs-Immune		WLS	Inactivated-Immune
TMEM53	Activated-Immune		DDR2	CAFs-Immune		SLC44A5	Inactivated-Immune
KIF2C	Activated-Immune		RGS4	CAFs-Immune		ST6GALNAC3	Inactivated-Immune
EIF2B3	Activated-Immune		RGS5	CAFs-Immune		GIPC2	Inactivated-Immune
UROD	Activated-Immune		DPT	CAFs-Immune		SAMD13	Inactivated-Immune
PRDX1	Activated-Immune		SELP	CAFs-Immune		SSX2IP	Inactivated-Immune
AKR1A1	Activated-Immune		PRRX1	CAFs-Immune		WDR63	Inactivated-Immune
UQCRH	Activated-Immune		FMO1	CAFs-Immune		CDC7	Inactivated-Immune
MKNK1	Activated-Immune		TNFSF4	CAFs-Immune		FNBP1L	Inactivated-Immune
MOB3C	Activated-Immune		RNASEL	CAFs-Immune		CDC14A	Inactivated-Immune
ATPAF1	Activated-Immune		RGS16	CAFs-Immune		EXTL2	Inactivated-Immune
CYP4X1	Activated-Immune		LAMC2	CAFs-Immune		KIAA1324	Inactivated-Immune
PDZK1IP1	Activated-Immune		HMCN1	CAFs-Immune		ATXN7L2	Inactivated-Immune
CMPK1	Activated-Immune		PRG4	CAFs-Immune		GSTM2	Inactivated-Immune
CDKN2C	Activated-Immune		RGS2	CAFs-Immune		GSTM3	Inactivated-Immune
TTC39A	Activated-Immune		CFH	CAFs-Immune		ALX3	Inactivated-Immune
SCP2	Activated-Immune		NAV1	CAFs-Immune		PIFO	Inactivated-Immune
MAGOH	Activated-Immune		LMOD1	CAFs-Immune		WDR77	Inactivated-Immune
LRP8	Activated-Immune		PPP1R12B	CAFs-Immune		FAM212B	Inactivated-Immune
YIPF1	Activated-Immune		IL10	CAFs-Immune		KCND3	Inactivated-Immune
DIO1	Activated-Immune		FAIM3	CAFs-Immune		WNT2B	Inactivated-Immune
HSPB11	Activated-Immune		C1ORF116	CAFs-Immune		ST7L	Inactivated-Immune
TMEM59	Activated-Immune		CD34	CAFs-Immune		SLC16A1	Inactivated-Immune
MRPL37	Activated-Immune		HLX	CAFs-Immune		TSPAN2	Inactivated-Immune
DHCR24	Activated-Immune		WNT9A	CAFs-Immune		IGSF3	Inactivated-Immune
OMA1	Activated-Immune		SIPA1L2	CAFs-Immune		TRIM45	Inactivated-Immune
TACSTD2	Activated-Immune		NID1	CAFs-Immune		SPAG17	Inactivated-Immune
CYP2J2	Activated-Immune		AKT3	CAFs-Immune		PHGDH	Inactivated-Immune
FOXD3	Activated-Immune		KIF26B	CAFs-Immune		ANKRD35	Inactivated-Immune
ALG6	Activated-Immune		NLRP3	CAFs-Immune		PIAS3	Inactivated-Immune
ITGB3BP	Activated-Immune		PXDN	CAFs-Immune		PRKAB2	Inactivated-Immune
PGM1	Activated-Immune		RNF144A	CAFs-Immune		BCL9	Inactivated-Immune
PDE4B	Activated-Immune		CYS1	CAFs-Immune		GJA8	Inactivated-Immune
MIER1	Activated-Immune		TRIB2	CAFs-Immune		SV2A	Inactivated-Immune
GADD45A	Activated-Immune		FAM49A	CAFs-Immune		CA14	Inactivated-Immune
DEPDC1	Activated-Immune		MATN3	CAFs-Immune		RPRD2	Inactivated-Immune
FPGT	Activated-Immune		SDC1	CAFs-Immune		SETDB1	Inactivated-Immune
CRYZ	Activated-Immune		RHOB	CAFs-Immune		MLLT11	Inactivated-Immune
ACADM	Activated-Immune		EMILIN1	CAFs-Immune		SEMA6C	Inactivated-Immune
RABGGTB	Activated-Immune		FNDC4	CAFs-Immune		POGZ	Inactivated-Immune
IFI44L	Activated-Immune		FOSL2	CAFs-Immune		CREB3L4	Inactivated-Immune
IFI44	Activated-Immune		LBH	CAFs-Immune		C1ORF189	Inactivated-Immune
GNG5	Activated-Immune		CDC42EP3	CAFs-Immune		ATP8B2	Inactivated-Immune
CTBS	Activated-Immune		CYP1B1	CAFs-Immune		KCNN3	Inactivated-Immune
BCL10	Activated-Immune		EPAS1	CAFs-Immune		EFNA4	Inactivated-Immune
SEP15	Activated-Immune		EFEMP1	CAFs-Immune		EFNA3	Inactivated-Immune
LMO4	Activated-Immune		CNRIP1	CAFs-Immune		TRIM46	Inactivated-Immune
GTF2B	Activated-Immune		ANTXR1	CAFs-Immune		THBS3	Inactivated-Immune
GBP3	Activated-Immune		CD207	CAFs-Immune		SYT11	Inactivated-Immune
GBP1	Activated-Immune		DYSF	CAFs-Immune		KIAA0907	Inactivated-Immune
GBP2	Activated-Immune		RAB11FIP5	CAFs-Immune		MEX3A	Inactivated-Immune
GBP4	Activated-Immune		ACTG2	CAFs-Immune		CCDC19	Inactivated-Immune
GBP5	Activated-Immune		MGAT4A	CAFs-Immune		IGSF9	Inactivated-Immune
EPHX4	Activated-Immune		NPAS2	CAFs-Immune		ATP1A2	Inactivated-Immune
GCLM	Activated-Immune		MAP4K4	CAFs-Immune		CASQ1	Inactivated-Immune
RTCA	Activated-Immune		IL18R1	CAFs-Immune		DCAF8	Inactivated-Immune
VAV3	Activated-Immune		SH3RF3	CAFs-Immune		VANGL2	Inactivated-Immune
GPSM2	Activated-Immune		FBLN7	CAFs-Immune		USP21	Inactivated-Immune
TAF13	Activated-Immune		SLC20A1	CAFs-Immune		PPOX	Inactivated-Immune
PSMA5	Activated-Immune		MARCO	CAFs-Immune		MPZ	Inactivated-Immune
CSF1	Activated-Immune		GYPC	CAFs-Immune		C1ORF192	Inactivated-Immune
LAMTOR5	Activated-Immune		MGAT5	CAFs-Immune		NOS1AP	Inactivated-Immune
DRAM2	Activated-Immune		ZEB2	CAFs-Immune		C1ORF226	Inactivated-Immune
CEPT1	Activated-Immune		RND3	CAFs-Immune		PBX1	Inactivated-Immune
DENND2D	Activated-Immune		TNFAIP6	CAFs-Immune		RXRG	Inactivated-Immune
CHI3L2	Activated-Immune		GALNT5	CAFs-Immune		POGK	Inactivated-Immune
ATP5F1	Activated-Immune		CD302	CAFs-Immune		POU2F1	Inactivated-Immune
C1ORF162	Activated-Immune		PLA2R1	CAFs-Immune		GPR161	Inactivated-Immune
ADORA3	Activated-Immune		FAP	CAFs-Immune		NME7	Inactivated-Immune
CAPZA1	Activated-Immune		COBLL1	CAFs-Immune		C1ORF114	Inactivated-Immune
RHOC	Activated-Immune		DHRS9	CAFs-Immune		ANKRD45	Inactivated-Immune
BCAS2	Activated-Immune		WIPF1	CAFs-Immune		ASTN1	Inactivated-Immune
CD58	Activated-Immune		CHRNA1	CAFs-Immune		FAM5B	Inactivated-Immune
TTF2	Activated-Immune		CHN1	CAFs-Immune		TDRD5	Inactivated-Immune
VTCN1	Activated-Immune		FKBP7	CAFs-Immune		RNF2	Inactivated-Immune
BOLA1	Activated-Immune		ITGA4	CAFs-Immune		TRMT1L	Inactivated-Immune
MRPS21	Activated-Immune		ITGAV	CAFs-Immune		SWT1	Inactivated-Immune
MCL1	Activated-Immune		COL3A1	CAFs-Immune		PLA2G4A	Inactivated-Immune
ENSA	Activated-Immune		COL5A2	CAFs-Immune		TROVE2	Inactivated-Immune
GOLPH3L	Activated-Immune		MYO1B	CAFs-Immune		TNNT2	Inactivated-Immune
CTSS	Activated-Immune		RAPH1	CAFs-Immune		TNNI1	Inactivated-Immune
TNFAIP8L2	Activated-Immune		NRP2	CAFs-Immune		IPO9	Inactivated-Immune
SCNM1	Activated-Immune		GPR1	CAFs-Immune		GPR37L1	Inactivated-Immune
VPS72	Activated-Immune		KLF7	CAFs-Immune		LGR6	Inactivated-Immune
PSMD4	Activated-Immune		FN1	CAFs-Immune		KDM5B	Inactivated-Immune
SELENBP1	Activated-Immune		IGFBP5	CAFs-Immune		KLHL12	Inactivated-Immune
PSMB4	Activated-Immune		TNS1	CAFs-Immune		PPFIA4	Inactivated-Immune
S100A11	Activated-Immune		TMBIM1	CAFs-Immune		FMOD	Inactivated-Immune
S100A9	Activated-Immune		DES	CAFs-Immune		ZC3H11A	Inactivated-Immune
S100A8	Activated-Immune		CHPF	CAFs-Immune		SOX13	Inactivated-Immune
S100A7	Activated-Immune		EPHA4	CAFs-Immune		ETNK2	Inactivated-Immune
S100A6	Activated-Immune		KCNE4	CAFs-Immune		MDM4	Inactivated-Immune
S100A5	Activated-Immune		SCG2	CAFs-Immune		RBBP5	Inactivated-Immune
S100A2	Activated-Immune		PID1	CAFs-Immune		DSTYK	Inactivated-Immune
S100A16	Activated-Immune		B3GNT7	CAFs-Immune		TMCC2	Inactivated-Immune
S100A14	Activated-Immune		COL6A3	CAFs-Immune		KLHDC8A	Inactivated-Immune
S100A13	Activated-Immune		KLHL30	CAFs-Immune		MFSD4	Inactivated-Immune
S100A1	Activated-Immune		TWIST2	CAFs-Immune		SLC45A3	Inactivated-Immune
SNAPIN	Activated-Immune		GPC1	CAFs-Immune		NUCKS1	Inactivated-Immune
JTB	Activated-Immune		SNED1	CAFs-Immune		SLC41A1	Inactivated-Immune
C1ORF43	Activated-Immune		BOK	CAFs-Immune		CR2	Inactivated-Immune
HAX1	Activated-Immune		AC018816.3	CAFs-Immune		PLXNA2	Inactivated-Immune
IL6R	Activated-Immune		BHLHE40	CAFs-Immune		CAMK1G	Inactivated-Immune
PMVK	Activated-Immune		EDEM1	CAFs-Immune		HHAT	Inactivated-Immune
ADAM15	Activated-Immune		HRH1	CAFs-Immune		RCOR3	Inactivated-Immune
EFNA1	Activated-Immune		IQSEC1	CAFs-Immune		TRAF5	Inactivated-Immune
SLC50A1	Activated-Immune		FBLN2	CAFs-Immune		TMEM206	Inactivated-Immune
DPM3	Activated-Immune		WNT7A	CAFs-Immune		FLVCR1	Inactivated-Immune
KRTCAP2	Activated-Immune		SLC6A6	CAFs-Immune		VASH2	Inactivated-Immune
MUC1	Activated-Immune		TGFBR2	CAFs-Immune		PTPN14	Inactivated-Immune
GBA	Activated-Immune		SUSD5	CAFs-Immune		CENPF	Inactivated-Immune
SCAMP3	Activated-Immune		CSRNP1	CAFs-Immune		ESRRG	Inactivated-Immune
FDPS	Activated-Immune		ZBTB47	CAFs-Immune		GPATCH2	Inactivated-Immune
RUSC1	Activated-Immune		CCBP2	CAFs-Immune		SPATA17	Inactivated-Immune
SSR2	Activated-Immune		TMEM158	CAFs-Immune		RRP15	Inactivated-Immune
LAMTOR2	Activated-Immune		DUSP7	CAFs-Immune		TGFB2	Inactivated-Immune
RAB25	Activated-Immune		SEMA3G	CAFs-Immune		MARC1	Inactivated-Immune
SEMA4A	Activated-Immune		PRICKLE2	CAFs-Immune		TAF1A	Inactivated-Immune
PMF1	Activated-Immune		EOGT	CAFs-Immune		TP53BP2	Inactivated-Immune
IQGAP3	Activated-Immune		MITF	CAFs-Immune		ENAH	Inactivated-Immune
APOA1BP	Activated-Immune		FOXP1	CAFs-Immune		LEFTY2	Inactivated-Immune
CRABP2	Activated-Immune		GXYLT2	CAFs-Immune		PARP1	Inactivated-Immune
MRPL24	Activated-Immune		PDZRN3	CAFs-Immune		C1ORF95	Inactivated-Immune
SH2D2A	Activated-Immune		VGLL3	CAFs-Immune		ZNF678	Inactivated-Immune
IFI16	Activated-Immune		COL8A1	CAFs-Immune		GJC2	Inactivated-Immune
AIM2	Activated-Immune		FILIP1L	CAFs-Immune		C1ORF145	Inactivated-Immune
DUSP23	Activated-Immune		TMEM45A	CAFs-Immune		OBSCN	Inactivated-Immune
TAGLN2	Activated-Immune		PHLDB2	CAFs-Immune		RHOU	Inactivated-Immune
CD48	Activated-Immune		CCDC80	CAFs-Immune		NUP133	Inactivated-Immune
SLAMF7	Activated-Immune		LSAMP	CAFs-Immune		URB2	Inactivated-Immune
TSTD1	Activated-Immune		ARHGAP31	CAFs-Immune		COG2	Inactivated-Immune
PVRL4	Activated-Immune		FSTL1	CAFs-Immune		CAPN9	Inactivated-Immune
PFDN2	Activated-Immune		MYLK	CAFs-Immune		GNPAT	Inactivated-Immune
FCER1G	Activated-Immune		ITGB5	CAFs-Immune		SPRTN	Inactivated-Immune
NUF2	Activated-Immune		HEG1	CAFs-Immune		KIAA1383	Inactivated-Immune
CD247	Activated-Immune		SLC12A8	CAFs-Immune		PCNXL2	Inactivated-Immune
MPC2	Activated-Immune		PLXNA1	CAFs-Immune		MLK4	Inactivated-Immune
FASLG	Activated-Immune		PLXND1	CAFs-Immune		SLC35F3	Inactivated-Immune
SOAT1	Activated-Immune		COL6A6	CAFs-Immune		TARBP1	Inactivated-Immune
FAM129A	Activated-Immune		AMOTL2	CAFs-Immune		TOMM20	Inactivated-Immune
RGS18	Activated-Immune		MRAS	CAFs-Immune		B3GALNT2	Inactivated-Immune
GLRX2	Activated-Immune		CLSTN2	CAFs-Immune		GNG4	Inactivated-Immune
TIMM17A	Activated-Immune		PCOLCE2	CAFs-Immune		LGALS8	Inactivated-Immune
ELF3	Activated-Immune		SLC9A9	CAFs-Immune		HEATR1	Inactivated-Immune
PTPN7	Activated-Immune		CPA3	CAFs-Immune		MTR	Inactivated-Immune
UBE2T	Activated-Immune		GPR87	CAFs-Immune		CHRM3	Inactivated-Immune
CYB5R1	Activated-Immune		MME	CAFs-Immune		OPN3	Inactivated-Immune
CHI3L1	Activated-Immune		LXN	CAFs-Immune		CHML	Inactivated-Immune
GOLT1A	Activated-Immune		IQCJ-SCHIP1	CAFs-Immune		COX20	Inactivated-Immune
IKBKE	Activated-Immune		BCHE	CAFs-Immune		HNRNPU	Inactivated-Immune
PIGR	Activated-Immune		CLDN11	CAFs-Immune		EFCAB2	Inactivated-Immune
CD55	Activated-Immune		EIF5A2	CAFs-Immune		ZNF670	Inactivated-Immune
TRAF3IP3	Activated-Immune		ZMAT3	CAFs-Immune		ZNF124	Inactivated-Immune
NENF	Activated-Immune		KLHL6	CAFs-Immune		ZNF496	Inactivated-Immune
DUSP10	Activated-Immune		CHRD	CAFs-Immune		TRIM58	Inactivated-Immune
SUSD4	Activated-Immune		EPHB3	CAFs-Immune		SH3BP5L	Inactivated-Immune
CNIH4	Activated-Immune		ADIPOQ	CAFs-Immune		ZNF692	Inactivated-Immune
MRPL55	Activated-Immune		LEPREL1	CAFs-Immune		FAM110C	Inactivated-Immune
GUK1	Activated-Immune		IL1RAP	CAFs-Immune		ACP1	Inactivated-Immune
COA6	Activated-Immune		LRRC15	CAFs-Immune		COLEC11	Inactivated-Immune
EDARADD	Activated-Immune		FAM43A	CAFs-Immune		SOX11	Inactivated-Immune
CMPK2	Activated-Immune		APOD	CAFs-Immune		KIDINS220	Inactivated-Immune
RSAD2	Activated-Immune		MFSD7	CAFs-Immune		CPSF3	Inactivated-Immune
IAH1	Activated-Immune		SPON2	CAFs-Immune		ODC1	Inactivated-Immune
RRM2	Activated-Immune		SH3BP2	CAFs-Immune		C2ORF50	Inactivated-Immune
PQLC3	Activated-Immune		EVC	CAFs-Immune		GREB1	Inactivated-Immune
SF3B14	Activated-Immune		WFS1	CAFs-Immune		FAM84A	Inactivated-Immune
CENPA	Activated-Immune		SORCS2	CAFs-Immune		NBAS	Inactivated-Immune
OST4	Activated-Immune		AFAP1	CAFs-Immune		DDX1	Inactivated-Immune
KRTCAP3	Activated-Immune		ABLIM2	CAFs-Immune		MYCN	Inactivated-Immune
MRPL33	Activated-Immune		SH3TC1	CAFs-Immune		GEN1	Inactivated-Immune
PPP1CB	Activated-Immune		HTRA3	CAFs-Immune		TTC32	Inactivated-Immune
XDH	Activated-Immune		CPZ	CAFs-Immune		WDR35	Inactivated-Immune
DPY30	Activated-Immune		NKX3-2	CAFs-Immune		PUM2	Inactivated-Immune
CALM2	Activated-Immune		C1QTNF7	CAFs-Immune		KLHL29	Inactivated-Immune
BCL11A	Activated-Immune		LDB2	CAFs-Immune		C2ORF44	Inactivated-Immune
COMMD1	Activated-Immune		SLIT2	CAFs-Immune		FKBP1B	Inactivated-Immune
NFU1	Activated-Immune		LGI2	CAFs-Immune		CENPO	Inactivated-Immune
SPR	Activated-Immune		PCDH7	CAFs-Immune		DNAJC27	Inactivated-Immune
PRADC1	Activated-Immune		FAM114A1	CAFs-Immune		DNMT3A	Inactivated-Immune
BOLA3	Activated-Immune		APBB2	CAFs-Immune		KIF3C	Inactivated-Immune
MTHFD2	Activated-Immune		ATP10D	CAFs-Immune		FAM59B	Inactivated-Immune
AUP1	Activated-Immune		PDGFRA	CAFs-Immune		CCDC164	Inactivated-Immune
POLE4	Activated-Immune		KDR	CAFs-Immune		C2ORF70	Inactivated-Immune
SUCLG1	Activated-Immune		HOPX	CAFs-Immune		KCNK3	Inactivated-Immune
TMSB10	Activated-Immune		IGFBP7	CAFs-Immune		DPYSL5	Inactivated-Immune
CAPG	Activated-Immune		FDCSP	CAFs-Immune		MAPRE3	Inactivated-Immune
VAMP8	Activated-Immune		PARM1	CAFs-Immune		AGBL5	Inactivated-Immune
RNF181	Activated-Immune		NAAA	CAFs-Immune		CGREF1	Inactivated-Immune
GNLY	Activated-Immune		SEPT11	CAFs-Immune		TCF23	Inactivated-Immune
CD8A	Activated-Immune		ANTXR2	CAFs-Immune		SLC5A6	Inactivated-Immune
COX5B	Activated-Immune		ARHGAP24	CAFs-Immune		CAD	Inactivated-Immune
TXNDC9	Activated-Immune		SPARCL1	CAFs-Immune		ZNF512	Inactivated-Immune
FHL2	Activated-Immune		IBSP	CAFs-Immune		SPAST	Inactivated-Immune
TMEM87B	Activated-Immune		PKD2	CAFs-Immune		AC007390.5	Inactivated-Immune
CHCHD5	Activated-Immune		GPRIN3	CAFs-Immune		DHX57	Inactivated-Immune
IL1RN	Activated-Immune		PDLIM5	CAFs-Immune		MORN2	Inactivated-Immune
ACTR3	Activated-Immune		TSPAN5	CAFs-Immune		ARHGEF33	Inactivated-Immune
DBI	Activated-Immune		ADH1B	CAFs-Immune		MAP4K3	Inactivated-Immune
MZT2B	Activated-Immune		DDIT4L	CAFs-Immune		TMEM178A	Inactivated-Immune
IMP4	Activated-Immune		EMCN	CAFs-Immune		PKDCC	Inactivated-Immune
MZT2A	Activated-Immune		DKK2	CAFs-Immune		PLEKHH2	Inactivated-Immune
HNMT	Activated-Immune		SGMS2	CAFs-Immune		DYNC2LI1	Inactivated-Immune
KYNU	Activated-Immune		ENPEP	CAFs-Immune		PREPL	Inactivated-Immune
NMI	Activated-Immune		C4ORF32	CAFs-Immune		PRKCE	Inactivated-Immune
DAPL1	Activated-Immune		ARSJ	CAFs-Immune		ATP6V1E2	Inactivated-Immune
LY75	Activated-Immune		SEC24D	CAFs-Immune		MSH2	Inactivated-Immune
PSMD14	Activated-Immune		SYNPO2	CAFs-Immune		MSH6	Inactivated-Immune
IFIH1	Activated-Immune		ANKRD50	CAFs-Immune		FBXO11	Inactivated-Immune
GALNT3	Activated-Immune		PCDH18	CAFs-Immune		PPP1R21	Inactivated-Immune
ATP5G3	Activated-Immune		SETD7	CAFs-Immune		STON1	Inactivated-Immune
HOXD8	Activated-Immune		INPP4B	CAFs-Immune		SPTBN1	Inactivated-Immune
HOXD1	Activated-Immune		EDNRA	CAFs-Immune		CLHC1	Inactivated-Immune
MTX2	Activated-Immune		SH3D19	CAFs-Immune		CCDC104	Inactivated-Immune
C2ORF88	Activated-Immune		SFRP2	CAFs-Immune		SMEK2	Inactivated-Immune
TMEM194B	Activated-Immune		GUCY1A3	CAFs-Immune		PAPOLG	Inactivated-Immune
STAT1	Activated-Immune		TDO2	CAFs-Immune		USP34	Inactivated-Immune
HSPE1	Activated-Immune		CTSO	CAFs-Immune		FAM161A	Inactivated-Immune
NDUFB3	Activated-Immune		PDGFC	CAFs-Immune		TMEM17	Inactivated-Immune
CFLAR	Activated-Immune		FAM198B	CAFs-Immune		LGALSL	Inactivated-Immune
CTLA4	Activated-Immune		FNIP2	CAFs-Immune		CEP68	Inactivated-Immune
MREG	Activated-Immune		PALLD	CAFs-Immune		SPRED2	Inactivated-Immune
RUFY4	Activated-Immune		HAND2	CAFs-Immune		MEIS1	Inactivated-Immune
GPBAR1	Activated-Immune		VEGFC	CAFs-Immune		ASPRV1	Inactivated-Immune
PNKD	Activated-Immune		TENM3	CAFs-Immune		TIA1	Inactivated-Immune
TUBA4A	Activated-Immune		WWC2	CAFs-Immune		ADD2	Inactivated-Immune
DNPEP	Activated-Immune		ACSL1	CAFs-Immune		VAX2	Inactivated-Immune
SLC19A3	Activated-Immune		PDLIM3	CAFs-Immune		ANKRD53	Inactivated-Immune
CCL20	Activated-Immune		FAT1	CAFs-Immune		PAIP2B	Inactivated-Immune
SP110	Activated-Immune		NKD2	CAFs-Immune		ZNF638	Inactivated-Immune
SP100	Activated-Immune		ADAMTS16	CAFs-Immune		CYP26B1	Inactivated-Immune
MYEOV2	Activated-Immune		UBE2QL1	CAFs-Immune		FBXO41	Inactivated-Immune
PDCD1	Activated-Immune		SEMA5A	CAFs-Immune		ALMS1	Inactivated-Immune
ARPC4	Activated-Immune		FBXL7	CAFs-Immune		TET3	Inactivated-Immune
RPUSD3	Activated-Immune		BASP1	CAFs-Immune		C2ORF81	Inactivated-Immune
JAGN1	Activated-Immune		ADAMTS12	CAFs-Immune		WDR54	Inactivated-Immune
EMC3	Activated-Immune		C1QTNF3	CAFs-Immune		WBP1	Inactivated-Immune
BRK1	Activated-Immune		RAI14	CAFs-Immune		TTC31	Inactivated-Immune
IRAK2	Activated-Immune		IL7R	CAFs-Immune		LOXL3	Inactivated-Immune
LSM3	Activated-Immune		DAB2	CAFs-Immune		C2ORF65	Inactivated-Immune
KAT2B	Activated-Immune		PTGER4	CAFs-Immune		GCFC2	Inactivated-Immune
SGOL1	Activated-Immune		GHR	CAFs-Immune		CTNNA2	Inactivated-Immune
UBE2E1	Activated-Immune		EMB	CAFs-Immune		LRRTM1	Inactivated-Immune
NGLY1	Activated-Immune		ITGA1	CAFs-Immune		TRABD2A	Inactivated-Immune
OXSM	Activated-Immune		ITGA2	CAFs-Immune		TCF7L1	Inactivated-Immune
CMC1	Activated-Immune		ARL15	CAFs-Immune		ATOH8	Inactivated-Immune
CMTM8	Activated-Immune		SNX18	CAFs-Immune		REEP1	Inactivated-Immune
MYD88	Activated-Immune		GPX8	CAFs-Immune		RMND5A	Inactivated-Immune
SS18L2	Activated-Immune		PPAP2A	CAFs-Immune		TEKT4	Inactivated-Immune
HIGD1A	Activated-Immune		IL6ST	CAFs-Immune		KCNIP3	Inactivated-Immune
CDCP1	Activated-Immune		PLK2	CAFs-Immune		ADRA2B	Inactivated-Immune
CXCR6	Activated-Immune		GAPT	CAFs-Immune		ASTL	Inactivated-Immune
TREX1	Activated-Immune		PDE4D	CAFs-Immune		SNRNP200	Inactivated-Immune
SHISA5	Activated-Immune		ENC1	CAFs-Immune		ITPRIPL1	Inactivated-Immune
NDUFAF3	Activated-Immune		F2R	CAFs-Immune		KANSL3	Inactivated-Immune
GPX1	Activated-Immune		ARSB	CAFs-Immune		CNNM3	Inactivated-Immune
TCTA	Activated-Immune		RASGRF2	CAFs-Immune		SEMA4C	Inactivated-Immune
UBA7	Activated-Immune		VCAN	CAFs-Immune		TMEM131	Inactivated-Immune
MST1R	Activated-Immune		HAPLN1	CAFs-Immune		TSGA10	Inactivated-Immune
CYB561D2	Activated-Immune		EDIL3	CAFs-Immune		C2ORF15	Inactivated-Immune
CISH	Activated-Immune		MEF2C	CAFs-Immune		LONRF2	Inactivated-Immune
MANF	Activated-Immune		NR2F1	CAFs-Immune		CHST10	Inactivated-Immune
TEX264	Activated-Immune		RHOBTB3	CAFs-Immune		C2ORF40	Inactivated-Immune
PARP3	Activated-Immune		ELL2	CAFs-Immune		SULT1C4	Inactivated-Immune
ABHD14B	Activated-Immune		MAN2A1	CAFs-Immune		CCDC138	Inactivated-Immune
POC1A	Activated-Immune		MCC	CAFs-Immune		NPHP1	Inactivated-Immune
TWF2	Activated-Immune		LOX	CAFs-Immune		PTPN4	Inactivated-Immune
SMIM4	Activated-Immune		CHSY3	CAFs-Immune		GLI2	Inactivated-Immune
SPCS1	Activated-Immune		P4HA2	CAFs-Immune		LIMS2	Inactivated-Immune
SELK	Activated-Immune		SEPT8	CAFs-Immune		ARHGEF4	Inactivated-Immune
THOC7	Activated-Immune		CXCL14	CAFs-Immune		FAM168B	Inactivated-Immune
SUCLG2	Activated-Immune		TGFBI	CAFs-Immune		CCDC74A	Inactivated-Immune
EIF4E3	Activated-Immune		EGR1	CAFs-Immune		TMEM163	Inactivated-Immune
NIT2	Activated-Immune		ECSCR	CAFs-Immune		CCNT2	Inactivated-Immune
CD47	Activated-Immune		IGIP	CAFs-Immune		EPC2	Inactivated-Immune
ATG3	Activated-Immune		HBEGF	CAFs-Immune		KIF5C	Inactivated-Immune
TIMMDC1	Activated-Immune		PCDHA12	CAFs-Immune		LYPD6	Inactivated-Immune
COX17	Activated-Immune		PCDHGA2	CAFs-Immune		RPRM	Inactivated-Immune
EAF2	Activated-Immune		PCDHGA6	CAFs-Immune		GALNT13	Inactivated-Immune
SLC15A2	Activated-Immune		PCDHGB4	CAFs-Immune		PKP4	Inactivated-Immune
ILDR1	Activated-Immune		PCDHGB7	CAFs-Immune		BAZ2B	Inactivated-Immune
CSTA	Activated-Immune		PCDHGA12	CAFs-Immune		FIGN	Inactivated-Immune
FAM162A	Activated-Immune		PCDHGC3	CAFs-Immune		GRB14	Inactivated-Immune
PARP9	Activated-Immune		PCDH1	CAFs-Immune		CSRNP3	Inactivated-Immune
DTX3L	Activated-Immune		PCDH12	CAFs-Immune		TTC21B	Inactivated-Immune
PARP14	Activated-Immune		SPRY4	CAFs-Immune		BBS5	Inactivated-Immune
C3ORF37	Activated-Immune		FGF1	CAFs-Immune		CCDC173	Inactivated-Immune
ACPP	Activated-Immune		DPYSL3	CAFs-Immune		KLHL23	Inactivated-Immune
SRPRB	Activated-Immune		C5ORF46	CAFs-Immune		MYO3B	Inactivated-Immune
PCCB	Activated-Immune		PDGFRB	CAFs-Immune		AC007405.2	Inactivated-Immune
NCK1	Activated-Immune		ARSI	CAFs-Immune		SP5	Inactivated-Immune
CEP70	Activated-Immune		NDST1	CAFs-Immune		DCAF17	Inactivated-Immune
RNF7	Activated-Immune		SYNPO	CAFs-Immune		METAP1D	Inactivated-Immune
PLS1	Activated-Immune		SMIM3	CAFs-Immune		ITGA6	Inactivated-Immune
PLOD2	Activated-Immune		ANXA6	CAFs-Immune		TTC30B	Inactivated-Immune
PLSCR1	Activated-Immune		CCDC69	CAFs-Immune		TTC30A	Inactivated-Immune
GYG1	Activated-Immune		SLC36A1	CAFs-Immune		PPP1R1C	Inactivated-Immune
CP	Activated-Immune		SPARC	CAFs-Immune		DUSP19	Inactivated-Immune
TM4SF1	Activated-Immune		GALNT10	CAFs-Immune		GULP1	Inactivated-Immune
SERP1	Activated-Immune		SGCD	CAFs-Immune		SLC39A10	Inactivated-Immune
SELT	Activated-Immune		ADAM19	CAFs-Immune		PGAP1	Inactivated-Immune
GPR171	Activated-Immune		EBF1	CAFs-Immune		TMEM237	Inactivated-Immune
RAP2B	Activated-Immune		ADRA1B	CAFs-Immune		ALS2	Inactivated-Immune
MFSD1	Activated-Immune		KCNMB1	CAFs-Immune		FAM117B	Inactivated-Immune
IL12A	Activated-Immune		FGF18	CAFs-Immune		ICA1L	Inactivated-Immune
B3GALNT1	Activated-Immune		STK10	CAFs-Immune		ABI2	Inactivated-Immune
NMD3	Activated-Immune		SH3PXD2B	CAFs-Immune		MDH1B	Inactivated-Immune
PDCD10	Activated-Immune		DUSP1	CAFs-Immune		METTL21A	Inactivated-Immune
PRKCI	Activated-Immune		CPEB4	CAFs-Immune		CRYGC	Inactivated-Immune
RPL22L1	Activated-Immune		GPRIN1	CAFs-Immune		CRYGB	Inactivated-Immune
TNFSF10	Activated-Immune		PDLIM7	CAFs-Immune		PTH2R	Inactivated-Immune
NCEH1	Activated-Immune		ADAMTS2	CAFs-Immune		MAP2	Inactivated-Immune
ECT2	Activated-Immune		GFPT2	CAFs-Immune		KANSL1L	Inactivated-Immune
MFN1	Activated-Immune		FLT4	CAFs-Immune		LANCL1	Inactivated-Immune
MRPL47	Activated-Immune		MGAT1	CAFs-Immune		SPAG16	Inactivated-Immune
NDUFB5	Activated-Immune		FOXQ1	CAFs-Immune		XRCC5	Inactivated-Immune
LAMP3	Activated-Immune		FOXF2	CAFs-Immune		STK36	Inactivated-Immune
PARL	Activated-Immune		F13A1	CAFs-Immune		TTLL4	Inactivated-Immune
ALG3	Activated-Immune		GFOD1	CAFs-Immune		WNT6	Inactivated-Immune
ECE2	Activated-Immune		CMAHP	CAFs-Immune		ANKZF1	Inactivated-Immune
POLR2H	Activated-Immune		CDKN1A	CAFs-Immune		GLB1L	Inactivated-Immune
MAP3K13	Activated-Immune		PIM1	CAFs-Immune		SPEG	Inactivated-Immune
RPL39L	Activated-Immune		DAAM2	CAFs-Immune		TMEM198	Inactivated-Immune
RTP4	Activated-Immune		TREM1	CAFs-Immune		OBSL1	Inactivated-Immune
HRASLS	Activated-Immune		RUNX2	CAFs-Immune		SLC4A3	Inactivated-Immune
TFRC	Activated-Immune		RCAN2	CAFs-Immune		IRS1	Inactivated-Immune
PIGX	Activated-Immune		PLA2G7	CAFs-Immune		WDR69	Inactivated-Immune
PIGZ	Activated-Immune		GPR116	CAFs-Immune		FBXO36	Inactivated-Immune
BDH1	Activated-Immune		TRAM2	CAFs-Immune		SLC16A14	Inactivated-Immune
RPL35A	Activated-Immune		DST	CAFs-Immune		ITM2C	Inactivated-Immune
MYL5	Activated-Immune		BEND6	CAFs-Immune		NCL	Inactivated-Immune
SLBP	Activated-Immune		COL12A1	CAFs-Immune		DIS3L2	Inactivated-Immune
TACC3	Activated-Immune		FAM46A	CAFs-Immune		ECEL1	Inactivated-Immune
C4ORF48	Activated-Immune		TPBG	CAFs-Immune		TIGD1	Inactivated-Immune
GRPEL1	Activated-Immune		NT5E	CAFs-Immune		EFHD1	Inactivated-Immune
BST1	Activated-Immune		PRDM1	CAFs-Immune		C2ORF82	Inactivated-Immune
CD38	Activated-Immune		OSTM1	CAFs-Immune		NGEF	Inactivated-Immune
LAP3	Activated-Immune		MICAL1	CAFs-Immune		DGKD	Inactivated-Immune
C4ORF52	Activated-Immune		LAMA4	CAFs-Immune		HEATR7B1	Inactivated-Immune
PTTG2	Activated-Immune		MARCKS	CAFs-Immune		IQCA1	Inactivated-Immune
COMMD8	Activated-Immune		COL10A1	CAFs-Immune		COPS8	Inactivated-Immune
OCIAD2	Activated-Immune		DSE	CAFs-Immune		ESPNL	Inactivated-Immune
SRD5A3	Activated-Immune		DCBLD1	CAFs-Immune		HES6	Inactivated-Immune
TMEM165	Activated-Immune		PLN	CAFs-Immune		TRAF3IP1	Inactivated-Immune
IGJ	Activated-Immune		MAN1A1	CAFs-Immune		HDAC4	Inactivated-Immune
GRSF1	Activated-Immune		GJA1	CAFs-Immune		ANKMY1	Inactivated-Immune
DCK	Activated-Immune		SMPDL3A	CAFs-Immune		CAPN10	Inactivated-Immune
IL8	Activated-Immune		ARHGAP18	CAFs-Immune		KIF1A	Inactivated-Immune
CXCL1	Activated-Immune		TMEM200A	CAFs-Immune		C2ORF54	Inactivated-Immune
CXCL3	Activated-Immune		ENPP1	CAFs-Immune		MTERFD2	Inactivated-Immune
CXCL2	Activated-Immune		CTGF	CAFs-Immune		PASK	Inactivated-Immune
BTC	Activated-Immune		SGK1	CAFs-Immune		ANO7	Inactivated-Immune
CXCL9	Activated-Immune		MAP3K5	CAFs-Immune		NEU4	Inactivated-Immune
CXCL10	Activated-Immune		TNFAIP3	CAFs-Immune		LRRN1	Inactivated-Immune
CXCL11	Activated-Immune		SASH1	CAFs-Immune		SRGAP3	Inactivated-Immune
CXCL13	Activated-Immune		MYCT1	CAFs-Immune		SETD5	Inactivated-Immune
MRPL1	Activated-Immune		FNDC1	CAFs-Immune		TTLL3	Inactivated-Immune
ENOPH1	Activated-Immune		SMOC2	CAFs-Immune		SLC6A11	Inactivated-Immune
COQ2	Activated-Immune		THBS2	CAFs-Immune		TSEN2	Inactivated-Immune
HPSE	Activated-Immune		FAM20C	CAFs-Immune		COLQ	Inactivated-Immune
MRPS18C	Activated-Immune		MICALL2	CAFs-Immune		TBC1D5	Inactivated-Immune
HSD17B11	Activated-Immune		ELFN1	CAFs-Immune		SATB1	Inactivated-Immune
HERC6	Activated-Immune		SNX8	CAFs-Immune		EFHB	Inactivated-Immune
HERC5	Activated-Immune		LFNG	CAFs-Immune		TOP2B	Inactivated-Immune
DAPP1	Activated-Immune		TTYH3	CAFs-Immune		FBXL2	Inactivated-Immune
H2AFZ	Activated-Immune		GNA12	CAFs-Immune		CLASP2	Inactivated-Immune
NFKB1	Activated-Immune		CARD11	CAFs-Immune		DLEC1	Inactivated-Immune
CISD2	Activated-Immune		FOXK1	CAFs-Immune		SCN5A	Inactivated-Immune
CENPE	Activated-Immune		ACTB	CAFs-Immune		WDR48	Inactivated-Immune
PPA2	Activated-Immune		CYTH3	CAFs-Immune		TTC21A	Inactivated-Immune
HADH	Activated-Immune		ETV1	CAFs-Immune		ZNF620	Inactivated-Immune
RPL34	Activated-Immune		TWIST1	CAFs-Immune		ULK4	Inactivated-Immune
CCDC109B	Activated-Immune		IL6	CAFs-Immune		NKTR	Inactivated-Immune
TIFA	Activated-Immune		FAM126A	CAFs-Immune		ZNF662	Inactivated-Immune
UGT8	Activated-Immune		GPNMB	CAFs-Immune		FAM198A	Inactivated-Immune
MAD2L1	Activated-Immune		SKAP2	CAFs-Immune		GTDC2	Inactivated-Immune
CCNA2	Activated-Immune		FKBP14	CAFs-Immune		ZNF445	Inactivated-Immune
C4ORF33	Activated-Immune		INMT	CAFs-Immune		ZNF167	Inactivated-Immune
NDUFC1	Activated-Immune		AQP1	CAFs-Immune		ZNF660	Inactivated-Immune
MGST2	Activated-Immune		EPDR1	CAFs-Immune		ZNF502	Inactivated-Immune
CLGN	Activated-Immune		SFRP4	CAFs-Immune		ZNF501	Inactivated-Immune
IL15	Activated-Immune		C7ORF10	CAFs-Immune		LZTFL1	Inactivated-Immune
ANAPC10	Activated-Immune		INHBA	CAFs-Immune		PTH1R	Inactivated-Immune
LSM6	Activated-Immune		GLI3	CAFs-Immune		KIF9	Inactivated-Immune
MND1	Activated-Immune		AEBP1	CAFs-Immune		SCAP	Inactivated-Immune
GUCY1B3	Activated-Immune		RAMP3	CAFs-Immune		CSPG5	Inactivated-Immune
MSMO1	Activated-Immune		IGFBP3	CAFs-Immune		SMARCC1	Inactivated-Immune
DDX60	Activated-Immune		TNS3	CAFs-Immune		CDC25A	Inactivated-Immune
DDX60L	Activated-Immune		ELN	CAFs-Immune		ZNF589	Inactivated-Immune
HMGB2	Activated-Immune		CLIP2	CAFs-Immune		PLXNB1	Inactivated-Immune
IRF2	Activated-Immune		CD36	CAFs-Immune		PFKFB4	Inactivated-Immune
TLR3	Activated-Immune		SEMA3C	CAFs-Immune		CELSR3	Inactivated-Immune
PDCD6	Activated-Immune		SEMA3D	CAFs-Immune		IP6K2	Inactivated-Immune
TRIP13	Activated-Immune		STEAP4	CAFs-Immune		WDR6	Inactivated-Immune
MRPL36	Activated-Immune		CDK14	CAFs-Immune		IMPDH2	Inactivated-Immune
NDUFS6	Activated-Immune		FZD1	CAFs-Immune		AMT	Inactivated-Immune
MED10	Activated-Immune		GNG11	CAFs-Immune		BSN	Inactivated-Immune
CCT5	Activated-Immune		COL1A2	CAFs-Immune		RNF123	Inactivated-Immune
FAM105A	Activated-Immune		TMEM130	CAFs-Immune		CDHR4	Inactivated-Immune
SUB1	Activated-Immune		PCOLCE	CAFs-Immune		RBM6	Inactivated-Immune
BRIX1	Activated-Immune		SERPINE1	CAFs-Immune		RBM5	Inactivated-Immune
CARD6	Activated-Immune		ORAI2	CAFs-Immune		ZMYND10	Inactivated-Immune
FBXO4	Activated-Immune		LAMB1	CAFs-Immune		CACNA2D2	Inactivated-Immune
CCL28	Activated-Immune		DOCK4	CAFs-Immune		C3ORF18	Inactivated-Immune
C5ORF28	Activated-Immune		MDFIC	CAFs-Immune		RAD54L2	Inactivated-Immune
C5ORF34	Activated-Immune		CAV2	CAFs-Immune		TLR9	Inactivated-Immune
MRPS30	Activated-Immune		CPED1	CAFs-Immune		DNAH1	Inactivated-Immune
GZMA	Activated-Immune		CALU	CAFs-Immune		NISCH	Inactivated-Immune
ELOVL7	Activated-Immune		FLNC	CAFs-Immune		NT5DC2	Inactivated-Immune
CCNB1	Activated-Immune		CALD1	CAFs-Immune		PBRM1	Inactivated-Immune
TMEM171	Activated-Immune		FAM180A	CAFs-Immune		CHDH	Inactivated-Immune
GLRX	Activated-Immune		CREB3L2	CAFs-Immune		IL17RB	Inactivated-Immune
REEP5	Activated-Immune		C7ORF29	CAFs-Immune		CCDC66	Inactivated-Immune
TNFAIP8	Activated-Immune		RARRES2	CAFs-Immune		IL17RD	Inactivated-Immune
GRAMD3	Activated-Immune		GIMAP8	CAFs-Immune		ACOX2	Inactivated-Immune
HINT1	Activated-Immune		TMEM176B	CAFs-Immune		ADAMTS9	Inactivated-Immune
C5ORF56	Activated-Immune		TMEM176A	CAFs-Immune		MAGI1	Inactivated-Immune
IRF1	Activated-Immune		CLN8	CAFs-Immune		LRIG1	Inactivated-Immune
UQCRQ	Activated-Immune		ARHGEF10	CAFs-Immune		CNTN3	Inactivated-Immune
PPP2CA	Activated-Immune		SGK223	CAFs-Immune		ZNF717	Inactivated-Immune
UBE2B	Activated-Immune		MFHAS1	CAFs-Immune		ARL13B	Inactivated-Immune
SAR1B	Activated-Immune		PPP1R3B	CAFs-Immune		ARL6	Inactivated-Immune
PITX1	Activated-Immune		DLC1	CAFs-Immune		LNP1	Inactivated-Immune
KIF20A	Activated-Immune		PDGFRL	CAFs-Immune		ABI3BP	Inactivated-Immune
CDC25C	Activated-Immune		MTUS1	CAFs-Immune		IMPG2	Inactivated-Immune
SIL1	Activated-Immune		PSD3	CAFs-Immune		SENP7	Inactivated-Immune
MZB1	Activated-Immune		LPL	CAFs-Immune		CEP97	Inactivated-Immune
CYSTM1	Activated-Immune		ATP6V1B2	CAFs-Immune		BBX	Inactivated-Immune
EIF4EBP3	Activated-Immune		LZTS1	CAFs-Immune		IFT57	Inactivated-Immune
SRA1	Activated-Immune		FAM160B2	CAFs-Immune		DZIP3	Inactivated-Immune
NDUFA2	Activated-Immune		BMP1	CAFs-Immune		CD200	Inactivated-Immune
NR3C1	Activated-Immune		PPP3CC	CAFs-Immune		BOC	Inactivated-Immune
CD74	Activated-Immune		SORBS3	CAFs-Immune		WDR52	Inactivated-Immune
RPS14	Activated-Immune		PDLIM2	CAFs-Immune		SPICE1	Inactivated-Immune
GPX3	Activated-Immune		EGR3	CAFs-Immune		GRAMD1C	Inactivated-Immune
ATOX1	Activated-Immune		RHOBTB2	CAFs-Immune		KIAA1407	Inactivated-Immune
MRPL22	Activated-Immune		TNFRSF10D	CAFs-Immune		IGSF11	Inactivated-Immune
TIMD4	Activated-Immune		LOXL2	CAFs-Immune		MAATS1	Inactivated-Immune
PTTG1	Activated-Immune		ENTPD4	CAFs-Immune		GPR156	Inactivated-Immune
NUDCD2	Activated-Immune		DPYSL2	CAFs-Immune		SEMA5B	Inactivated-Immune
HMMR	Activated-Immune		KIF13B	CAFs-Immune		CCDC14	Inactivated-Immune
MAT2B	Activated-Immune		DUSP4	CAFs-Immune		KALRN	Inactivated-Immune
ATP6V0E1	Activated-Immune		GPR124	CAFs-Immune		KLF15	Inactivated-Immune
BNIP1	Activated-Immune		RAB11FIP1	CAFs-Immune		CCDC37	Inactivated-Immune
NOP16	Activated-Immune		TACC1	CAFs-Immune		PODXL2	Inactivated-Immune
HIGD2A	Activated-Immune		ADAM9	CAFs-Immune		CCDC48	Inactivated-Immune
CLTB	Activated-Immune		SNAI2	CAFs-Immune		EFCAB12	Inactivated-Immune
MXD3	Activated-Immune		CYP7B1	CAFs-Immune		IFT122	Inactivated-Immune
PRELID1	Activated-Immune		SULF1	CAFs-Immune		NEK11	Inactivated-Immune
LMAN2	Activated-Immune		MSC	CAFs-Immune		TMEM108	Inactivated-Immune
F12	Activated-Immune		PAG1	CAFs-Immune		DZIP1L	Inactivated-Immune
GRK6	Activated-Immune		FABP4	CAFs-Immune		FOXL2	Inactivated-Immune
SQSTM1	Activated-Immune		GEM	CAFs-Immune		C3ORF72	Inactivated-Immune
IRF4	Activated-Immune		SDC2	CAFs-Immune		RBP1	Inactivated-Immune
GMDS	Activated-Immune		CPQ	CAFs-Immune		SPSB4	Inactivated-Immune
SERPINB1	Activated-Immune		LAPTM4B	CAFs-Immune		HLTF	Inactivated-Immune
NQO2	Activated-Immune		OSR2	CAFs-Immune		PFN2	Inactivated-Immune
PSMG4	Activated-Immune		VPS13B	CAFs-Immune		PLCH1	Inactivated-Immune
PPP1R3G	Activated-Immune		RRM2B	CAFs-Immune		VEPH1	Inactivated-Immune
LY86	Activated-Immune		KLF10	CAFs-Immune		MLF1	Inactivated-Immune
EEF1E1	Activated-Immune		CTHRC1	CAFs-Immune		ZBBX	Inactivated-Immune
TFAP2A	Activated-Immune		LRP12	CAFs-Immune		SERPINI2	Inactivated-Immune
TMEM14C	Activated-Immune		NOV	CAFs-Immune		WDR49	Inactivated-Immune
TMEM14B	Activated-Immune		COL14A1	CAFs-Immune		MECOM	Inactivated-Immune
TBC1D7	Activated-Immune		HAS2	CAFs-Immune		LRRC34	Inactivated-Immune
NOL7	Activated-Immune		WISP1	CAFs-Immune		KCNMB2	Inactivated-Immune
CCDC90A	Activated-Immune		ST3GAL1	CAFs-Immune		USP13	Inactivated-Immune
CD83	Activated-Immune		KHDRBS3	CAFs-Immune		ABCC5	Inactivated-Immune
TDP2	Activated-Immune		COL22A1	CAFs-Immune		IGF2BP2	Inactivated-Immune
ACOT13	Activated-Immune		DENND3	CAFs-Immune		DGKG	Inactivated-Immune
TRIM38	Activated-Immune		BAI1	CAFs-Immune		TPRG1	Inactivated-Immune
HIST1H2BD	Activated-Immune		LY6D	CAFs-Immune		FGF12	Inactivated-Immune
BTN3A2	Activated-Immune		FAM83H	CAFs-Immune		MB21D2	Inactivated-Immune
BTN3A1	Activated-Immune		EPPK1	CAFs-Immune		XXYLT1	Inactivated-Immune
BTN3A3	Activated-Immune		PLEC	CAFs-Immune		CEP19	Inactivated-Immune
PRSS16	Activated-Immune		SMARCA2	CAFs-Immune		IQCG	Inactivated-Immune
HLA-A	Activated-Immune		IL33	CAFs-Immune		ZNF595	Inactivated-Immune
HLA-C	Activated-Immune		PTPRD	CAFs-Immune		FGFRL1	Inactivated-Immune
HLA-B	Activated-Immune		TEK	CAFs-Immune		NAT8L	Inactivated-Immune
HSPA1B	Activated-Immune		CCL19	CAFs-Immune		RGS12	Inactivated-Immune
HLA-DRA	Activated-Immune		CCL21	CAFs-Immune		HGFAC	Inactivated-Immune
HLA-DRB5	Activated-Immune		FAM214B	CAFs-Immune		NSG1	Inactivated-Immune
HLA-DRB1	Activated-Immune		RUSC2	CAFs-Immune		MSX1	Inactivated-Immune
HLA-DQA1	Activated-Immune		TPM2	CAFs-Immune		CYTL1	Inactivated-Immune
HLA-DQB1	Activated-Immune		TLN1	CAFs-Immune		CRMP1	Inactivated-Immune
CUTA	Activated-Immune		RECK	CAFs-Immune		CCDC96	Inactivated-Immune
C6ORF1	Activated-Immune		ALDH1B1	CAFs-Immune		ZNF518B	Inactivated-Immune
SNRPC	Activated-Immune		MAMDC2	CAFs-Immune		CC2D2A	Inactivated-Immune
DEF6	Activated-Immune		KLF9	CAFs-Immune		MED28	Inactivated-Immune
FKBP5	Activated-Immune		TMEM2	CAFs-Immune		FAM184B	Inactivated-Immune
CLPSL1	Activated-Immune		PCSK5	CAFs-Immune		DCAF16	Inactivated-Immune
MAPK13	Activated-Immune		TLE4	CAFs-Immune		PACRGL	Inactivated-Immune
ETV7	Activated-Immune		GAS1	CAFs-Immune		KCNIP4	Inactivated-Immune
FGD2	Activated-Immune		DAPK1	CAFs-Immune		GPR125	Inactivated-Immune
COX6A1P2	Activated-Immune		ROR2	CAFs-Immune		WDR19	Inactivated-Immune
CCDC167	Activated-Immune		OGN	CAFs-Immune		NSUN7	Inactivated-Immune
SAYSD1	Activated-Immune		OMD	CAFs-Immune		UCHL1	Inactivated-Immune
TREM2	Activated-Immune		ASPN	CAFs-Immune		TXK	Inactivated-Immune
TFEB	Activated-Immune		ECM2	CAFs-Immune		SLC10A4	Inactivated-Immune
CCND3	Activated-Immune		BICD2	CAFs-Immune		SPATA18	Inactivated-Immune
C6ORF226	Activated-Immune		BARX1	CAFs-Immune		ERVMER34-1	Inactivated-Immune
MEA1	Activated-Immune		TBC1D2	CAFs-Immune		RASL11B	Inactivated-Immune
MRPL2	Activated-Immune		COL15A1	CAFs-Immune		KIAA1211	Inactivated-Immune
C6ORF108	Activated-Immune		TGFBR1	CAFs-Immune		LPHN3	Inactivated-Immune
MAD2L1BP	Activated-Immune		NR4A3	CAFs-Immune		ADAMTS3	Inactivated-Immune
MRPS18A	Activated-Immune		ABCA1	CAFs-Immune		FAM47E	Inactivated-Immune
C6ORF223	Activated-Immune		ZNF462	CAFs-Immune		FRAS1	Inactivated-Immune
MRPL14	Activated-Immune		KLF4	CAFs-Immune		NKX6-1	Inactivated-Immune
NFKBIE	Activated-Immune		SVEP1	CAFs-Immune		CDS1	Inactivated-Immune
TMEM14A	Activated-Immune		LPAR1	CAFs-Immune		MAPK10	Inactivated-Immune
ICK	Activated-Immune		SUSD1	CAFs-Immune		RP11-763F8.1	Inactivated-Immune
OGFRL1	Activated-Immune		RGS3	CAFs-Immune		BMPR1B	Inactivated-Immune
COX7A2	Activated-Immune		AKNA	CAFs-Immune		CXXC4	Inactivated-Immune
CYB5R4	Activated-Immune		DFNB31	CAFs-Immune		LEF1	Inactivated-Immune
PNRC1	Activated-Immune		TNC	CAFs-Immune		ANK2	Inactivated-Immune
NDUFAF4	Activated-Immune		ASTN2	CAFs-Immune		INTU	Inactivated-Immune
AIM1	Activated-Immune		DBC1	CAFs-Immune		PABPC4L	Inactivated-Immune
DDO	Activated-Immune		TRAF1	CAFs-Immune		MGARP	Inactivated-Immune
WISP3	Activated-Immune		DAB2IP	CAFs-Immune		MAML3	Inactivated-Immune
FRK	Activated-Immune		CRB2	CAFs-Immune		FAM218A	Inactivated-Immune
FAM26F	Activated-Immune		NEK6	CAFs-Immune		SPOCK3	Inactivated-Immune
PKIB	Activated-Immune		OLFML2A	CAFs-Immune		AADAT	Inactivated-Immune
RNF217	Activated-Immune		PBX3	CAFs-Immune		GPM6A	Inactivated-Immune
TPD52L1	Activated-Immune		ANGPTL2	CAFs-Immune		STOX2	Inactivated-Immune
NCOA7	Activated-Immune		FAM129B	CAFs-Immune		C4ORF47	Inactivated-Immune
CENPW	Activated-Immune		SH2D3C	CAFs-Immune		SORBS2	Inactivated-Immune
ECHDC1	Activated-Immune		ENG	CAFs-Immune		ZFP42	Inactivated-Immune
VNN1	Activated-Immune		DNM1	CAFs-Immune		PLEKHG4B	Inactivated-Immune
VNN3	Activated-Immune		GOLGA2	CAFs-Immune		TPPP	Inactivated-Immune
VNN2	Activated-Immune		CERCAM	CAFs-Immune		ZDHHC11B	Inactivated-Immune
SLC18B1	Activated-Immune		LRRC8A	CAFs-Immune		C5ORF49	Inactivated-Immune
MYB	Activated-Immune		PTGES	CAFs-Immune		CMBL	Inactivated-Immune
FAM54A	Activated-Immune		GPR107	CAFs-Immune		ROPN1L	Inactivated-Immune
IFNGR1	Activated-Immune		NCS1	CAFs-Immune		FAM134B	Inactivated-Immune
PERP	Activated-Immune		ABL1	CAFs-Immune		SPEF2	Inactivated-Immune
KIAA1244	Activated-Immune		FIBCD1	CAFs-Immune		CAPSL	Inactivated-Immune
HEBP2	Activated-Immune		FAM78A	CAFs-Immune		SKP2	Inactivated-Immune
CCDC28A	Activated-Immune		RAPGEF1	CAFs-Immune		C5ORF42	Inactivated-Immune
ABRACL	Activated-Immune		NTNG2	CAFs-Immune		EGFLAM	Inactivated-Immune
AIG1	Activated-Immune		GBGT1	CAFs-Immune		CCDC152	Inactivated-Immune
FUCA2	Activated-Immune		SURF4	CAFs-Immune		ESM1	Inactivated-Immune
SF3B5	Activated-Immune		VAV2	CAFs-Immune		CDC20B	Inactivated-Immune
RAB32	Activated-Immune		RXRA	CAFs-Immune		MCIN	Inactivated-Immune
MTHFD1L	Activated-Immune		COL5A1	CAFs-Immune		CCNO	Inactivated-Immune
GTF2H5	Activated-Immune		FCN1	CAFs-Immune		MAP1B	Inactivated-Immune
DYNLT1	Activated-Immune		OLFM1	CAFs-Immune		FAM169A	Inactivated-Immune
EZR	Activated-Immune		CAMSAP1	CAFs-Immune		COL4A3BP	Inactivated-Immune
SOD2	Activated-Immune		NACC2	CAFs-Immune		IQGAP2	Inactivated-Immune
WTAP	Activated-Immune		SEC16A	CAFs-Immune		ZBED3	Inactivated-Immune
ACAT2	Activated-Immune		NOTCH1	CAFs-Immune		PDE8B	Inactivated-Immune
MRPL18	Activated-Immune		EGFL7	CAFs-Immune		THBS4	Inactivated-Immune
SFT2D1	Activated-Immune		CLIC3	CAFs-Immune		SERINC5	Inactivated-Immune
MPC1	Activated-Immune		ABCA2	CAFs-Immune		FAM81B	Inactivated-Immune
RNASET2	Activated-Immune		UAP1L1	CAFs-Immune		RGMB	Inactivated-Immune
PSMB1	Activated-Immune		TOR4A	CAFs-Immune		PAM	Inactivated-Immune
PSMG3	Activated-Immune		DIP2C	CAFs-Immune		C5ORF30	Inactivated-Immune
NUDT1	Activated-Immune		KLF6	CAFs-Immune		NREP	Inactivated-Immune
RPA3	Activated-Immune		IL2RA	CAFs-Immune		CDO1	Inactivated-Immune
MALSU1	Activated-Immune		SFMBT2	CAFs-Immune		SEMA6A	Inactivated-Immune
OSBPL3	Activated-Immune		ITIH5	CAFs-Immune		ZNF474	Inactivated-Immune
CYCS	Activated-Immune		CELF2	CAFs-Immune		ZNF608	Inactivated-Immune
SNX10	Activated-Immune		FAM107B	CAFs-Immune		FBN2	Inactivated-Immune
HIBADH	Activated-Immune		VIM	CAFs-Immune		LYRM7	Inactivated-Immune
ZNRF2	Activated-Immune		PLXDC2	CAFs-Immune		KIF3A	Inactivated-Immune
NT5C3	Activated-Immune		SVIL	CAFs-Immune		FSTL4	Inactivated-Immune
AOAH	Activated-Immune		ZEB1	CAFs-Immune		TCF7	Inactivated-Immune
ELMO1	Activated-Immune		ITGB1	CAFs-Immune		NME5	Inactivated-Immune
GPR141	Activated-Immune		NRP1	CAFs-Immune		GFRA3	Inactivated-Immune
MPLKIP	Activated-Immune		CSGALNACT2	CAFs-Immune		REEP2	Inactivated-Immune
MRPL32	Activated-Immune		CXCL12	CAFs-Immune		DNAJC18	Inactivated-Immune
BLVRA	Activated-Immune		RASSF4	CAFs-Immune		PCDHA3	Inactivated-Immune
MRPS24	Activated-Immune		C10ORF10	CAFs-Immune		PCDHB2	Inactivated-Immune
UPP1	Activated-Immune		WDFY4	CAFs-Immune		PCDHB3	Inactivated-Immune
SEC61G	Activated-Immune		VSTM4	CAFs-Immune		PCDHB4	Inactivated-Immune
MRPS17	Activated-Immune		C10ORF128	CAFs-Immune		PCDHB5	Inactivated-Immune
GBAS	Activated-Immune		PRKG1	CAFs-Immune		PCDHB6	Inactivated-Immune
CHCHD2	Activated-Immune		BICC1	CAFs-Immune		PCDHB7	Inactivated-Immune
NUPR1L	Activated-Immune		ARID5B	CAFs-Immune		PCDHB8	Inactivated-Immune
ASL	Activated-Immune		ADO	CAFs-Immune		PCDHB10	Inactivated-Immune
DNAJC30	Activated-Immune		EGR2	CAFs-Immune		PCDHB11	Inactivated-Immune
ABHD11	Activated-Immune		NRBF2	CAFs-Immune		PCDHB12	Inactivated-Immune
CLDN3	Activated-Immune		JMJD1C	CAFs-Immune		PCDHB14	Inactivated-Immune
CLDN4	Activated-Immune		REEP3	CAFs-Immune		PCDHGA1	Inactivated-Immune
WBSCR27	Activated-Immune		ADAMTS14	CAFs-Immune		PCDHGB1	Inactivated-Immune
LAT2	Activated-Immune		UNC5B	CAFs-Immune		ARAP3	Inactivated-Immune
STYXL1	Activated-Immune		SPOCK2	CAFs-Immune		STK32A	Inactivated-Immune
MDH2	Activated-Immune		FUT11	CAFs-Immune		SPINK5	Inactivated-Immune
HSPB1	Activated-Immune		PLAU	CAFs-Immune		ZNF300	Inactivated-Immune
ZP3	Activated-Immune		VCL	CAFs-Immune		C5ORF4	Inactivated-Immune
DTX2	Activated-Immune		ZCCHC24	CAFs-Immune		CCNJL	Inactivated-Immune
TMEM60	Activated-Immune		PLAC9	CAFs-Immune		KCNIP1	Inactivated-Immune
SRI	Activated-Immune		PAPSS2	CAFs-Immune		CPLX2	Inactivated-Immune
STEAP1	Activated-Immune		ACTA2	CAFs-Immune		ARL10	Inactivated-Immune
SAMD9	Activated-Immune		FAS	CAFs-Immune		SNCB	Inactivated-Immune
SAMD9L	Activated-Immune		CH25H	CAFs-Immune		DBN1	Inactivated-Immune
BET1	Activated-Immune		ANKRD1	CAFs-Immune		ZFP2	Inactivated-Immune
SHFM1	Activated-Immune		CYP26A1	CAFs-Immune		ZNF454	Inactivated-Immune
ACN9	Activated-Immune		MYOF	CAFs-Immune		ZNF879	Inactivated-Immune
ASNS	Activated-Immune		SORBS1	CAFs-Immune		TUBB2B	Inactivated-Immune
BRI3	Activated-Immune		ENTPD1	CAFs-Immune		SLC22A23	Inactivated-Immune
ARPC1A	Activated-Immune		MARVELD1	CAFs-Immune		LYRM4	Inactivated-Immune
ARPC1B	Activated-Immune		LOXL4	CAFs-Immune		BMP6	Inactivated-Immune
BUD31	Activated-Immune		ENTPD7	CAFs-Immune		MAK	Inactivated-Immune
ATP5J2	Activated-Immune		SCD	CAFs-Immune		ELOVL2	Inactivated-Immune
COPS6	Activated-Immune		SFXN3	CAFs-Immune		JARID2	Inactivated-Immune
LAMTOR4	Activated-Immune		WBP1L	CAFs-Immune		RBM24	Inactivated-Immune
PILRA	Activated-Immune		SH3PXD2A	CAFs-Immune		CAP2	Inactivated-Immune
PPP1R35	Activated-Immune		ITPRIP	CAFs-Immune		NHLRC1	Inactivated-Immune
TSC22D4	Activated-Immune		DUSP5	CAFs-Immune		ID4	Inactivated-Immune
AGFG2	Activated-Immune		ADRA2A	CAFs-Immune		ZNF391	Inactivated-Immune
GNB2	Activated-Immune		GRK5	CAFs-Immune		ZNF184	Inactivated-Immune
POP7	Activated-Immune		BAG3	CAFs-Immune		ZNF192	Inactivated-Immune
ZNHIT1	Activated-Immune		INPP5F	CAFs-Immune		PGBD1	Inactivated-Immune
FIS1	Activated-Immune		HTRA1	CAFs-Immune		ZKSCAN3	Inactivated-Immune
POLR2J	Activated-Immune		CHST15	CAFs-Immune		ZSCAN12	Inactivated-Immune
PSMC2	Activated-Immune		ADAM12	CAFs-Immune		SYNGAP1	Inactivated-Immune
NAMPT	Activated-Immune		PTPRE	CAFs-Immune		GRM4	Inactivated-Immune
BCAP29	Activated-Immune		INPP5A	CAFs-Immune		PACSIN1	Inactivated-Immune
IFRD1	Activated-Immune		SCT	CAFs-Immune		ANKS1A	Inactivated-Immune
TFEC	Activated-Immune		TSPAN4	CAFs-Immune		TCP11	Inactivated-Immune
NAA38	Activated-Immune		MUC5B	CAFs-Immune		SCUBE3	Inactivated-Immune
KCND2	Activated-Immune		DUSP8	CAFs-Immune		BTBD9	Inactivated-Immune
TSPAN12	Activated-Immune		SYT8	CAFs-Immune		NFYA	Inactivated-Immune
ARF5	Activated-Immune		TNNI2	CAFs-Immune		FOXP4	Inactivated-Immune
ATP6V1F	Activated-Immune		OSBPL5	CAFs-Immune		MDFI	Inactivated-Immune
IRF5	Activated-Immune		HBB	CAFs-Immune		USP49	Inactivated-Immune
RP11-305M3.3	Activated-Immune		PRKCDBP	CAFs-Immune		TRERF1	Inactivated-Immune
C7ORF49	Activated-Immune		SMPD1	CAFs-Immune		KLHDC3	Inactivated-Immune
STRA8	Activated-Immune		APBB1	CAFs-Immune		CUL7	Inactivated-Immune
C7ORF73	Activated-Immune		TPP1	CAFs-Immune		KLC4	Inactivated-Immune
C7ORF55	Activated-Immune		DCHS1	CAFs-Immune		PTK7	Inactivated-Immune
PARP12	Activated-Immune		OLFML1	CAFs-Immune		CUL9	Inactivated-Immune
ADCK2	Activated-Immune		SCUBE2	CAFs-Immune		CRIP3	Inactivated-Immune
NDUFB2	Activated-Immune		AMPD3	CAFs-Immune		LRRC73	Inactivated-Immune
MRPS33	Activated-Immune		LYVE1	CAFs-Immune		XPO5	Inactivated-Immune
SSBP1	Activated-Immune		MRVI1	CAFs-Immune		RSPH9	Inactivated-Immune
GSTK1	Activated-Immune		MICAL2	CAFs-Immune		SLC29A1	Inactivated-Immune
GIMAP2	Activated-Immune		PARVA	CAFs-Immune		SUPT3H	Inactivated-Immune
CDK5	Activated-Immune		FIBIN	CAFs-Immune		ENPP5	Inactivated-Immune
FASTK	Activated-Immune		PAMR1	CAFs-Immune		SLC25A27	Inactivated-Immune
TMUB1	Activated-Immune		LRRC4C	CAFs-Immune		PAQR8	Inactivated-Immune
NUB1	Activated-Immune		C11ORF96	CAFs-Immune		EFHC1	Inactivated-Immune
PRKAG2	Activated-Immune		TSPAN18	CAFs-Immune		GSTA4	Inactivated-Immune
INSIG1	Activated-Immune		CREB3L1	CAFs-Immune		LGSN	Inactivated-Immune
DEFB1	Activated-Immune		SLC39A13	CAFs-Immune		FILIP1	Inactivated-Immune
FDFT1	Activated-Immune		PTPRJ	CAFs-Immune		SENP6	Inactivated-Immune
CTSB	Activated-Immune		APLNR	CAFs-Immune		IRAK1BP1	Inactivated-Immune
SH2D4A	Activated-Immune		TNKS1BP1	CAFs-Immune		PHIP	Inactivated-Immune
REEP4	Activated-Immune		TMEM132A	CAFs-Immune		LCA5	Inactivated-Immune
STC1	Activated-Immune		SYT7	CAFs-Immune		SH3BGRL2	Inactivated-Immune
ADAMDEC1	Activated-Immune		C11ORF9	CAFs-Immune		ELOVL4	Inactivated-Immune
PBK	Activated-Immune		FADS2	CAFs-Immune		BCKDHB	Inactivated-Immune
EIF4EBP1	Activated-Immune		RAB3IL1	CAFs-Immune		DOPEY1	Inactivated-Immune
IDO1	Activated-Immune		AHNAK	CAFs-Immune		MRAP2	Inactivated-Immune
C8ORF40	Activated-Immune		LRRN4CL	CAFs-Immune		KIAA1009	Inactivated-Immune
CEBPD	Activated-Immune		CDC42EP2	CAFs-Immune		ZNF292	Inactivated-Immune
MRPL15	Activated-Immune		EHBP1L1	CAFs-Immune		GJB7	Inactivated-Immune
LYN	Activated-Immune		AP5B1	CAFs-Immune		C6ORF165	Inactivated-Immune
SDR16C5	Activated-Immune		EFEMP2	CAFs-Immune		SRSF12	Inactivated-Immune
SDCBP	Activated-Immune		FOSL1	CAFs-Immune		MDN1	Inactivated-Immune
LACTB2	Activated-Immune		CD248	CAFs-Immune		KLHL32	Inactivated-Immune
TMEM70	Activated-Immune		RIN1	CAFs-Immune		FAXC	Inactivated-Immune
TPD52	Activated-Immune		SPTBN2	CAFs-Immune		PNISR	Inactivated-Immune
C8ORF59	Activated-Immune		MRGPRF	CAFs-Immune		HACE1	Inactivated-Immune
RIPK2	Activated-Immune		FOLR2	CAFs-Immune		BVES	Inactivated-Immune
DECR1	Activated-Immune		P4HA3	CAFs-Immune		PREP	Inactivated-Immune
NDUFAF6	Activated-Immune		SLCO2B1	CAFs-Immune		BEND3	Inactivated-Immune
PLEKHF2	Activated-Immune		ARRB1	CAFs-Immune		SOBP	Inactivated-Immune
MTERFD1	Activated-Immune		GDPD5	CAFs-Immune		ARMC2	Inactivated-Immune
C8ORF47	Activated-Immune		SERPINH1	CAFs-Immune		C6ORF183	Inactivated-Immune
HRSP12	Activated-Immune		LRRC32	CAFs-Immune		PPIL6	Inactivated-Immune
COX6C	Activated-Immune		TSKU	CAFs-Immune		AKD1	Inactivated-Immune
POLR2K	Activated-Immune		SYTL2	CAFs-Immune		WASF1	Inactivated-Immune
EMC2	Activated-Immune		PICALM	CAFs-Immune		METTL24	Inactivated-Immune
EBAG9	Activated-Immune		AMOTL1	CAFs-Immune		SLC16A10	Inactivated-Immune
TRPS1	Activated-Immune		MAML2	CAFs-Immune		KIAA1919	Inactivated-Immune
AARD	Activated-Immune		MMP1	CAFs-Immune		REV3L	Inactivated-Immune
MED30	Activated-Immune		MMP13	CAFs-Immune		TRAF3IP2	Inactivated-Immune
MRPL13	Activated-Immune		PDGFD	CAFs-Immune		FYN	Inactivated-Immune
C8ORF76	Activated-Immune		TAGLN	CAFs-Immune		C6ORF225	Inactivated-Immune
ATAD2	Activated-Immune		PCSK7	CAFs-Immune		HDAC2	Inactivated-Immune
WDYHV1	Activated-Immune		AMICA1	CAFs-Immune		TSPYL4	Inactivated-Immune
NDUFB9	Activated-Immune		PHLDB1	CAFs-Immune		RSPH4A	Inactivated-Immune
NSMCE2	Activated-Immune		MCAM	CAFs-Immune		KPNA5	Inactivated-Immune
FAM49B	Activated-Immune		THY1	CAFs-Immune		HEY2	Inactivated-Immune
LY6E	Activated-Immune		TRIM29	CAFs-Immune		LAMA2	Inactivated-Immune
GSDMD	Activated-Immune		CLMP	CAFs-Immune		ENPP3	Inactivated-Immune
PYCRL	Activated-Immune		ESAM	CAFs-Immune		EYA4	Inactivated-Immune
TSTA3	Activated-Immune		ROBO4	CAFs-Immune		REPS1	Inactivated-Immune
PARP10	Activated-Immune		FEZ1	CAFs-Immune		PLAGL1	Inactivated-Immune
EXOSC4	Activated-Immune		ETS1	CAFs-Immune		EPM2A	Inactivated-Immune
CYC1	Activated-Immune		FLI1	CAFs-Immune		UST	Inactivated-Immune
VPS28	Activated-Immune		NTM	CAFs-Immune		PLEKHG1	Inactivated-Immune
PPP1R16A	Activated-Immune		JAM3	CAFs-Immune		CCDC170	Inactivated-Immune
KIAA0020	Activated-Immune		TSPAN9	CAFs-Immune		CNKSR3	Inactivated-Immune
JAK2	Activated-Immune		VWF	CAFs-Immune		AGPAT4	Inactivated-Immune
PLGRKT	Activated-Immune		IFFO1	CAFs-Immune		PACRG	Inactivated-Immune
CD274	Activated-Immune		LEPREL2	CAFs-Immune		C6ORF118	Inactivated-Immune
C9ORF123	Activated-Immune		C1S	CAFs-Immune		PRR18	Inactivated-Immune
TTC39B	Activated-Immune		C1R	CAFs-Immune		FGFR1OP	Inactivated-Immune
PTPLAD2	Activated-Immune		SLC2A3	CAFs-Immune		MLLT4	Inactivated-Immune
CDKN2A	Activated-Immune		MFAP5	CAFs-Immune		DACT2	Inactivated-Immune
CDKN2B	Activated-Immune		A2M	CAFs-Immune		WDR27	Inactivated-Immune
DDX58	Activated-Immune		CLEC2B	CAFs-Immune		PHF10	Inactivated-Immune
NDUFB6	Activated-Immune		CLEC12A	CAFs-Immune		DLL1	Inactivated-Immune
APTX	Activated-Immune		APOLD1	CAFs-Immune		FAM120B	Inactivated-Immune
DNAJA1	Activated-Immune		GPRC5A	CAFs-Immune		SUN1	Inactivated-Immune
B4GALT1	Activated-Immune		EMP1	CAFs-Immune		GET4	Inactivated-Immune
BAG1	Activated-Immune		MGP	CAFs-Immune		CYP2W1	Inactivated-Immune
CHMP5	Activated-Immune		PPFIBP1	CAFs-Immune		IQCE	Inactivated-Immune
NUDT2	Activated-Immune		CNTN1	CAFs-Immune		RADIL	Inactivated-Immune
RPP25L	Activated-Immune		PRICKLE1	CAFs-Immune		TNRC18	Inactivated-Immune
DCTN3	Activated-Immune		AMIGO2	CAFs-Immune		PMS2	Inactivated-Immune
STOML2	Activated-Immune		VDR	CAFs-Immune		USP42	Inactivated-Immune
CD72	Activated-Immune		GPD1	CAFs-Immune		C7ORF26	Inactivated-Immune
SIT1	Activated-Immune		LIMA1	CAFs-Immune		ZNF853	Inactivated-Immune
CCDC107	Activated-Immune		ACVRL1	CAFs-Immune		ZNF12	Inactivated-Immune
ARHGEF39	Activated-Immune		GRASP	CAFs-Immune		GLCCI1	Inactivated-Immune
CREB3	Activated-Immune		NR4A1	CAFs-Immune		PHF14	Inactivated-Immune
HINT2	Activated-Immune		KRT80	CAFs-Immune		VWDE	Inactivated-Immune
GLIPR2	Activated-Immune		TENC1	CAFs-Immune		ARL4A	Inactivated-Immune
CLTA	Activated-Immune		ITGA5	CAFs-Immune		ANKMY2	Inactivated-Immune
MELK	Activated-Immune		PDE1B	CAFs-Immune		TSPAN13	Inactivated-Immune
GRHPR	Activated-Immune		MMP19	CAFs-Immune		AGR3	Inactivated-Immune
C9ORF40	Activated-Immune		DGKA	CAFs-Immune		SP4	Inactivated-Immune
NMRK1	Activated-Immune		HSD17B6	CAFs-Immune		CDCA7L	Inactivated-Immune
OSTF1	Activated-Immune		LRP1	CAFs-Immune		KLHL7	Inactivated-Immune
SLC28A3	Activated-Immune		AVPR1A	CAFs-Immune		IGF2BP3	Inactivated-Immune
CTSL1	Activated-Immune		MSRB3	CAFs-Immune		FAM221A	Inactivated-Immune
CKS2	Activated-Immune		IRAK3	CAFs-Immune		HOXA7	Inactivated-Immune
GADD45G	Activated-Immune		GLIPR1	CAFs-Immune		CREB5	Inactivated-Immune
SUSD3	Activated-Immune		EPYC	CAFs-Immune		WIPF3	Inactivated-Immune
C9ORF89	Activated-Immune		LUM	CAFs-Immune		C7ORF41	Inactivated-Immune
NINJ1	Activated-Immune		DCN	CAFs-Immune		ADCYAP1R1	Inactivated-Immune
FBP1	Activated-Immune		PLXNC1	CAFs-Immune		DPY19L1	Inactivated-Immune
AAED1	Activated-Immune		FGD6	CAFs-Immune		KIAA0895	Inactivated-Immune
TDRD7	Activated-Immune		ELK3	CAFs-Immune		POU6F2	Inactivated-Immune
TMOD1	Activated-Immune		IKBIP	CAFs-Immune		AC005537.2	Inactivated-Immune
NANS	Activated-Immune		DRAM1	CAFs-Immune		GCK	Inactivated-Immune
TRIM14	Activated-Immune		IGF1	CAFs-Immune		CAMK2B	Inactivated-Immune
SEC61B	Activated-Immune		GLT8D2	CAFs-Immune		TMED4	Inactivated-Immune
ERP44	Activated-Immune		CHST11	CAFs-Immune		NACAD	Inactivated-Immune
NIPSNAP3A	Activated-Immune		ALDH1L2	CAFs-Immune		C7ORF57	Inactivated-Immune
TXN	Activated-Immune		NUAK1	CAFs-Immune		VWC2	Inactivated-Immune
BSPRY	Activated-Immune		CMKLR1	CAFs-Immune		LANCL2	Inactivated-Immune
HDHD3	Activated-Immune		TMEM119	CAFs-Immune		ZNF713	Inactivated-Immune
NDUFA8	Activated-Immune		CORO1C	CAFs-Immune		PSPH	Inactivated-Immune
PSMB7	Activated-Immune		KCTD10	CAFs-Immune		ZNF273	Inactivated-Immune
RPL35	Activated-Immune		FAM109A	CAFs-Immune		WBSCR17	Inactivated-Immune
ARPC5L	Activated-Immune		SH2B3	CAFs-Immune		MLXIPL	Inactivated-Immune
ST6GALNAC4	Activated-Immune		PLBD2	CAFs-Immune		STX1A	Inactivated-Immune
PTGES2	Activated-Immune		HSPB8	CAFs-Immune		SRCRB4D	Inactivated-Immune
LCN2	Activated-Immune		PXN	CAFs-Immune		CCDC146	Inactivated-Immune
C9ORF16	Activated-Immune		MLXIP	CAFs-Immune		MAGI2	Inactivated-Immune
ZDHHC12	Activated-Immune		FAM101A	CAFs-Immune		GNAI1	Inactivated-Immune
ENDOG	Activated-Immune		NCOR2	CAFs-Immune		KIAA1324L	Inactivated-Immune
FNBP1	Activated-Immune		STX2	CAFs-Immune		C7ORF63	Inactivated-Immune
ASS1	Activated-Immune		GJB2	CAFs-Immune		CDK6	Inactivated-Immune
SURF1	Activated-Immune		LATS2	CAFs-Immune		PEG10	Inactivated-Immune
CARD9	Activated-Immune		SHISA2	CAFs-Immune		PPP1R9A	Inactivated-Immune
AGPAT2	Activated-Immune		FLT1	CAFs-Immune		TRRAP	Inactivated-Immune
TMEM141	Activated-Immune		SLC46A3	CAFs-Immune		ZNF3	Inactivated-Immune
PHPT1	Activated-Immune		UBL3	CAFs-Immune		GPC2	Inactivated-Immune
EDF1	Activated-Immune		MEDAG	CAFs-Immune		STAG3	Inactivated-Immune
C9ORF142	Activated-Immune		FRY	CAFs-Immune		NYAP1	Inactivated-Immune
DPP7	Activated-Immune		STARD13	CAFs-Immune		GIGYF1	Inactivated-Immune
SSNA1	Activated-Immune		POSTN	CAFs-Immune		EPHB4	Inactivated-Immune
MRPL41	Activated-Immune		LHFP	CAFs-Immune		CLDN15	Inactivated-Immune
IDI1	Activated-Immune		FOXO1	CAFs-Immune		RABL5	Inactivated-Immune
PFKP	Activated-Immune		RGCC	CAFs-Immune		FBXL13	Inactivated-Immune
IL15RA	Activated-Immune		ENOX1	CAFs-Immune		EFCAB10	Inactivated-Immune
ATP5C1	Activated-Immune		LACC1	CAFs-Immune		ATXN7L1	Inactivated-Immune
ECHDC3	Activated-Immune		KIAA0226L	CAFs-Immune		PRKAR2B	Inactivated-Immune
C10ORF47	Activated-Immune		LRCH1	CAFs-Immune		NRCAM	Inactivated-Immune
NUDT5	Activated-Immune		LMO7	CAFs-Immune		SMO	Inactivated-Immune
OPTN	Activated-Immune		KCTD12	CAFs-Immune		CEP41	Inactivated-Immune
PTER	Activated-Immune		SCEL	CAFs-Immune		MEST	Inactivated-Immune
RSU1	Activated-Immune		ITGBL1	CAFs-Immune		COPG2	Inactivated-Immune
COMMD3	Activated-Immune		KDELC1	CAFs-Immune		PODXL	Inactivated-Immune
PIP4K2A	Activated-Immune		EFNB2	CAFs-Immune		PLXNA4	Inactivated-Immune
MSRB2	Activated-Immune		FAM155A	CAFs-Immune		LRGUK	Inactivated-Immune
MASTL	Activated-Immune		IRS2	CAFs-Immune		TRIM24	Inactivated-Immune
MPP7	Activated-Immune		COL4A1	CAFs-Immune		KIAA1549	Inactivated-Immune
NAMPTL	Activated-Immune		COL4A2	CAFs-Immune		ZC3HAV1L	Inactivated-Immune
RASGEF1A	Activated-Immune		ATP11A	CAFs-Immune		TTC26	Inactivated-Immune
TIMM23	Activated-Immune		MCF2L	CAFs-Immune		HIPK2	Inactivated-Immune
SGMS1	Activated-Immune		FAM70B	CAFs-Immune		ZNF425	Inactivated-Immune
CISD1	Activated-Immune		RASA3	CAFs-Immune		ZNF212	Inactivated-Immune
CDK1	Activated-Immune		TEP1	CAFs-Immune		ZNF783	Inactivated-Immune
TSPAN15	Activated-Immune		MMP14	CAFs-Immune		LRRC61	Inactivated-Immune
PPA1	Activated-Immune		PRKD1	CAFs-Immune		ZNF775	Inactivated-Immune
PRF1	Activated-Immune		CLEC14A	CAFs-Immune		WDR86	Inactivated-Immune
PCBD1	Activated-Immune		SEC23A	CAFs-Immune		DPP6	Inactivated-Immune
ANXA7	Activated-Immune		FRMD6	CAFs-Immune		C7ORF13	Inactivated-Immune
CHCHD1	Activated-Immune		GNG2	CAFs-Immune		WDR60	Inactivated-Immune
ADK	Activated-Immune		NID2	CAFs-Immune		C8ORF42	Inactivated-Immune
VDAC2	Activated-Immune		PTGER2	CAFs-Immune		TNKS	Inactivated-Immune
COMTD1	Activated-Immune		FERMT2	CAFs-Immune		XKR6	Inactivated-Immune
C10ORF11	Activated-Immune		BMP4	CAFs-Immune		FAM167A	Inactivated-Immune
PPIF	Activated-Immune		SAMD4A	CAFs-Immune		GATA4	Inactivated-Immune
SNCG	Activated-Immune		C14ORF37	CAFs-Immune		C8ORF48	Inactivated-Immune
ANKRD22	Activated-Immune		DACT1	CAFs-Immune		TUSC3	Inactivated-Immune
LIPA	Activated-Immune		RTN1	CAFs-Immune		PCM1	Inactivated-Immune
IFIT2	Activated-Immune		PRKCH	CAFs-Immune		FGF17	Inactivated-Immune
IFIT3	Activated-Immune		RHOJ	CAFs-Immune		EPB49	Inactivated-Immune
IFIT1	Activated-Immune		SGPP1	CAFs-Immune		KIAA1967	Inactivated-Immune
IFIT5	Activated-Immune		HSPA2	CAFs-Immune		DOCK5	Inactivated-Immune
PCGF5	Activated-Immune		ACTN1	CAFs-Immune		EPHX2	Inactivated-Immune
CEP55	Activated-Immune		KIAA0247	CAFs-Immune		ZNF395	Inactivated-Immune
BLNK	Activated-Immune		LTBP2	CAFs-Immune		FZD3	Inactivated-Immune
ANKRD2	Activated-Immune		PGF	CAFs-Immune		EXTL3	Inactivated-Immune
SLC25A28	Activated-Immune		FOS	CAFs-Immune		HMBOX1	Inactivated-Immune
ELOVL3	Activated-Immune		FLVCR2	CAFs-Immune		FUT10	Inactivated-Immune
USMG5	Activated-Immune		TGFB3	CAFs-Immune		ZNF703	Inactivated-Immune
GSTO1	Activated-Immune		VASH1	CAFs-Immune		ERLIN2	Inactivated-Immune
ACSL5	Activated-Immune		DIO2	CAFs-Immune		STAR	Inactivated-Immune
RGS10	Activated-Immune		FLRT2	CAFs-Immune		DDHD2	Inactivated-Immune
MGMT	Activated-Immune		FOXN3	CAFs-Immune		FGFR1	Inactivated-Immune
IFITM1	Activated-Immune		GPR68	CAFs-Immune		AP3M2	Inactivated-Immune
IFITM3	Activated-Immune		FBLN5	CAFs-Immune		SGK196	Inactivated-Immune
SIGIRR	Activated-Immune		RIN3	CAFs-Immune		PRKDC	Inactivated-Immune
IRF7	Activated-Immune		BDKRB2	CAFs-Immune		EFCAB1	Inactivated-Immune
TALDO1	Activated-Immune		HHIPL1	CAFs-Immune		SOX17	Inactivated-Immune
RPLP2	Activated-Immune		CDC42BPB	CAFs-Immune		TGS1	Inactivated-Immune
CD151	Activated-Immune		KIF26A	CAFs-Immune		PLAG1	Inactivated-Immune
POLR2L	Activated-Immune		INF2	CAFs-Immune		FAM110B	Inactivated-Immune
CTSD	Activated-Immune		AHNAK2	CAFs-Immune		UBXN2B	Inactivated-Immune
MRPL23	Activated-Immune		NIPA1	CAFs-Immune		TOX	Inactivated-Immune
CD81	Activated-Immune		NDN	CAFs-Immune		CA8	Inactivated-Immune
SLC22A18	Activated-Immune		ATP10A	CAFs-Immune		CHD7	Inactivated-Immune
PHLDA2	Activated-Immune		FAM189A1	CAFs-Immune		CLVS1	Inactivated-Immune
RHOG	Activated-Immune		KLF13	CAFs-Immune		ADHFE1	Inactivated-Immune
TRIM21	Activated-Immune		GREM1	CAFs-Immune		CSPP1	Inactivated-Immune
TRIM22	Activated-Immune		SPRED1	CAFs-Immune		GDAP1	Inactivated-Immune
TAF10	Activated-Immune		THBS1	CAFs-Immune		CRISPLD1	Inactivated-Immune
MRPL17	Activated-Immune		GPR176	CAFs-Immune		PKIA	Inactivated-Immune
PSMA1	Activated-Immune		C15ORF52	CAFs-Immune		CA3	Inactivated-Immune
RPS13	Activated-Immune		MAP1A	CAFs-Immune		NECAB1	Inactivated-Immune
SAA4	Activated-Immune		FBN1	CAFs-Immune		SLC26A7	Inactivated-Immune
SAA1	Activated-Immune		TNFAIP8L3	CAFs-Immune		TMEM67	Inactivated-Immune
LDHA	Activated-Immune		TMOD2	CAFs-Immune		TSPYL5	Inactivated-Immune
E2F8	Activated-Immune		MYO5A	CAFs-Immune		ZHX2	Inactivated-Immune
HTATIP2	Activated-Immune		NEDD4	CAFs-Immune		ZNF572	Inactivated-Immune
SVIP	Activated-Immune		FAM63B	CAFs-Immune		ADCY8	Inactivated-Immune
BBOX1	Activated-Immune		MYO1E	CAFs-Immune		LRRC6	Inactivated-Immune
KIF18A	Activated-Immune		ANXA2	CAFs-Immune		SLC45A4	Inactivated-Immune
ELP4	Activated-Immune		TPM1	CAFs-Immune		GPR20	Inactivated-Immune
PRRG4	Activated-Immune		RAB8B	CAFs-Immune		LY6H	Inactivated-Immune
CD59	Activated-Immune		FBXL22	CAFs-Immune		MAPK15	Inactivated-Immune
COMMD9	Activated-Immune		RASL12	CAFs-Immune		FOXH1	Inactivated-Immune
CD82	Activated-Immune		CILP	CAFs-Immune		ARHGAP39	Inactivated-Immune
PEX16	Activated-Immune		IGDCC4	CAFs-Immune		RFX3	Inactivated-Immune
ACP2	Activated-Immune		ITGA11	CAFs-Immune		GLIS3	Inactivated-Immune
NR1H3	Activated-Immune		UACA	CAFs-Immune		MPDZ	Inactivated-Immune
PSMC3	Activated-Immune		CD276	CAFs-Immune		PSIP1	Inactivated-Immune
NDUFS3	Activated-Immune		LOXL1	CAFs-Immune		MLLT3	Inactivated-Immune
PTPMT1	Activated-Immune		ISLR	CAFs-Immune		KIF24	Inactivated-Immune
MTCH2	Activated-Immune		SEMA7A	CAFs-Immune		C9ORF24	Inactivated-Immune
LRRC55	Activated-Immune		SNX33	CAFs-Immune		DNAI1	Inactivated-Immune
SLC43A3	Activated-Immune		CSPG4	CAFs-Immune		CNTFR	Inactivated-Immune
TIMM10	Activated-Immune		PSTPIP1	CAFs-Immune		ARID3C	Inactivated-Immune
SMTNL1	Activated-Immune		PEAK1	CAFs-Immune		IL11RA	Inactivated-Immune
UBE2L6	Activated-Immune		TBC1D2B	CAFs-Immune		FAM166B	Inactivated-Immune
MED19	Activated-Immune		ADAMTS7	CAFs-Immune		NPR2	Inactivated-Immune
C11ORF31	Activated-Immune		KIAA1199	CAFs-Immune		SPAG8	Inactivated-Immune
LPXN	Activated-Immune		IL16	CAFs-Immune		TMEM8B	Inactivated-Immune
GLYATL2	Activated-Immune		BNC1	CAFs-Immune		RNF38	Inactivated-Immune
MRPL16	Activated-Immune		AKAP13	CAFs-Immune		IGFBPL1	Inactivated-Immune
SLC15A3	Activated-Immune		HAPLN3	CAFs-Immune		PGM5	Inactivated-Immune
SDHAF2	Activated-Immune		MFGE8	CAFs-Immune		PIP5K1B	Inactivated-Immune
C11ORF10	Activated-Immune		ABHD2	CAFs-Immune		C9ORF135	Inactivated-Immune
FTH1	Activated-Immune		PLIN1	CAFs-Immune		ALDH1A1	Inactivated-Immune
C11ORF48	Activated-Immune		ARRDC4	CAFs-Immune		PSAT1	Inactivated-Immune
C11ORF83	Activated-Immune		SYNM	CAFs-Immune		SYK	Inactivated-Immune
POLR2G	Activated-Immune		ALDH1A3	CAFs-Immune		WNK2	Inactivated-Immune
TMEM223	Activated-Immune		CHSY1	CAFs-Immune		PTCH1	Inactivated-Immune
TMEM179B	Activated-Immune		RHBDF1	CAFs-Immune		TEX10	Inactivated-Immune
RARRES3	Activated-Immune		HBA2	CAFs-Immune		TMEFF1	Inactivated-Immune
PLA2G16	Activated-Immune		HBA1	CAFs-Immune		MURC	Inactivated-Immune
COX8A	Activated-Immune		LMF1	CAFs-Immune		TMEM246	Inactivated-Immune
MACROD1	Activated-Immune		CACNA1H	CAFs-Immune		IKBKAP	Inactivated-Immune
TRPT1	Activated-Immune		TMEM204	CAFs-Immune		FAM206A	Inactivated-Immune
NUDT22	Activated-Immune		TNFRSF12A	CAFs-Immune		KIAA1958	Inactivated-Immune
FKBP2	Activated-Immune		ADCY9	CAFs-Immune		MORN5	Inactivated-Immune
BAD	Activated-Immune		GLIS2	CAFs-Immune		NR5A1	Inactivated-Immune
ESRRA	Activated-Immune		PPL	CAFs-Immune		WDR38	Inactivated-Immune
TRMT112	Activated-Immune		MYH11	CAFs-Immune		FAM125B	Inactivated-Immune
PRDX5	Activated-Immune		XYLT1	CAFs-Immune		C9ORF117	Inactivated-Immune
C11ORF85	Activated-Immune		ITPRIPL2	CAFs-Immune		LAMC3	Inactivated-Immune
BATF2	Activated-Immune		CDR2	CAFs-Immune		AIF1L	Inactivated-Immune
ARL2	Activated-Immune		PRKCB	CAFs-Immune		C9ORF171	Inactivated-Immune
SAC3D1	Activated-Immune		SPN	CAFs-Immune		ADAMTS13	Inactivated-Immune
ZNHIT2	Activated-Immune		TGFB1I1	CAFs-Immune		QSOX2	Inactivated-Immune
FAU	Activated-Immune		ADCY7	CAFs-Immune		GPSM1	Inactivated-Immune
MRPL49	Activated-Immune		MMP2	CAFs-Immune		LCN12	Inactivated-Immune
SSSCA1	Activated-Immune		LPCAT2	CAFs-Immune		NRARP	Inactivated-Immune
FAM89B	Activated-Immune		CX3CL1	CAFs-Immune		USP6NL	Inactivated-Immune
RELA	Activated-Immune		GPR56	CAFs-Immune		CAMK1D	Inactivated-Immune
RNASEH2C	Activated-Immune		KIFC3	CAFs-Immune		SEPHS1	Inactivated-Immune
CFL1	Activated-Immune		CDH11	CAFs-Immune		BEND7	Inactivated-Immune
CTSW	Activated-Immune		CDH5	CAFs-Immune		RP11-295P9.3	Inactivated-Immune
FIBP	Activated-Immune		CMTM3	CAFs-Immune		FRMD4A	Inactivated-Immune
CCDC85B	Activated-Immune		CMTM4	CAFs-Immune		ACBD7	Inactivated-Immune
DRAP1	Activated-Immune		B3GNT9	CAFs-Immune		FAM171A1	Inactivated-Immune
BANF1	Activated-Immune		FAM65A	CAFs-Immune		TRDMT1	Inactivated-Immune
YIF1A	Activated-Immune		SLC12A4	CAFs-Immune		NEBL	Inactivated-Immune
BRMS1	Activated-Immune		MTSS1L	CAFs-Immune		C10ORF114	Inactivated-Immune
MRPL11	Activated-Immune		CALB2	CAFs-Immune		SKIDA1	Inactivated-Immune
ZDHHC24	Activated-Immune		BCAR1	CAFs-Immune		BMI1	Inactivated-Immune
RCE1	Activated-Immune		MAF	CAFs-Immune		SPAG6	Inactivated-Immune
RHOD	Activated-Immune		CMIP	CAFs-Immune		ARMC3	Inactivated-Immune
POLD4	Activated-Immune		PLCG2	CAFs-Immune		PRTFDC1	Inactivated-Immune
PPP1CA	Activated-Immune		COTL1	CAFs-Immune		ENKUR	Inactivated-Immune
PTPRCAP	Activated-Immune		CRISPLD2	CAFs-Immune		THNSL1	Inactivated-Immune
CORO1B	Activated-Immune		KIAA0513	CAFs-Immune		GPR158	Inactivated-Immune
TMEM134	Activated-Immune		FOXF1	CAFs-Immune		ANKRD26	Inactivated-Immune
AIP	Activated-Immune		ZNF469	CAFs-Immune		ARMC4	Inactivated-Immune
CDK2AP2	Activated-Immune		PIEZO1	CAFs-Immune		BAMBI	Inactivated-Immune
GSTP1	Activated-Immune		TUBB3	CAFs-Immune		KIAA1462	Inactivated-Immune
NDUFV1	Activated-Immune		FAM101B	CAFs-Immune		EPC1	Inactivated-Immune
NUDT8	Activated-Immune		ABR	CAFs-Immune		ZNF248	Inactivated-Immune
ALDH3B2	Activated-Immune		MYO1C	CAFs-Immune		ZNF33A	Inactivated-Immune
UNC93B1	Activated-Immune		SCARF1	CAFs-Immune		CCNYL2	Inactivated-Immune
NDUFS8	Activated-Immune		WDR81	CAFs-Immune		ZNF33B	Inactivated-Immune
TCIRG1	Activated-Immune		SERPINF1	CAFs-Immune		ZNF487P	Inactivated-Immune
MRPL21	Activated-Immune		HIC1	CAFs-Immune		ZNF239	Inactivated-Immune
NADSYN1	Activated-Immune		ATP2A3	CAFs-Immune		C10ORF25	Inactivated-Immune
IL18BP	Activated-Immune		SPNS2	CAFs-Immune		ZFAND4	Inactivated-Immune
LAMTOR1	Activated-Immune		BCL6B	CAFs-Immune		GPRIN2	Inactivated-Immune
FOLR1	Activated-Immune		CLEC10A	CAFs-Immune		ZNF488	Inactivated-Immune
P2RY6	Activated-Immune		DLG4	CAFs-Immune		GDF10	Inactivated-Immune
MRPL48	Activated-Immune		NLGN2	CAFs-Immune		MAPK8	Inactivated-Immune
COA4	Activated-Immune		TNFSF12	CAFs-Immune		SLC16A9	Inactivated-Immune
UCP2	Activated-Immune		PER1	CAFs-Immune		ANK3	Inactivated-Immune
KCNE3	Activated-Immune		ARHGEF15	CAFs-Immune		RHOBTB1	Inactivated-Immune
RPS3	Activated-Immune		GAS7	CAFs-Immune		C10ORF107	Inactivated-Immune
KLHL35	Activated-Immune		PMP22	CAFs-Immune		HNRNPH3	Inactivated-Immune
MYO7A	Activated-Immune		TRIM16	CAFs-Immune		TET1	Inactivated-Immune
CLNS1A	Activated-Immune		MPRIP	CAFs-Immune		STOX1	Inactivated-Immune
AAMDC	Activated-Immune		RAI1	CAFs-Immune		H2AFY2	Inactivated-Immune
INTS4	Activated-Immune		TOM1L2	CAFs-Immune		PALD1	Inactivated-Immune
NDUFC2	Activated-Immune		MFAP4	CAFs-Immune		CDH23	Inactivated-Immune
ALG8	Activated-Immune		C17ORF103	CAFs-Immune		TTC18	Inactivated-Immune
USP35	Activated-Immune		CDK5R1	CAFs-Immune		USP54	Inactivated-Immune
NARS2	Activated-Immune		MYO1D	CAFs-Immune		MYOZ1	Inactivated-Immune
TMEM126B	Activated-Immune		CCL11	CAFs-Immune		KAT6B	Inactivated-Immune
TMEM126A	Activated-Immune		CCL13	CAFs-Immune		ZMIZ1	Inactivated-Immune
CTSC	Activated-Immune		ARHGAP23	CAFs-Immune		DYDC2	Inactivated-Immune
NOX4	Activated-Immune		PLXDC1	CAFs-Immune		PANK1	Inactivated-Immune
C11ORF75	Activated-Immune		NR1D1	CAFs-Immune		SLC35G1	Inactivated-Immune
BIRC3	Activated-Immune		IGFBP4	CAFs-Immune		PLCE1	Inactivated-Immune
DCUN1D5	Activated-Immune		TNS4	CAFs-Immune		CCNJ	Inactivated-Immune
CASP4	Activated-Immune		CCR7	CAFs-Immune		LCOR	Inactivated-Immune
CASP1	Activated-Immune		KRT17	CAFs-Immune		MORN4	Inactivated-Immune
CARD16	Activated-Immune		LEPREL4	CAFs-Immune		CRTAC1	Inactivated-Immune
SLC35F2	Activated-Immune		FKBP10	CAFs-Immune		DNMBP	Inactivated-Immune
ACAT1	Activated-Immune		PTRF	CAFs-Immune		PAX2	Inactivated-Immune
TIMM8B	Activated-Immune		CNTNAP1	CAFs-Immune		C10ORF2	Inactivated-Immune
IL18	Activated-Immune		AOC3	CAFs-Immune		PDZD7	Inactivated-Immune
PTS	Activated-Immune		VAT1	CAFs-Immune		KAZALD1	Inactivated-Immune
USP28	Activated-Immune		DUSP3	CAFs-Immune		LDB1	Inactivated-Immune
HTR3A	Activated-Immune		GJC1	CAFs-Immune		PSD	Inactivated-Immune
REXO2	Activated-Immune		PLCD3	CAFs-Immune		CYP17A1	Inactivated-Immune
TMPRSS4	Activated-Immune		COPZ2	CAFs-Immune		AS3MT	Inactivated-Immune
CD3D	Activated-Immune		ITGA3	CAFs-Immune		INA	Inactivated-Immune
CD3G	Activated-Immune		COL1A1	CAFs-Immune		PDCD11	Inactivated-Immune
ATP5L	Activated-Immune		ABCC3	CAFs-Immune		NEURL	Inactivated-Immune
H2AFX	Activated-Immune		SEPT4	CAFs-Immune		WDR96	Inactivated-Immune
POU2F3	Activated-Immune		MRC2	CAFs-Immune		MXI1	Inactivated-Immune
SC5DL	Activated-Immune		TANC2	CAFs-Immune		PDCD4	Inactivated-Immune
VWA5A	Activated-Immune		MAP3K3	CAFs-Immune		GPAM	Inactivated-Immune
NDUFA9	Activated-Immune		ERN1	CAFs-Immune		TCF7L2	Inactivated-Immune
CD9	Activated-Immune		PRKCA	CAFs-Immune		DCLRE1A	Inactivated-Immune
CD27	Activated-Immune		CACNG4	CAFs-Immune		VWA2	Inactivated-Immune
TAPBPL	Activated-Immune		WIPI1	CAFs-Immune		C10ORF82	Inactivated-Immune
MRPL51	Activated-Immune		CD300E	CAFs-Immune		EMX2	Inactivated-Immune
GAPDH	Activated-Immune		TMEM104	CAFs-Immune		RAB11FIP2	Inactivated-Immune
LPAR5	Activated-Immune		ITGB4	CAFs-Immune		NANOS1	Inactivated-Immune
LAG3	Activated-Immune		SPHK1	CAFs-Immune		FGFR2	Inactivated-Immune
CDCA3	Activated-Immune		CYGB	CAFs-Immune		TACC2	Inactivated-Immune
TPI1	Activated-Immune		MXRA7	CAFs-Immune		PLEKHA1	Inactivated-Immune
C12ORF57	Activated-Immune		TMC6	CAFs-Immune		ZRANB1	Inactivated-Immune
PTPN6	Activated-Immune		SOCS3	CAFs-Immune		C10ORF137	Inactivated-Immune
CLEC4E	Activated-Immune		TIMP2	CAFs-Immune		FANK1	Inactivated-Immune
KLRB1	Activated-Immune		C1QTNF1	CAFs-Immune		LRRC27	Inactivated-Immune
CD69	Activated-Immune		BAHCC1	CAFs-Immune		PRAP1	Inactivated-Immune
KLRK1	Activated-Immune		FSCN2	CAFs-Immune		B4GALNT4	Inactivated-Immune
MAGOHB	Activated-Immune		SLC16A3	CAFs-Immune		LRRC56	Inactivated-Immune
STYK1	Activated-Immune		COLEC12	CAFs-Immune		C11ORF35	Inactivated-Immune
BCL2L14	Activated-Immune		EPB41L3	CAFs-Immune		DRD4	Inactivated-Immune
H2AFJ	Activated-Immune		ARHGAP28	CAFs-Immune		TNNT3	Inactivated-Immune
DERA	Activated-Immune		RAB31	CAFs-Immune		TSPAN32	Inactivated-Immune
MGST1	Activated-Immune		TUBB6	CAFs-Immune		TRPM5	Inactivated-Immune
H3F3C	Activated-Immune		LDLRAD4	CAFs-Immune		CDKN1C	Inactivated-Immune
SLC48A1	Activated-Immune		MAPRE2	CAFs-Immune		CCKBR	Inactivated-Immune
COX14	Activated-Immune		GALNT1	CAFs-Immune		DNHD1	Inactivated-Immune
KRT7	Activated-Immune		FHOD3	CAFs-Immune		ZNF214	Inactivated-Immune
ITGB7	Activated-Immune		CTIF	CAFs-Immune		EIF3F	Inactivated-Immune
PFDN5	Activated-Immune		SMAD7	CAFs-Immune		TUB	Inactivated-Immune
PRR13	Activated-Immune		TCF4	CAFs-Immune		STK33	Inactivated-Immune
ATP5G2	Activated-Immune		GRP	CAFs-Immune		WEE1	Inactivated-Immune
METTL7B	Activated-Immune		RNF152	CAFs-Immune		SOX6	Inactivated-Immune
BLOC1S1	Activated-Immune		DSEL	CAFs-Immune		KCNJ11	Inactivated-Immune
CD63	Activated-Immune		NFATC1	CAFs-Immune		CCDC34	Inactivated-Immune
ORMDL2	Activated-Immune		SHC2	CAFs-Immune		ABTB2	Inactivated-Immune
ERBB3	Activated-Immune		FSTL3	CAFs-Immune		PRDM11	Inactivated-Immune
PA2G4	Activated-Immune		CFD	CAFs-Immune		SYT13	Inactivated-Immune
MYL6	Activated-Immune		ARID3A	CAFs-Immune		MAPK8IP1	Inactivated-Immune
DDIT3	Activated-Immune		CNN2	CAFs-Immune		GYLTL1B	Inactivated-Immune
RASSF9	Activated-Immune		SBNO2	CAFs-Immune		PHF21A	Inactivated-Immune
NDUFA12	Activated-Immune		C19ORF26	CAFs-Immune		LRP4	Inactivated-Immune
NTN4	Activated-Immune		ADAMTSL5	CAFs-Immune		AGBL2	Inactivated-Immune
CHPT1	Activated-Immune		MOB3A	CAFs-Immune		YPEL4	Inactivated-Immune
CCDC53	Activated-Immune		GADD45B	CAFs-Immune		MS4A8B	Inactivated-Immune
SLC41A2	Activated-Immune		GNG7	CAFs-Immune		MS4A15	Inactivated-Immune
C12ORF45	Activated-Immune		DIRAS1	CAFs-Immune		PPP1R32	Inactivated-Immune
ARPC3	Activated-Immune		GIPC3	CAFs-Immune		LRRC10B	Inactivated-Immune
VPS29	Activated-Immune		TBXA2R	CAFs-Immune		RCOR2	Inactivated-Immune
ALDH2	Activated-Immune		PIP5K1C	CAFs-Immune		NAA40	Inactivated-Immune
OAS1	Activated-Immune		DAPK3	CAFs-Immune		NRXN2	Inactivated-Immune
OAS3	Activated-Immune		PLIN4	CAFs-Immune		SNX32	Inactivated-Immune
OAS2	Activated-Immune		SEMA6B	CAFs-Immune		GAL3ST3	Inactivated-Immune
SDS	Activated-Immune		TICAM1	CAFs-Immune		CNIH2	Inactivated-Immune
SDSL	Activated-Immune		PLIN3	CAFs-Immune		B3GNT1	Inactivated-Immune
POP5	Activated-Immune		TNFSF9	CAFs-Immune		BBS1	Inactivated-Immune
ACADS	Activated-Immune		CD209	CAFs-Immune		SUV420H1	Inactivated-Immune
OASL	Activated-Immune		KANK3	CAFs-Immune		CCND1	Inactivated-Immune
P2RX4	Activated-Immune		ADAMTS10	CAFs-Immune		FGF19	Inactivated-Immune
GJA3	Activated-Immune		COL5A3	CAFs-Immune		FGF3	Inactivated-Immune
SAP18	Activated-Immune		ICAM1	CAFs-Immune		ANO1	Inactivated-Immune
MRP63	Activated-Immune		PDE4A	CAFs-Immune		SHANK2	Inactivated-Immune
RASL11A	Activated-Immune		KANK2	CAFs-Immune		LRTOMT	Inactivated-Immune
GTF3A	Activated-Immune		DOCK6	CAFs-Immune		PLEKHB1	Inactivated-Immune
ATP5EP2	Activated-Immune		LPPR2	CAFs-Immune		ANKRD42	Inactivated-Immune
POMP	Activated-Immune		CNN1	CAFs-Immune		CCDC89	Inactivated-Immune
ALOX5AP	Activated-Immune		PODNL1	CAFs-Immune		RAB38	Inactivated-Immune
ALG5	Activated-Immune		EMR2	CAFs-Immune		CCDC67	Inactivated-Immune
EPSTI1	Activated-Immune		SYDE1	CAFs-Immune		KDM4D	Inactivated-Immune
DNAJC15	Activated-Immune		KLF2	CAFs-Immune		SESN3	Inactivated-Immune
PHF11	Activated-Immune		PLVAP	CAFs-Immune		PGR	Inactivated-Immune
UCHL3	Activated-Immune		JAK3	CAFs-Immune		KIAA1377	Inactivated-Immune
CLDN10	Activated-Immune		COMP	CAFs-Immune		C11ORF70	Inactivated-Immune
TNFSF13B	Activated-Immune		CILP2	CAFs-Immune		YAP1	Inactivated-Immune
RAB20	Activated-Immune		TSHZ3	CAFs-Immune		DYNC2H1	Inactivated-Immune
RNASE1	Activated-Immune		COX7A1	CAFs-Immune		C11ORF93	Inactivated-Immune
RNASE2	Activated-Immune		RASGRP4	CAFs-Immune		C11ORF88	Inactivated-Immune
DAD1	Activated-Immune		NCCRP1	CAFs-Immune		DIXDC1	Inactivated-Immune
MRPL52	Activated-Immune		ZFP36	CAFs-Immune		PIH1D2	Inactivated-Immune
PSMB5	Activated-Immune		AXL	CAFs-Immune		NCAM1	Inactivated-Immune
C14ORF119	Activated-Immune		TGFB1	CAFs-Immune		CADM1	Inactivated-Immune
NGDN	Activated-Immune		POU2F2	CAFs-Immune		CEP164	Inactivated-Immune
PCK2	Activated-Immune		MEGF8	CAFs-Immune		DSCAML1	Inactivated-Immune
PSME1	Activated-Immune		LIPE	CAFs-Immune		FXYD6	Inactivated-Immune
EMC9	Activated-Immune		PVR	CAFs-Immune		IFT46	Inactivated-Immune
PSME2	Activated-Immune		EXOC3L2	CAFs-Immune		CCDC153	Inactivated-Immune
NEDD8	Activated-Immune		PPP1R13L	CAFs-Immune		USP2	Inactivated-Immune
DHRS1	Activated-Immune		FOSB	CAFs-Immune		PVRL1	Inactivated-Immune
RIPK3	Activated-Immune		VASP	CAFs-Immune		GRAMD1B	Inactivated-Immune
GZMH	Activated-Immune		GPR4	CAFs-Immune		SCN3B	Inactivated-Immune
GZMB	Activated-Immune		NOVA2	CAFs-Immune		ZNF202	Inactivated-Immune
STXBP6	Activated-Immune		IGFL2	CAFs-Immune		SPA17	Inactivated-Immune
SPTSSA	Activated-Immune		PTGIR	CAFs-Immune		NRGN	Inactivated-Immune
SNX6	Activated-Immune		DACT3	CAFs-Immune		VSIG2	Inactivated-Immune
BAZ1A	Activated-Immune		ARHGAP35	CAFs-Immune		MSANTD2	Inactivated-Immune
FAM177A1	Activated-Immune		C5AR1	CAFs-Immune		ROBO3	Inactivated-Immune
PSMA6	Activated-Immune		MEIS3	CAFs-Immune		PKNOX2	Inactivated-Immune
NFKBIA	Activated-Immune		EHD2	CAFs-Immune		DDX25	Inactivated-Immune
PAX9	Activated-Immune		LMTK3	CAFs-Immune		CDON	Inactivated-Immune
GEMIN2	Activated-Immune		PPP1R15A	CAFs-Immune		NFRKB	Inactivated-Immune
CTAGE5	Activated-Immune		RCN3	CAFs-Immune		ZBTB44	Inactivated-Immune
RPS29	Activated-Immune		MYH14	CAFs-Immune		IGSF9B	Inactivated-Immune
LRR1	Activated-Immune		KLK6	CAFs-Immune		THYN1	Inactivated-Immune
RPL36AL	Activated-Immune		SIGLEC10	CAFs-Immune		GLB1L2	Inactivated-Immune
ARF6	Activated-Immune		FPR1	CAFs-Immune		IQSEC3	Inactivated-Immune
TMX1	Activated-Immune		ZNF331	CAFs-Immune		SLC6A13	Inactivated-Immune
ERO1L	Activated-Immune		MYADM	CAFs-Immune		CCDC77	Inactivated-Immune
CDKN3	Activated-Immune		SSC5D	CAFs-Immune		B4GALNT3	Inactivated-Immune
CNIH	Activated-Immune		SIRPB2	CAFs-Immune		RAD52	Inactivated-Immune
GCH1	Activated-Immune		SIRPA	CAFs-Immune		ERC1	Inactivated-Immune
LGALS3	Activated-Immune		HSPA12B	CAFs-Immune		FBXL14	Inactivated-Immune
PELI2	Activated-Immune		RASSF2	CAFs-Immune		DCP1B	Inactivated-Immune
PSMA3	Activated-Immune		LRRN4	CAFs-Immune		FKBP4	Inactivated-Immune
TIMM9	Activated-Immune		BMP2	CAFs-Immune		ITFG2	Inactivated-Immune
PLEK2	Activated-Immune		ISM1	CAFs-Immune		NRIP2	Inactivated-Immune
TMEM229B	Activated-Immune		SLC24A3	CAFs-Immune		TULP3	Inactivated-Immune
ERH	Activated-Immune		RIN2	CAFs-Immune		PARP11	Inactivated-Immune
COX16	Activated-Immune		THBD	CAFs-Immune		CCND2	Inactivated-Immune
NPC2	Activated-Immune		CD93	CAFs-Immune		RAD51AP1	Inactivated-Immune
ACYP1	Activated-Immune		TP53INP2	CAFs-Immune		AKAP3	Inactivated-Immune
BATF	Activated-Immune		PROCR	CAFs-Immune		GALNT8	Inactivated-Immune
GSTZ1	Activated-Immune		MYL9	CAFs-Immune		NTF3	Inactivated-Immune
SLIRP	Activated-Immune		TGM2	CAFs-Immune		ANO2	Inactivated-Immune
GPR65	Activated-Immune		MAFB	CAFs-Immune		PLEKHG6	Inactivated-Immune
FOXN3-AS1	Activated-Immune		ZHX3	CAFs-Immune		NCAPD2	Inactivated-Immune
TC2N	Activated-Immune		JPH2	CAFs-Immune		CHD4	Inactivated-Immune
NDUFB1	Activated-Immune		SULF2	CAFs-Immune		ACRBP	Inactivated-Immune
LGMN	Activated-Immune		PREX1	CAFs-Immune		ING4	Inactivated-Immune
TMEM251	Activated-Immune		PTGIS	CAFs-Immune		ZNF384	Inactivated-Immune
C14ORF142	Activated-Immune		SNAI1	CAFs-Immune		PIANP	Inactivated-Immune
IFI27L1	Activated-Immune		NFATC2	CAFs-Immune		PTMS	Inactivated-Immune
IFI27	Activated-Immune		SALL4	CAFs-Immune		GPR162	Inactivated-Immune
IFI27L2	Activated-Immune		TSHZ2	CAFs-Immune		GNB3	Inactivated-Immune
SERPINA3	Activated-Immune		CASS4	CAFs-Immune		USP5	Inactivated-Immune
GLRX5	Activated-Immune		PMEPA1	CAFs-Immune		LRRC23	Inactivated-Immune
GSKIP	Activated-Immune		APCDD1L	CAFs-Immune		ATN1	Inactivated-Immune
VRK1	Activated-Immune		CTSZ	CAFs-Immune		CLSTN3	Inactivated-Immune
WARS	Activated-Immune		SLC17A9	CAFs-Immune		PEX5	Inactivated-Immune
CINP	Activated-Immune		EEF1A2	CAFs-Immune		RIMKLB	Inactivated-Immune
ANKRD9	Activated-Immune		ADAMTS1	CAFs-Immune		LRP6	Inactivated-Immune
AMN	Activated-Immune		ADAMTS5	CAFs-Immune		MANSC1	Inactivated-Immune
EXOC3L4	Activated-Immune		RCAN1	CAFs-Immune		DUSP16	Inactivated-Immune
TNFAIP2	Activated-Immune		RUNX1	CAFs-Immune		GPR19	Inactivated-Immune
C14ORF2	Activated-Immune		ERG	CAFs-Immune		KIAA1467	Inactivated-Immune
SIVA1	Activated-Immune		PDE9A	CAFs-Immune		ATF7IP	Inactivated-Immune
PLD4	Activated-Immune		SIK1	CAFs-Immune		PLEKHA5	Inactivated-Immune
NUDT14	Activated-Immune		PDXK	CAFs-Immune		AEBP2	Inactivated-Immune
CRIP1	Activated-Immune		PTTG1IP	CAFs-Immune		PDE3A	Inactivated-Immune
EMC7	Activated-Immune		ADARB1	CAFs-Immune		LDHB	Inactivated-Immune
NOP10	Activated-Immune		COL6A1	CAFs-Immune		SOX5	Inactivated-Immune
LPCAT4	Activated-Immune		COL6A2	CAFs-Immune		CASC1	Inactivated-Immune
PAK6	Activated-Immune		IL17RA	CAFs-Immune		CAPRIN2	Inactivated-Immune
RAD51	Activated-Immune		DGCR2	CAFs-Immune		FAM60A	Inactivated-Immune
RHOV	Activated-Immune		CLDN5	CAFs-Immune		DENND5B	Inactivated-Immune
NUSAP1	Activated-Immune		SCARF2	CAFs-Immune		KIAA1551	Inactivated-Immune
TMEM62	Activated-Immune		PI4KA	CAFs-Immune		BICD1	Inactivated-Immune
SERF2	Activated-Immune		PPM1F	CAFs-Immune		PKP2	Inactivated-Immune
B2M	Activated-Immune		MMP11	CAFs-Immune		GXYLT1	Inactivated-Immune
TRIM69	Activated-Immune		GGT5	CAFs-Immune		NELL2	Inactivated-Immune
C15ORF48	Activated-Immune		MN1	CAFs-Immune		ARID2	Inactivated-Immune
SQRDL	Activated-Immune		LIF	CAFs-Immune		COL2A1	Inactivated-Immune
SPPL2A	Activated-Immune		SMTN	CAFs-Immune		SENP1	Inactivated-Immune
GLDN	Activated-Immune		LIMK2	CAFs-Immune		PFKM	Inactivated-Immune
LYSMD2	Activated-Immune		TIMP3	CAFs-Immune		CCNT1	Inactivated-Immune
RAB27A	Activated-Immune		LARGE	CAFs-Immune		CACNB3	Inactivated-Immune
CCNB2	Activated-Immune		TOM1	CAFs-Immune		CCDC65	Inactivated-Immune
GTF2A2	Activated-Immune		RASD2	CAFs-Immune		MLL2	Inactivated-Immune
LACTB	Activated-Immune		RBFOX2	CAFs-Immune		TUBA1A	Inactivated-Immune
RPS27L	Activated-Immune		MYH9	CAFs-Immune		C1QL4	Inactivated-Immune
CA12	Activated-Immune		CSF2RB	CAFs-Immune		DNAJC22	Inactivated-Immune
FAM96A	Activated-Immune		KCTD17	CAFs-Immune		SPATS2	Inactivated-Immune
PPIB	Activated-Immune		C1QTNF6	CAFs-Immune		KCNH3	Inactivated-Immune
KIAA0101	Activated-Immune		CDC42EP1	CAFs-Immune		PRPF40B	Inactivated-Immune
C15ORF61	Activated-Immune		MAFF	CAFs-Immune		ASIC1	Inactivated-Immune
PKM	Activated-Immune		TMEM184B	CAFs-Immune		SMARCD1	Inactivated-Immune
COX5A	Activated-Immune		KDELR3	CAFs-Immune		LETMD1	Inactivated-Immune
COMMD4	Activated-Immune		SUN2	CAFs-Immune		CSRNP2	Inactivated-Immune
ETFA	Activated-Immune		NPTXR	CAFs-Immune		TFCP2	Inactivated-Immune
PSMA4	Activated-Immune		CBX6	CAFs-Immune		SLC4A8	Inactivated-Immune
CTSH	Activated-Immune		CBX7	CAFs-Immune		ACVR1B	Inactivated-Immune
MRPS11	Activated-Immune		PDGFB	CAFs-Immune		EIF4B	Inactivated-Immune
ISG20	Activated-Immune		SYNGR1	CAFs-Immune		ZNF740	Inactivated-Immune
MESP1	Activated-Immune		MKL1	CAFs-Immune		AAAS	Inactivated-Immune
MESP2	Activated-Immune		TEF	CAFs-Immune		AMHR2	Inactivated-Immune
ANPEP	Activated-Immune		CSDC2	CAFs-Immune		MAP3K12	Inactivated-Immune
IDH2	Activated-Immune		FAM109B	CAFs-Immune		TARBP2	Inactivated-Immune
CIB1	Activated-Immune		CYB5R3	CAFs-Immune		HOXC5	Inactivated-Immune
ZNF774	Activated-Immune		A4GALT	CAFs-Immune		HOXC4	Inactivated-Immune
IQGAP1	Activated-Immune		KIAA0930	CAFs-Immune		CBX5	Inactivated-Immune
HDDC3	Activated-Immune		FBLN1	CAFs-Immune		HNRNPA1	Inactivated-Immune
VIMP	Activated-Immune		WNT7B	CAFs-Immune		ITGA7	Inactivated-Immune
POLR3K	Activated-Immune		GRAMD4	CAFs-Immune		GDF11	Inactivated-Immune
SNRNP25	Activated-Immune		CERK	CAFs-Immune		SARNP	Inactivated-Immune
C16ORF13	Activated-Immune		FAM19A5	CAFs-Immune		PMEL	Inactivated-Immune
FAM195A	Activated-Immune		TUBGCP6	CAFs-Immune		IKZF4	Inactivated-Immune
FAM173A	Activated-Immune		MAPK12	CAFs-Immune		MYL6B	Inactivated-Immune
NME3	Activated-Immune		MAPK11	CAFs-Immune		PAN2	Inactivated-Immune
MRPS34	Activated-Immune		PLXNB2	CAFs-Immune		TIMELESS	Inactivated-Immune
MSRB1	Activated-Immune		PPP6R2	CAFs-Immune		GLS2	Inactivated-Immune
NDUFB10	Activated-Immune		SBF1	CAFs-Immune		ZBTB39	Inactivated-Immune
SYNGR3	Activated-Immune		ADM2	CAFs-Immune		TMEM194A	Inactivated-Immune
NTHL1	Activated-Immune		SHANK3	CAFs-Immune		NAB2	Inactivated-Immune
PGP	Activated-Immune		MXRA5	CAFs-Immune		GLI1	Inactivated-Immune
ECI1	Activated-Immune		NLGN4X	CAFs-Immune		KIF5A	Inactivated-Immune
ATP6V0C	Activated-Immune		KAL1	CAFs-Immune		PIP4K2C	Inactivated-Immune
TCEB2	Activated-Immune		WWC3	CAFs-Immune		DTX3	Inactivated-Immune
PKMYT1	Activated-Immune		SRPX	CAFs-Immune		ARHGEF25	Inactivated-Immune
IL32	Activated-Immune		TSPAN7	CAFs-Immune		SLC26A10	Inactivated-Immune
RP11-127I20.4	Activated-Immune		CASK	CAFs-Immune		CDK4	Inactivated-Immune
CARHSP1	Activated-Immune		CXORF36	CAFs-Immune		LRIG3	Inactivated-Immune
CIITA	Activated-Immune		SHROOM4	CAFs-Immune		PPM1H	Inactivated-Immune
RMI2	Activated-Immune		HEPH	CAFs-Immune		RASSF3	Inactivated-Immune
SOCS1	Activated-Immune		EDA2R	CAFs-Immune		HMGA2	Inactivated-Immune
TNFRSF17	Activated-Immune		STARD8	CAFs-Immune		RP11-366L20.2	Inactivated-Immune
CPPED1	Activated-Immune		SRPX2	CAFs-Immune		CAND1	Inactivated-Immune
NTAN1	Activated-Immune		SYTL4	CAFs-Immune		MDM1	Inactivated-Immune
ARL6IP1	Activated-Immune		TCEAL7	CAFs-Immune		NUP107	Inactivated-Immune
TMC5	Activated-Immune		NRK	CAFs-Immune		SLC35E3	Inactivated-Immune
LYRM1	Activated-Immune		PLS3	CAFs-Immune		MDM2	Inactivated-Immune
NDUFAB1	Activated-Immune		DOCK11	CAFs-Immune		CPSF6	Inactivated-Immune
PLK1	Activated-Immune		ARHGEF6	CAFs-Immune		LGR5	Inactivated-Immune
CLN3	Activated-Immune		CDR1	CAFs-Immune		THAP2	Inactivated-Immune
NUPR1	Activated-Immune		BGN	CAFs-Immune		ATXN7L3B	Inactivated-Immune
MVP	Activated-Immune		PLXNB3	CAFs-Immune		NAP1L1	Inactivated-Immune
TMEM219	Activated-Immune		L1CAM	CAFs-Immune		BBS10	Inactivated-Immune
ALDOA	Activated-Immune		AVPR2	CAFs-Immune		ZDHHC17	Inactivated-Immune
PPP4C	Activated-Immune		FLNA	CAFs-Immune		CSRP2	Inactivated-Immune
SEPT1	Activated-Immune		GAB3	CAFs-Immune		E2F7	Inactivated-Immune
DCTPP1	Activated-Immune					SYT1	Inactivated-Immune
ZNF688	Activated-Immune					SLC6A15	Inactivated-Immune
PHKG2	Activated-Immune					LRRIQ1	Inactivated-Immune
BCL7C	Activated-Immune					ALX1	Inactivated-Immune
HSD3B7	Activated-Immune					CEP290	Inactivated-Immune
PYCARD	Activated-Immune					NUDT4	Inactivated-Immune
ZNF267	Activated-Immune					CCDC41	Inactivated-Immune
SHCBP1	Activated-Immune					USP44	Inactivated-Immune
NOD2	Activated-Immune					LTA4H	Inactivated-Immune
MT2A	Activated-Immune					APPL2	Inactivated-Immune
MT1E	Activated-Immune					TCP11L2	Inactivated-Immune
MT1M	Activated-Immune					POLR3B	Inactivated-Immune
MT1A	Activated-Immune					RIC8B	Inactivated-Immune
MT1F	Activated-Immune					CRY1	Inactivated-Immune
MT1G	Activated-Immune					PRDM4	Inactivated-Immune
MT1X	Activated-Immune					WSCD2	Inactivated-Immune
HERPUD1	Activated-Immune					SART3	Inactivated-Immune
NLRC5	Activated-Immune					USP30	Inactivated-Immune
CPNE2	Activated-Immune					UNG	Inactivated-Immune
CKLF	Activated-Immune					FOXN4	Inactivated-Immune
FAM96B	Activated-Immune					C12ORF76	Inactivated-Immune
TRADD	Activated-Immune					IFT81	Inactivated-Immune
ELMO3	Activated-Immune					TCTN1	Inactivated-Immune
TMEM208	Activated-Immune					ATXN2	Inactivated-Immune
PSMB10	Activated-Immune					ACAD10	Inactivated-Immune
NQO1	Activated-Immune					RPL6	Inactivated-Immune
TXNL4B	Activated-Immune					DTX1	Inactivated-Immune
LDHD	Activated-Immune					CCDC42B	Inactivated-Immune
GABARAPL2	Activated-Immune					RNFT2	Inactivated-Immune
CMC2	Activated-Immune					HRK	Inactivated-Immune
OSGIN1	Activated-Immune					FBXW8	Inactivated-Immune
GINS2	Activated-Immune					TESC	Inactivated-Immune
COX4I1	Activated-Immune					FBXO21	Inactivated-Immune
CYBA	Activated-Immune					RFC5	Inactivated-Immune
MVD	Activated-Immune					MSI1	Inactivated-Immune
CDT1	Activated-Immune					UNC119B	Inactivated-Immune
APRT	Activated-Immune					SPPL3	Inactivated-Immune
INPP5K	Activated-Immune					KDM2B	Inactivated-Immune
RILP	Activated-Immune					HPD	Inactivated-Immune
TAX1BP3	Activated-Immune					WDR66	Inactivated-Immune
ITGAE	Activated-Immune					BCL7A	Inactivated-Immune
ARRB2	Activated-Immune					LRRC43	Inactivated-Immune
MED11	Activated-Immune					HCAR1	Inactivated-Immune
CXCL16	Activated-Immune					HIP1R	Inactivated-Immune
ZMYND15	Activated-Immune					TCTN2	Inactivated-Immune
VMO1	Activated-Immune					ZNF664	Inactivated-Immune
PSMB6	Activated-Immune					TMEM132B	Inactivated-Immune
SLC25A11	Activated-Immune					FZD10	Inactivated-Immune
RNF167	Activated-Immune					SFSWAP	Inactivated-Immune
PFN1	Activated-Immune					ULK1	Inactivated-Immune
SCIMP	Activated-Immune					EP400	Inactivated-Immune
NUP88	Activated-Immune					DDX51	Inactivated-Immune
C1QBP	Activated-Immune					FBRSL1	Inactivated-Immune
TXNDC17	Activated-Immune					POLE	Inactivated-Immune
XAF1	Activated-Immune					ZNF605	Inactivated-Immune
ACADVL	Activated-Immune					ZNF26	Inactivated-Immune
GABARAP	Activated-Immune					ZNF84	Inactivated-Immune
ELP5	Activated-Immune					ZNF140	Inactivated-Immune
CLDN7	Activated-Immune					ZNF891	Inactivated-Immune
EIF5A	Activated-Immune					IFT88	Inactivated-Immune
TNK1	Activated-Immune					FGF9	Inactivated-Immune
C17ORF61	Activated-Immune					TNFRSF19	Inactivated-Immune
TNFSF13	Activated-Immune					WASF3	Inactivated-Immune
SOX15	Activated-Immune					SERTM1	Inactivated-Immune
LSMD1	Activated-Immune					SMAD9	Inactivated-Immune
TRAPPC1	Activated-Immune					KBTBD6	Inactivated-Immune
AURKB	Activated-Immune					KBTBD7	Inactivated-Immune
SLC25A35	Activated-Immune					NAA16	Inactivated-Immune
STX8	Activated-Immune					FAM216B	Inactivated-Immune
UBB	Activated-Immune					SIAH3	Inactivated-Immune
NT5M	Activated-Immune					CAB39L	Inactivated-Immune
SPECC1	Activated-Immune					KCNRG	Inactivated-Immune
LGALS9	Activated-Immune					FAM124A	Inactivated-Immune
SLC13A2	Activated-Immune					ATP7B	Inactivated-Immune
TLCD1	Activated-Immune					NEK5	Inactivated-Immune
FLOT2	Activated-Immune					DACH1	Inactivated-Immune
TP53I13	Activated-Immune					KLF12	Inactivated-Immune
C17ORF79	Activated-Immune					RBM26	Inactivated-Immune
CCL2	Activated-Immune					SLITRK5	Inactivated-Immune
CCL7	Activated-Immune					DZIP1	Inactivated-Immune
CCL8	Activated-Immune					IPO5	Inactivated-Immune
CCL5	Activated-Immune					FARP1	Inactivated-Immune
CISD3	Activated-Immune					ZIC5	Inactivated-Immune
PSMB3	Activated-Immune					ZIC2	Inactivated-Immune
KRT19	Activated-Immune					DCUN1D2	Inactivated-Immune
KRT16	Activated-Immune					UPF3A	Inactivated-Immune
DHX58	Activated-Immune					TTC5	Inactivated-Immune
STAT5A	Activated-Immune					CCNB1IP1	Inactivated-Immune
MLX	Activated-Immune					NDRG2	Inactivated-Immune
TUBG1	Activated-Immune					ARHGEF40	Inactivated-Immune
COA3	Activated-Immune					ZNF219	Inactivated-Immune
RPL27	Activated-Immune					SUPT16H	Inactivated-Immune
IFI35	Activated-Immune					CHD8	Inactivated-Immune
GRN	Activated-Immune					RAB2B	Inactivated-Immune
PRR15L	Activated-Immune					METTL3	Inactivated-Immune
SKAP1	Activated-Immune					SALL2	Inactivated-Immune
HOXB2	Activated-Immune					REM2	Inactivated-Immune
HOXB7	Activated-Immune					AJUBA	Inactivated-Immune
CALCOCO2	Activated-Immune					CDH24	Inactivated-Immune
ATP5G1	Activated-Immune					SLC7A8	Inactivated-Immune
SNF8	Activated-Immune					PABPN1	Inactivated-Immune
GNGT2	Activated-Immune					SLC22A17	Inactivated-Immune
ABI3	Activated-Immune					EFS	Inactivated-Immune
PHB	Activated-Immune					ZFHX2	Inactivated-Immune
SLC35B1	Activated-Immune					AP1G2	Inactivated-Immune
TMEM92	Activated-Immune					JPH4	Inactivated-Immune
MRPL27	Activated-Immune					REC8	Inactivated-Immune
NME1	Activated-Immune					NOVA1	Inactivated-Immune
NME1-NME2	Activated-Immune					NPAS3	Inactivated-Immune
MMD	Activated-Immune					PNN	Inactivated-Immune
PCTP	Activated-Immune					DNAAF2	Inactivated-Immune
SCPEP1	Activated-Immune					TXNDC16	Inactivated-Immune
MRPS23	Activated-Immune					GPR137C	Inactivated-Immune
SUPT4H1	Activated-Immune					WDHD1	Inactivated-Immune
PTRH2	Activated-Immune					C14ORF101	Inactivated-Immune
VMP1	Activated-Immune					GPR135	Inactivated-Immune
TACO1	Activated-Immune					PCNXL4	Inactivated-Immune
CCDC47	Activated-Immune					SIX1	Inactivated-Immune
PSMC5	Activated-Immune					TRMT5	Inactivated-Immune
SMARCD2	Activated-Immune					SPTB	Inactivated-Immune
PSMD12	Activated-Immune					FUT8	Inactivated-Immune
C17ORF58	Activated-Immune					PLEKHH1	Inactivated-Immune
AMZ2	Activated-Immune					GALNTL1	Inactivated-Immune
SLC39A11	Activated-Immune					PNMA1	Inactivated-Immune
CDC42EP4	Activated-Immune					CCDC176	Inactivated-Immune
RPL38	Activated-Immune					TTLL5	Inactivated-Immune
GPRC5C	Activated-Immune					KIAA1737	Inactivated-Immune
CD300C	Activated-Immune					POMT2	Inactivated-Immune
HID1	Activated-Immune					SAMD15	Inactivated-Immune
CDR2L	Activated-Immune					ISM2	Inactivated-Immune
ICT1	Activated-Immune					NRXN3	Inactivated-Immune
ATP5H	Activated-Immune					CCDC88C	Inactivated-Immune
NT5C	Activated-Immune					FAM181A	Inactivated-Immune
HN1	Activated-Immune					C14ORF132	Inactivated-Immune
SUMO2	Activated-Immune					AK7	Inactivated-Immune
NUP85	Activated-Immune					EML1	Inactivated-Immune
MRPS7	Activated-Immune					SLC25A29	Inactivated-Immune
MIF4GD	Activated-Immune					MOK	Inactivated-Immune
SLC25A19	Activated-Immune					CKB	Inactivated-Immune
TSEN54	Activated-Immune					C14ORF79	Inactivated-Immune
GALK1	Activated-Immune					MTA1	Inactivated-Immune
WBP2	Activated-Immune					MAGEL2	Inactivated-Immune
TRIM47	Activated-Immune					SCG5	Inactivated-Immune
FAM100B	Activated-Immune					EIF2AK4	Inactivated-Immune
RHBDF2	Activated-Immune					BMF	Inactivated-Immune
METTL23	Activated-Immune					RPAP1	Inactivated-Immune
SYNGR2	Activated-Immune					TYRO3	Inactivated-Immune
TK1	Activated-Immune					JMJD7-PLA2G4B	Inactivated-Immune
BIRC5	Activated-Immune					CDAN1	Inactivated-Immune
LGALS3BP	Activated-Immune					TUBGCP4	Inactivated-Immune
EIF4A3	Activated-Immune					TP53BP1	Inactivated-Immune
RNF213	Activated-Immune					DUOXA1	Inactivated-Immune
C17ORF89	Activated-Immune					DUOX1	Inactivated-Immune
OXLD1	Activated-Immune					SHF	Inactivated-Immune
CCDC137	Activated-Immune					GATM	Inactivated-Immune
MRPL12	Activated-Immune					SEMA6D	Inactivated-Immune
SLC25A10	Activated-Immune					MYEF2	Inactivated-Immune
ARHGDIA	Activated-Immune					FAM227B	Inactivated-Immune
ALYREF	Activated-Immune					WDR72	Inactivated-Immune
ANAPC11	Activated-Immune					DYX1C1	Inactivated-Immune
PCYT2	Activated-Immune					PYGO1	Inactivated-Immune
STRA13	Activated-Immune					RFX7	Inactivated-Immune
DCXR	Activated-Immune					TEX9	Inactivated-Immune
DUS1L	Activated-Immune					MNS1	Inactivated-Immune
CD7	Activated-Immune					ALDH1A2	Inactivated-Immune
SECTM1	Activated-Immune					FAM81A	Inactivated-Immune
WDR45L	Activated-Immune					APH1B	Inactivated-Immune
RAB40B	Activated-Immune					SLC51B	Inactivated-Immune
USP14	Activated-Immune					IGDCC3	Inactivated-Immune
C18ORF56	Activated-Immune					PTPLAD1	Inactivated-Immune
TYMS	Activated-Immune					SMAD3	Inactivated-Immune
ENOSF1	Activated-Immune					CORO2B	Inactivated-Immune
NDC80	Activated-Immune					GLCE	Inactivated-Immune
MYL12A	Activated-Immune					PAQR5	Inactivated-Immune
MYL12B	Activated-Immune					LRRC49	Inactivated-Immune
RAB12	Activated-Immune					C15ORF59	Inactivated-Immune
IMPA2	Activated-Immune					RP11-247C2.2	Inactivated-Immune
ABHD3	Activated-Immune					STRA6	Inactivated-Immune
RBBP8	Activated-Immune					CCDC33	Inactivated-Immune
C18ORF8	Activated-Immune					CYP11A1	Inactivated-Immune
INO80C	Activated-Immune					LINGO1	Inactivated-Immune
C18ORF21	Activated-Immune					RP11-210M15.2	Inactivated-Immune
MOCOS	Activated-Immune					ARNT2	Inactivated-Immune
PSTPIP2	Activated-Immune					C15ORF26	Inactivated-Immune
ATP5A1	Activated-Immune					MEX3B	Inactivated-Immune
C18ORF25	Activated-Immune					AP3B2	Inactivated-Immune
IER3IP1	Activated-Immune					HOMER2	Inactivated-Immune
RPL17	Activated-Immune					WDR73	Inactivated-Immune
SKA1	Activated-Immune					KLHL25	Inactivated-Immune
ME2	Activated-Immune					KIF7	Inactivated-Immune
MBD2	Activated-Immune					WDR93	Inactivated-Immune
RAB27B	Activated-Immune					NGRN	Inactivated-Immune
TXNL1	Activated-Immune					ST8SIA2	Inactivated-Immune
ATP8B1	Activated-Immune					RGMA	Inactivated-Immune
SEC11C	Activated-Immune					NR2F2	Inactivated-Immune
PMAIP1	Activated-Immune					IGF1R	Inactivated-Immune
TNFRSF11A	Activated-Immune					ADAMTS17	Inactivated-Immune
CNDP2	Activated-Immune					PCSK6	Inactivated-Immune
HSBP1L1	Activated-Immune					LUC7L	Inactivated-Immune
GZMM	Activated-Immune					PDIA2	Inactivated-Immune
RNF126	Activated-Immune					NHLRC4	Inactivated-Immune
R3HDM4	Activated-Immune					WDR90	Inactivated-Immune
GPX4	Activated-Immune					CCDC78	Inactivated-Immune
ATP5D	Activated-Immune					CHTF18	Inactivated-Immune
C19ORF24	Activated-Immune					BAIAP3	Inactivated-Immune
NDUFS7	Activated-Immune					CCDC154	Inactivated-Immune
RPS15	Activated-Immune					IFT140	Inactivated-Immune
UQCR11	Activated-Immune					MAPK8IP3	Inactivated-Immune
ADAT3	Activated-Immune					IGFALS	Inactivated-Immune
MKNK2	Activated-Immune					HS3ST6	Inactivated-Immune
JSRP1	Activated-Immune					NPW	Inactivated-Immune
OAZ1	Activated-Immune					TSC2	Inactivated-Immune
LSM7	Activated-Immune					CASKIN1	Inactivated-Immune
TIMM13	Activated-Immune					C16ORF59	Inactivated-Immune
SLC39A3	Activated-Immune					NTN3	Inactivated-Immune
THOP1	Activated-Immune					TBC1D24	Inactivated-Immune
MFSD12	Activated-Immune					SRRM2	Inactivated-Immune
HMG20B	Activated-Immune					KREMEN2	Inactivated-Immune
TJP3	Activated-Immune					PAQR4	Inactivated-Immune
MRPL54	Activated-Immune					CLDN6	Inactivated-Immune
SIRT6	Activated-Immune					CLDN9	Inactivated-Immune
CCDC94	Activated-Immune					ZNF75A	Inactivated-Immune
STAP2	Activated-Immune					CLUAP1	Inactivated-Immune
LRG1	Activated-Immune					DNASE1	Inactivated-Immune
C19ORF10	Activated-Immune					CREBBP	Inactivated-Immune
RPL36	Activated-Immune					TFAP4	Inactivated-Immune
C19ORF70	Activated-Immune					C16ORF71	Inactivated-Immune
NDUFA11	Activated-Immune					ABAT	Inactivated-Immune
CLPP	Activated-Immune					GRIN2A	Inactivated-Immune
ALKBH7	Activated-Immune					FAM18A	Inactivated-Immune
CRB3	Activated-Immune					SNN	Inactivated-Immune
C3	Activated-Immune					MKL2	Inactivated-Immune
PET100	Activated-Immune					ABCC1	Inactivated-Immune
STXBP2	Activated-Immune					IQCK	Inactivated-Immune
NDUFA7	Activated-Immune					GPRC5B	Inactivated-Immune
MARCH2	Activated-Immune					VWA3A	Inactivated-Immune
UBL5	Activated-Immune					UBFD1	Inactivated-Immune
C19ORF66	Activated-Immune					TNRC6A	Inactivated-Immune
MRPL4	Activated-Immune					ZKSCAN2	Inactivated-Immune
FDX1L	Activated-Immune					KIAA0556	Inactivated-Immune
ICAM3	Activated-Immune					SBK1	Inactivated-Immune
CDKN2D	Activated-Immune					ATP2A1	Inactivated-Immune
AP1M2	Activated-Immune					PRRT2	Inactivated-Immune
LDLR	Activated-Immune					ZNF48	Inactivated-Immune
SPC24	Activated-Immune					ZNF629	Inactivated-Immune
ACP5	Activated-Immune					CTF1	Inactivated-Immune
WDR83OS	Activated-Immune					SETD1A	Inactivated-Immune
C19ORF43	Activated-Immune					FUS	Inactivated-Immune
ASNA1	Activated-Immune					GPT2	Inactivated-Immune
RNASEH2A	Activated-Immune					ZNF423	Inactivated-Immune
DNASE2	Activated-Immune					SALL1	Inactivated-Immune
FARSA	Activated-Immune					TOX3	Inactivated-Immune
RAD23A	Activated-Immune					GNAO1	Inactivated-Immune
GADD45GIP1	Activated-Immune					BBS2	Inactivated-Immune
LYL1	Activated-Immune					CCDC102A	Inactivated-Immune
C19ORF53	Activated-Immune					CCDC135	Inactivated-Immune
ASF1B	Activated-Immune					CCDC113	Inactivated-Immune
DDX39A	Activated-Immune					NDRG4	Inactivated-Immune
NDUFB7	Activated-Immune					KIAA0895L	Inactivated-Immune
ILVBL	Activated-Immune					PLEKHG4	Inactivated-Immune
EPHX3	Activated-Immune					TPPP3	Inactivated-Immune
BABAM1	Activated-Immune					ZDHHC1	Inactivated-Immune
MRPL34	Activated-Immune					TSNAXIP1	Inactivated-Immune
BST2	Activated-Immune					NFATC3	Inactivated-Immune
PGLS	Activated-Immune					CDH3	Inactivated-Immune
FCHO1	Activated-Immune					HAS3	Inactivated-Immune
B3GNT3	Activated-Immune					PDPR	Inactivated-Immune
RPL18A	Activated-Immune					HYDIN	Inactivated-Immune
ARRDC2	Activated-Immune					ZFHX3	Inactivated-Immune
IL12RB1	Activated-Immune					TMEM231	Inactivated-Immune
MPV17L2	Activated-Immune					DYNLRB2	Inactivated-Immune
PDE4C	Activated-Immune					C16ORF46	Inactivated-Immune
LSM4	Activated-Immune					HSDL1	Inactivated-Immune
UBA52	Activated-Immune					DNAAF1	Inactivated-Immune
C19ORF60	Activated-Immune					TAF1C	Inactivated-Immune
COPE	Activated-Immune					ZCCHC14	Inactivated-Immune
RFXANK	Activated-Immune					ANKRD11	Inactivated-Immune
NR2C2AP	Activated-Immune					SPG7	Inactivated-Immune
POP4	Activated-Immune					C16ORF55	Inactivated-Immune
PLEKHF1	Activated-Immune					CDK10	Inactivated-Immune
PDCD5	Activated-Immune					RP11-368I7.4	Inactivated-Immune
RHPN2	Activated-Immune					SPIRE2	Inactivated-Immune
HAMP	Activated-Immune					DBNDD1	Inactivated-Immune
TMEM147	Activated-Immune					GAS8	Inactivated-Immune
COX6B1	Activated-Immune					METTL16	Inactivated-Immune
PSENEN	Activated-Immune					RAP1GAP2	Inactivated-Immune
HCST	Activated-Immune					SMTNL2	Inactivated-Immune
TYROBP	Activated-Immune					ENO3	Inactivated-Immune
SDHAF1	Activated-Immune					ZNF232	Inactivated-Immune
POLR2I	Activated-Immune					ZNF594	Inactivated-Immune
CAPNS1	Activated-Immune					NLRP1	Inactivated-Immune
SPINT2	Activated-Immune					KIAA0753	Inactivated-Immune
C19ORF33	Activated-Immune					SLC13A5	Inactivated-Immune
PSMD8	Activated-Immune					TEKT1	Inactivated-Immune
FAM98C	Activated-Immune					SLC16A11	Inactivated-Immune
EIF3K	Activated-Immune					FGF11	Inactivated-Immune
ECH1	Activated-Immune					ATP1B2	Inactivated-Immune
NFKBIB	Activated-Immune					TP53	Inactivated-Immune
MRPS12	Activated-Immune					EFNB3	Inactivated-Immune
RPS16	Activated-Immune					DNAH2	Inactivated-Immune
BLVRB	Activated-Immune					KDM6B	Inactivated-Immune
RAB4B	Activated-Immune					KCNAB3	Inactivated-Immune
EXOSC5	Activated-Immune					PFAS	Inactivated-Immune
RPS19	Activated-Immune					WDR16	Inactivated-Immune
CD79A	Activated-Immune					ARHGAP44	Inactivated-Immune
RABAC1	Activated-Immune					CENPV	Inactivated-Immune
CNFN	Activated-Immune					FAM211A	Inactivated-Immune
CXCL17	Activated-Immune					LRRC48	Inactivated-Immune
CEACAM1	Activated-Immune					LLGL1	Inactivated-Immune
ETHE1	Activated-Immune					B9D1	Inactivated-Immune
BCL3	Activated-Immune					ALDH3A1	Inactivated-Immune
APOE	Activated-Immune					USP22	Inactivated-Immune
APOC1	Activated-Immune					KCNJ12	Inactivated-Immune
APOC2	Activated-Immune					KSR1	Inactivated-Immune
RELB	Activated-Immune					PROCA1	Inactivated-Immune
ZNF296	Activated-Immune					ANKRD13B	Inactivated-Immune
TRAPPC6A	Activated-Immune					TMEM98	Inactivated-Immune
RTN2	Activated-Immune					LIG3	Inactivated-Immune
PPM1N	Activated-Immune					RASL10B	Inactivated-Immune
SNRPD2	Activated-Immune					LHX1	Inactivated-Immune
SLC1A5	Activated-Immune					SRCIN1	Inactivated-Immune
AP2S1	Activated-Immune					PCGF2	Inactivated-Immune
TMEM160	Activated-Immune					CTB-58E17.5	Inactivated-Immune
NAPA	Activated-Immune					PIP4K2B	Inactivated-Immune
SEPW1	Activated-Immune					PNMT	Inactivated-Immune
FUT2	Activated-Immune					THRA	Inactivated-Immune
BCAT2	Activated-Immune					ZNF385C	Inactivated-Immune
FTL	Activated-Immune					RND2	Inactivated-Immune
FLT3LG	Activated-Immune					MPP3	Inactivated-Immune
RPS11	Activated-Immune					MPP2	Inactivated-Immune
PRRG2	Activated-Immune					RP11-527L4.2	Inactivated-Immune
RRAS	Activated-Immune					FAM171A2	Inactivated-Immune
IRF3	Activated-Immune					FZD2	Inactivated-Immune
BCL2L12	Activated-Immune					ADAM11	Inactivated-Immune
IL4I1	Activated-Immune					TBKBP1	Inactivated-Immune
JOSD2	Activated-Immune					LRRC46	Inactivated-Immune
KLK7	Activated-Immune					IGF2BP1	Inactivated-Immune
KLK8	Activated-Immune					DLX4	Inactivated-Immune
KLK10	Activated-Immune					DLX3	Inactivated-Immune
KLK11	Activated-Immune					MBTD1	Inactivated-Immune
CTU1	Activated-Immune					NOG	Inactivated-Immune
SIGLEC7	Activated-Immune					MSI2	Inactivated-Immune
CD33	Activated-Immune					BZRAP1	Inactivated-Immune
ETFB	Activated-Immune					RNF43	Inactivated-Immune
NKG7	Activated-Immune					TBX2	Inactivated-Immune
SIGLEC8	Activated-Immune					C17ORF72	Inactivated-Immune
SIGLEC14	Activated-Immune					AXIN2	Inactivated-Immune
NDUFA3	Activated-Immune					PITPNC1	Inactivated-Immune
TFPT	Activated-Immune					MAP2K6	Inactivated-Immune
TSEN34	Activated-Immune					SDK2	Inactivated-Immune
LILRA5	Activated-Immune					FOXJ1	Inactivated-Immune
TMEM150B	Activated-Immune					RNF157	Inactivated-Immune
TMEM238	Activated-Immune					MGAT5B	Inactivated-Immune
RPL28	Activated-Immune					CBX2	Inactivated-Immune
ISOC2	Activated-Immune					CBX8	Inactivated-Immune
ZNF524	Activated-Immune					TBC1D16	Inactivated-Immune
ZNF787	Activated-Immune					CCDC40	Inactivated-Immune
SLC27A5	Activated-Immune					AATK	Inactivated-Immune
CHMP2A	Activated-Immune					LAMA1	Inactivated-Immune
SDCBP2	Activated-Immune					SLMO1	Inactivated-Immune
SIRPG	Activated-Immune					CABLES1	Inactivated-Immune
SNRPB	Activated-Immune					ZNF521	Inactivated-Immune
DDRGK1	Activated-Immune					CDH2	Inactivated-Immune
ITPA	Activated-Immune					KLHL14	Inactivated-Immune
PCNA	Activated-Immune					AC012123.1	Inactivated-Immune
LINC00493	Activated-Immune					DTNA	Inactivated-Immune
COMMD7	Activated-Immune					SETBP1	Inactivated-Immune
DYNLRB1	Activated-Immune					CCDC11	Inactivated-Immune
MAP1LC3A	Activated-Immune					NEDD4L	Inactivated-Immune
ACSS2	Activated-Immune					MC4R	Inactivated-Immune
EIF6	Activated-Immune					BCL2	Inactivated-Immune
ROMO1	Activated-Immune					ZNF516	Inactivated-Immune
SCAND1	Activated-Immune					RP11-111H3.1	Inactivated-Immune
SLA2	Activated-Immune					RP11-795F19.5	Inactivated-Immune
SAMHD1	Activated-Immune					AC139100.2	Inactivated-Immune
PI3	Activated-Immune					PARD6G	Inactivated-Immune
SLPI	Activated-Immune					LPPR3	Inactivated-Immune
SDC4	Activated-Immune					TCF3	Inactivated-Immune
WFDC2	Activated-Immune					ZNF556	Inactivated-Immune
UBE2C	Activated-Immune					FSD1	Inactivated-Immune
CTSA	Activated-Immune					HSD11B1L	Inactivated-Immune
MMP9	Activated-Immune					NRTN	Inactivated-Immune
CD40	Activated-Immune					RFX2	Inactivated-Immune
EYA2	Activated-Immune					TUBB4A	Inactivated-Immune
ZNFX1	Activated-Immune					C19ORF45	Inactivated-Immune
RNF114	Activated-Immune					CAMSAP3	Inactivated-Immune
CEBPB	Activated-Immune					FLJ22184	Inactivated-Immune
PFDN4	Activated-Immune					CTXN1	Inactivated-Immune
DOK5	Activated-Immune					FBN3	Inactivated-Immune
AURKA	Activated-Immune					CERS4	Inactivated-Immune
PCK1	Activated-Immune					ZNF558	Inactivated-Immune
ZBP1	Activated-Immune					ZNF559	Inactivated-Immune
ATP5E	Activated-Immune					ZNF177	Inactivated-Immune
PSMA7	Activated-Immune					ZNF266	Inactivated-Immune
RPS21	Activated-Immune					ZNF426	Inactivated-Immune
PTK6	Activated-Immune					ZNF121	Inactivated-Immune
USP25	Activated-Immune					ZNF561	Inactivated-Immune
BTG3	Activated-Immune					CTD-3116E22.4	Inactivated-Immune
CHODL	Activated-Immune					ZNF562	Inactivated-Immune
ATP5J	Activated-Immune					FBXL12	Inactivated-Immune
SOD1	Activated-Immune					OLFM2	Inactivated-Immune
EVA1C	Activated-Immune					RAVER1	Inactivated-Immune
IFNAR2	Activated-Immune					KRI1	Inactivated-Immune
IFNGR2	Activated-Immune					ILF3	Inactivated-Immune
ATP5O	Activated-Immune					SMARCA4	Inactivated-Immune
MRPS6	Activated-Immune					EPOR	Inactivated-Immune
CBR1	Activated-Immune					RGL3	Inactivated-Immune
CBR3	Activated-Immune					CCDC151	Inactivated-Immune
PSMG1	Activated-Immune					PRKCSH	Inactivated-Immune
BACE2	Activated-Immune					ZNF627	Inactivated-Immune
MX2	Activated-Immune					ZNF441	Inactivated-Immune
MX1	Activated-Immune					ZNF440	Inactivated-Immune
SLC37A1	Activated-Immune					ZNF439	Inactivated-Immune
NDUFV3	Activated-Immune					ZNF69	Inactivated-Immune
CSTB	Activated-Immune					ZNF763	Inactivated-Immune
TRPM2	Activated-Immune					ZNF433	Inactivated-Immune
ATP6V1E1	Activated-Immune					ZNF844	Inactivated-Immune
BID	Activated-Immune					ZNF625	Inactivated-Immune
USP18	Activated-Immune					ZNF136	Inactivated-Immune
SLC25A1	Activated-Immune					ZNF44	Inactivated-Immune
MRPL40	Activated-Immune					ZNF709	Inactivated-Immune
CDC45	Activated-Immune					ZNF791	Inactivated-Immune
COMT	Activated-Immune					TNPO2	Inactivated-Immune
RANBP1	Activated-Immune					HOOK2	Inactivated-Immune
DGCR6L	Activated-Immune					MAST1	Inactivated-Immune
THAP7	Activated-Immune					NFIX	Inactivated-Immune
YDJC	Activated-Immune					NACC1	Inactivated-Immune
SDF2L1	Activated-Immune					CCDC130	Inactivated-Immune
VPREB3	Activated-Immune					C19ORF57	Inactivated-Immune
CHCHD10	Activated-Immune					DCAF15	Inactivated-Immune
GSTT1	Activated-Immune					RFX1	Inactivated-Immune
SNRPD3	Activated-Immune					PALM3	Inactivated-Immune
XBP1	Activated-Immune					SAMD1	Inactivated-Immune
RHBDD3	Activated-Immune					ZNF333	Inactivated-Immune
GAS2L1	Activated-Immune					NOTCH3	Inactivated-Immune
AP1B1	Activated-Immune					BRD4	Inactivated-Immune
ZMAT5	Activated-Immune					AKAP8	Inactivated-Immune
UQCR10	Activated-Immune					AKAP8L	Inactivated-Immune
ASCC2	Activated-Immune					WIZ	Inactivated-Immune
TBC1D10A	Activated-Immune					C19ORF44	Inactivated-Immune
MTFP1	Activated-Immune					CHERP	Inactivated-Immune
RP3-412A9.11	Activated-Immune					TMEM38A	Inactivated-Immune
DRG1	Activated-Immune					NWD1	Inactivated-Immune
YWHAH	Activated-Immune					SIN3B	Inactivated-Immune
MCM5	Activated-Immune					NR2F6	Inactivated-Immune
MB	Activated-Immune					ANKLE1	Inactivated-Immune
APOL6	Activated-Immune					ABHD8	Inactivated-Immune
APOL3	Activated-Immune					ANO8	Inactivated-Immune
APOL2	Activated-Immune					GTPBP3	Inactivated-Immune
APOL1	Activated-Immune					TMEM221	Inactivated-Immune
TXN2	Activated-Immune					SLC27A1	Inactivated-Immune
TST	Activated-Immune					PIK3R2	Inactivated-Immune
POLR2F	Activated-Immune					KIAA1683	Inactivated-Immune
BAIAP2L2	Activated-Immune					ISYNA1	Inactivated-Immune
CBY1	Activated-Immune					TMEM59L	Inactivated-Immune
TOMM22	Activated-Immune					CRTC1	Inactivated-Immune
APOBEC3A	Activated-Immune					GDF1	Inactivated-Immune
APOBEC3D	Activated-Immune					SUGP2	Inactivated-Immune
APOBEC3G	Activated-Immune					SLC25A42	Inactivated-Immune
APOBEC3H	Activated-Immune					MAU2	Inactivated-Immune
RPS19BP1	Activated-Immune					TSSK6	Inactivated-Immune
FAM83F	Activated-Immune					YJEFN3	Inactivated-Immune
PMM1	Activated-Immune					PBX4	Inactivated-Immune
DESI1	Activated-Immune					LPAR2	Inactivated-Immune
NHP2L1	Activated-Immune					ZNF14	Inactivated-Immune
CENPM	Activated-Immune					ZNF506	Inactivated-Immune
NAGA	Activated-Immune					ZNF253	Inactivated-Immune
C22ORF32	Activated-Immune					ZNF93	Inactivated-Immune
NDUFA6	Activated-Immune					ZNF682	Inactivated-Immune
RRP7A	Activated-Immune					ZNF90	Inactivated-Immune
BIK	Activated-Immune					ZNF737	Inactivated-Immune
MCAT	Activated-Immune					ZNF626	Inactivated-Immune
TSPO	Activated-Immune					ZNF85	Inactivated-Immune
TTLL12	Activated-Immune					ZNF714	Inactivated-Immune
PARVB	Activated-Immune					ZNF431	Inactivated-Immune
SMC1B	Activated-Immune					ZNF708	Inactivated-Immune
CRELD2	Activated-Immune					ZNF738	Inactivated-Immune
PIM3	Activated-Immune					ZNF493	Inactivated-Immune
PANX2	Activated-Immune					ZNF429	Inactivated-Immune
TRABD	Activated-Immune					ZNF100	Inactivated-Immune
SCO2	Activated-Immune					ZNF43	Inactivated-Immune
TYMP	Activated-Immune					ZNF257	Inactivated-Immune
ODF3B	Activated-Immune					ZNF730	Inactivated-Immune
KLHDC7B	Activated-Immune					ZNF91	Inactivated-Immune
SYCE3	Activated-Immune					ZNF681	Inactivated-Immune
ARSA	Activated-Immune					ZNF726	Inactivated-Immune
PNPLA4	Activated-Immune					ZNF254	Inactivated-Immune
HCCS	Activated-Immune					VSTM2B	Inactivated-Immune
PRPS2	Activated-Immune					ZNF507	Inactivated-Immune
TMSB4X	Activated-Immune					DPY19L3	Inactivated-Immune
RAB9A	Activated-Immune					SLC7A10	Inactivated-Immune
PIR	Activated-Immune					KCTD15	Inactivated-Immune
RBBP7	Activated-Immune					UBA2	Inactivated-Immune
PDHA1	Activated-Immune					WTIP	Inactivated-Immune
PRDX4	Activated-Immune					ZNF302	Inactivated-Immune
ACOT9	Activated-Immune					ZNF599	Inactivated-Immune
SAT1	Activated-Immune					ZNF30	Inactivated-Immune
APOO	Activated-Immune					HPN	Inactivated-Immune
CXORF21	Activated-Immune					FXYD7	Inactivated-Immune
GPR82	Activated-Immune					MAG	Inactivated-Immune
FUNDC1	Activated-Immune					CD22	Inactivated-Immune
NDUFB11	Activated-Immune					HAUS5	Inactivated-Immune
UBA1	Activated-Immune					C19ORF55	Inactivated-Immune
CDK16	Activated-Immune					KIRREL2	Inactivated-Immune
UXT	Activated-Immune					CLIP3	Inactivated-Immune
EBP	Activated-Immune					ZNF146	Inactivated-Immune
SUV39H1	Activated-Immune					ZFP14	Inactivated-Immune
TIMM17B	Activated-Immune					ZNF566	Inactivated-Immune
PIM2	Activated-Immune					ZNF260	Inactivated-Immune
MAGIX	Activated-Immune					ZNF529	Inactivated-Immune
PLP2	Activated-Immune					ZNF567	Inactivated-Immune
HSD17B10	Activated-Immune					ZNF850	Inactivated-Immune
FAAH2	Activated-Immune					CTD-2162K18.4	Inactivated-Immune
PDZD11	Activated-Immune					ZNF345	Inactivated-Immune
KIF4A	Activated-Immune					ZNF568	Inactivated-Immune
IL2RG	Activated-Immune					ZNF420	Inactivated-Immune
GJB1	Activated-Immune					ZNF569	Inactivated-Immune
CXCR3	Activated-Immune					ZNF607	Inactivated-Immune
CXORF26	Activated-Immune					DPF1	Inactivated-Immune
COX7B	Activated-Immune					FBXO17	Inactivated-Immune
P2RY10	Activated-Immune					LRFN1	Inactivated-Immune
GLA	Activated-Immune					PLEKHG2	Inactivated-Immune
NXT2	Activated-Immune					DYRK1B	Inactivated-Immune
GNG5P2	Activated-Immune					FBL	Inactivated-Immune
SLC25A5	Activated-Immune					ZNF546	Inactivated-Immune
UBE2A	Activated-Immune					ZNF780B	Inactivated-Immune
RPL39	Activated-Immune					ZNF780A	Inactivated-Immune
RNF113A	Activated-Immune					LTBP4	Inactivated-Immune
NDUFA1	Activated-Immune					ADCK4	Inactivated-Immune
LAMP2	Activated-Immune					GRIK5	Inactivated-Immune
MCTS1	Activated-Immune					ERF	Inactivated-Immune
C1GALT1C1	Activated-Immune					CIC	Inactivated-Immune
SH2D1A	Activated-Immune					XRCC1	Inactivated-Immune
AIFM1	Activated-Immune					IRGQ	Inactivated-Immune
RBMX2	Activated-Immune					ZNF428	Inactivated-Immune
RAP2C	Activated-Immune					CADM4	Inactivated-Immune
HPRT1	Activated-Immune					ZNF404	Inactivated-Immune
FAM127B	Activated-Immune					ZNF45	Inactivated-Immune
CT45A5	Activated-Immune					ZNF233	Inactivated-Immune
FMR1	Activated-Immune					ZFP112	Inactivated-Immune
MTM1	Activated-Immune					ZNF229	Inactivated-Immune
GABRE	Activated-Immune					ZNF180	Inactivated-Immune
NSDHL	Activated-Immune					IRF2BP1	Inactivated-Immune
FAM58A	Activated-Immune					HIF3A	Inactivated-Immune
BCAP31	Activated-Immune					CCDC8	Inactivated-Immune
IDH3G	Activated-Immune					PNMAL1	Inactivated-Immune
SSR4	Activated-Immune					DHX34	Inactivated-Immune
ARHGAP4	Activated-Immune					CCDC114	Inactivated-Immune
NAA10	Activated-Immune					CA11	Inactivated-Immune
RENBP	Activated-Immune					MAMSTR	Inactivated-Immune
TMEM187	Activated-Immune					SLC6A16	Inactivated-Immune
IRAK1	Activated-Immune					CPT1C	Inactivated-Immune
EMD	Activated-Immune					FUZ	Inactivated-Immune
TAZ	Activated-Immune					ZNF473	Inactivated-Immune
ATP6AP1	Activated-Immune					KCNC3	Inactivated-Immune
FAM50A	Activated-Immune					SHANK1	Inactivated-Immune
LAGE3	Activated-Immune					IGLON5	Inactivated-Immune
UBL4A	Activated-Immune					CTD-2616J11.4	Inactivated-Immune
SLC10A3	Activated-Immune					ZNF577	Inactivated-Immune
FAM3A	Activated-Immune					ZNF649	Inactivated-Immune
MPP1	Activated-Immune					ZNF432	Inactivated-Immune
FUNDC2	Activated-Immune					ZNF610	Inactivated-Immune
MTCP1	Activated-Immune					ZNF528	Inactivated-Immune
BRCC3	Activated-Immune					ZNF677	Inactivated-Immune
VBP1	Activated-Immune					PRKCG	Inactivated-Immune
						CACNG6	Inactivated-Immune
						TTYH1	Inactivated-Immune
						DNAAF3	Inactivated-Immune
						BRSK1	Inactivated-Immune
						SUV420H2	Inactivated-Immune
						TMEM190	Inactivated-Immune
						ZNF667	Inactivated-Immune
						ZNF835	Inactivated-Immune
						PEG3	Inactivated-Immune
						ZNF772	Inactivated-Immune
						ZNF549	Inactivated-Immune
						ZIK1	Inactivated-Immune
						ZNF814	Inactivated-Immune
						ZNF418	Inactivated-Immune
						ZNF606	Inactivated-Immune
						CTD-2368P22.1	Inactivated-Immune
						ZNF135	Inactivated-Immune
						ZSCAN18	Inactivated-Immune
						ZNF544	Inactivated-Immune
						ZNF497	Inactivated-Immune
						MZF1	Inactivated-Immune
						C20ORF96	Inactivated-Immune
						ZCCHC3	Inactivated-Immune
						SOX12	Inactivated-Immune
						CSNK2A1	Inactivated-Immune
						RSPO4	Inactivated-Immune
						STK35	Inactivated-Immune
						NOP56	Inactivated-Immune
						EBF4	Inactivated-Immune
						CPXM1	Inactivated-Immune
						PCED1A	Inactivated-Immune
						PTPRA	Inactivated-Immune
						ATRN	Inactivated-Immune
						ADAM33	Inactivated-Immune
						SPEF1	Inactivated-Immune
						GPCPD1	Inactivated-Immune
						TRMT6	Inactivated-Immune
						MCM8	Inactivated-Immune
						FERMT1	Inactivated-Immune
						PLCB1	Inactivated-Immune
						PLCB4	Inactivated-Immune
						LAMP5	Inactivated-Immune
						SNAP25	Inactivated-Immune
						BTBD3	Inactivated-Immune
						FLRT3	Inactivated-Immune
						PCSK2	Inactivated-Immune
						C20ORF72	Inactivated-Immune
						CSRP2BP	Inactivated-Immune
						ZNF133	Inactivated-Immune
						DZANK1	Inactivated-Immune
						POLR3F	Inactivated-Immune
						RBBP9	Inactivated-Immune
						CRNKL1	Inactivated-Immune
						XRN2	Inactivated-Immune
						FOXA2	Inactivated-Immune
						NAPB	Inactivated-Immune
						ACSS1	Inactivated-Immune
						GINS1	Inactivated-Immune
						NINL	Inactivated-Immune
						ZNF337	Inactivated-Immune
						DUSP15	Inactivated-Immune
						PLAGL2	Inactivated-Immune
						CBFA2T2	Inactivated-Immune
						GGT7	Inactivated-Immune
						MMP24	Inactivated-Immune
						CEP250	Inactivated-Immune
						CPNE1	Inactivated-Immune
						RBM39	Inactivated-Immune
						TGIF2	Inactivated-Immune
						TTI1	Inactivated-Immune
						RPRD1B	Inactivated-Immune
						DHX35	Inactivated-Immune
						PLCG1	Inactivated-Immune
						EMILIN3	Inactivated-Immune
						CHD6	Inactivated-Immune
						PTPRT	Inactivated-Immune
						SRSF6	Inactivated-Immune
						L3MBTL1	Inactivated-Immune
						IFT52	Inactivated-Immune
						TOX2	Inactivated-Immune
						TTPAL	Inactivated-Immune
						PKIG	Inactivated-Immune
						PABPC1L	Inactivated-Immune
						TOMM34	Inactivated-Immune
						PCIF1	Inactivated-Immune
						NCOA5	Inactivated-Immune
						CDH22	Inactivated-Immune
						ZNF334	Inactivated-Immune
						SLC13A3	Inactivated-Immune
						SLC2A10	Inactivated-Immune
						ADNP	Inactivated-Immune
						KCNG1	Inactivated-Immune
						BMP7	Inactivated-Immune
						C20ORF85	Inactivated-Immune
						TH1L	Inactivated-Immune
						EDN3	Inactivated-Immune
						FAM217B	Inactivated-Immune
						LSM14B	Inactivated-Immune
						LAMA5	Inactivated-Immune
						CABLES2	Inactivated-Immune
						GATA5	Inactivated-Immune
						COL9A3	Inactivated-Immune
						DIDO1	Inactivated-Immune
						NKAIN4	Inactivated-Immune
						STMN3	Inactivated-Immune
						C20ORF201	Inactivated-Immune
						MYT1	Inactivated-Immune
						PCMTD2	Inactivated-Immune
						NRIP1	Inactivated-Immune
						CYYR1	Inactivated-Immune
						N6AMT1	Inactivated-Immune
						SLC5A3	Inactivated-Immune
						LCA5L	Inactivated-Immune
						PCP4	Inactivated-Immune
						RSPH1	Inactivated-Immune
						C21ORF90	Inactivated-Immune
						SLC19A1	Inactivated-Immune
						FTCD	Inactivated-Immune
						C21ORF58	Inactivated-Immune
						CECR2	Inactivated-Immune
						SEPT5	Inactivated-Immune
						TBX1	Inactivated-Immune
						C22ORF29	Inactivated-Immune
						ARVCF	Inactivated-Immune
						RTN4R	Inactivated-Immune
						RAB36	Inactivated-Immune
						ZNRF3	Inactivated-Immune
						EMID1	Inactivated-Immune
						NEFH	Inactivated-Immune
						CCDC157	Inactivated-Immune
						OSBP2	Inactivated-Immune
						PATZ1	Inactivated-Immune
						TMPRSS6	Inactivated-Immune
						C22ORF23	Inactivated-Immune
						FAM227A	Inactivated-Immune
						RIBC2	Inactivated-Immune
						CLCN4	Inactivated-Immune
						GPM6B	Inactivated-Immune
						CTPS2	Inactivated-Immune
						NHS	Inactivated-Immune
						SCML2	Inactivated-Immune
						GPR64	Inactivated-Immune
						MAP7D2	Inactivated-Immune
						KLHL15	Inactivated-Immune
						NR0B1	Inactivated-Immune
						CXORF30	Inactivated-Immune
						RPGR	Inactivated-Immune
						MAOA	Inactivated-Immune
						MAOB	Inactivated-Immune
						EFHC2	Inactivated-Immune
						SYN1	Inactivated-Immune
						HDAC6	Inactivated-Immune
						SYP	Inactivated-Immune
						NUDT10	Inactivated-Immune
						NUDT11	Inactivated-Immune
						GSPT2	Inactivated-Immune
						GPR173	Inactivated-Immune
						RIBC1	Inactivated-Immune
						WNK3	Inactivated-Immune
						FGD1	Inactivated-Immune
						MAGED2	Inactivated-Immune
[truncated: 52 more rows]

## Sheet: S5_AMPLIFICATION_BROAD
# Supplementary Table S5
# Distribution of broad amplification among immune-specific subtypes
	Immune group						Non-immune Group		Statictics (Fisher's exact P)
	CAFs_Gain	CAFs_noGain	Activated_Gain	Activated_noGain	Immune_Gain	Immune_noGain	Inactivated(Non-immune)_Gain	Inactivated(Non-immune)_noGain	C vs. A	C vs. Ia	A vs. Ia	Imm vs. Nonb
1p	10	72	40	121	50	193	29	134	0.0283366	0.354745	0.136334	0.524264
1q	17	65	50	111	67	176	59	104	0.0967963	0.0134416	0.348411	0.0798041
2p	13	69	24	137	37 (15)	206	58 (36)	105	0.851862	0.00159285	2.11629e-05	2.73432e-06
2q	8	74	21	140	29 (12)	214	45 (28)	118	0.534167	0.00157618	0.00141233	7.79689e-05
3p	14	68	33	128	47	196	30	133	0.60775	0.861372	0.675001	0.897399
3q	26	56	57	104	83	160	68	95	0.668006	0.163695	0.255547	0.142537
4p	5	77	10	151	15	228	10	153	1	1	1	1
4q	3	79	5	156	8	235	5	158	1	1	1	1
5p	14	68	46	115	60	183	41	122	0.0590492	0.19424	0.531623	1
5q	4	78	10	151	14	229	9	154	0.777981	1	0.817584	1
6p	17	65	31	130	48	195	43	120	0.864913	0.350285	0.145896	0.144907
6q	8	74	15	146	23	220	25	138	1	0.321172	0.128064	0.0847766
7p	15	67	29	132	44	199	37	126	1	0.508722	0.335054	0.257721
7q	15	67	34	127	49	194	45	118	0.73552	0.118212	0.196431	0.0930861
8p	21	61	23	138	44	199	29	134	0.035259	0.179347	0.449969	1
8q	38	44	62	99	100	143	56	107	0.271011	0.0723079	0.488777	0.177317
9p	6	76	22	139	28	215	20	143	0.201719	0.277592	0.742973	0.875796
9q	5	77	7	154	12	231	8	155	0.545247	0.765091	1	1
10p	18	64	33	128	51 (21)	192	50 (31)	113	0.867914	0.174692	0.0417767	0.0347379
10q	7	75	15	146	22 (9)	221	26 (16)	137	1	0.117672	0.0940879	0.041475
11p	2	80	16	145	18	225	14	149	0.0384956	0.0977402	0.705407	0.708972
11q	4	78	24	137	28	215	22	141	0.0200486	0.0471393	0.752048	0.644282
12p	25	57	49	112	74 (30)	169	74 (45)	89	1	0.0276614	0.00608809	0.00234414
12q	16	66	29	132	45 (19)	198	51 (31)	112	0.861565	0.0678215	0.00671249	0.00410729
13q	8	74	7	154	15	228	15	148	0.155502	1	0.120633	0.253735
14q	3	79	7	154	10	233	13	150	1	0.275684	0.248138	0.125074
15q	1	81	3	158	4	239	6	157	1	0.429256	0.501708	0.209357
16p	2	80	4	157	6 (2)	237	13 (8)	150	1	0.0989285	0.0433515	0.0148306
16q	0	82	2	159	2 (1)	241	8 (5)	155	0.550998	0.0545879	0.104001	0.0171852
17p	0	82	2	159	2	241	5	158	0.550998	0.171905	0.448062	0.122329
17q	4	78	8	153	12	231	7	156	1	1	0.798002	0.815568
18p	6	76	24	137	30	213	27	136	0.101685	0.0488415	0.760817	0.245838
18q	4	78	17	144	21	222	10	153	0.15523	0.778861	0.164233	0.446606
19p	11	71	27	134	38	205	37	126	0.577584	0.0907122	0.209646	0.0895503
19q	10	72	28	133	38	205	33	130	0.352456	0.154211	0.570533	0.233833
20p	34	48	64	97	98	145	79	84	0.890084	0.342478	0.118902	0.125604
20q	41	41	75	86	116	127	90	73	0.684032	0.497863	0.148426	0.156578
21q	11	71	17	144	28	215	18	145	0.528376	0.675698	1	1
22q	4	78	1	160	5	238	4	159	0.0455962	0.44697	0.37116	1
a'I' is an abbreviation for inactivated-immune subtype which equals to non-immune group
b'Imm' is an abbreviation for immune group, and 'Non' for non-immune group which equals to inactivated-immune subtype

## Sheet: S6_DELETION_BROAD
# Supplementary Table S6
# Distribution of broad deletion among immune-specific subtypes
	Immune group						Non-immune Group		Statictics (Fisher's exact P)
	CAFs_Del	CAFs_noDel	Activated_Del	Activated_noDel	Immune_Del	Immune_noDel	Inactivated(Non-immune)_Del	Inactivated(Non-immune)_noDel	C vs. A	C vs. Ia	A vs. Ia	Imm vs. Nonb
1p	2	80	8	153	10	233	13	150	0.501961	0.0989285	0.367369	0.125074
1q	2	80	7	154	9	234	6	157	0.721811	0.721746	0.785226	1
2p	1	81	11	150	12	231	7	156	0.064572	0.274155	0.343177	0.815568
2q	2	80	11	150	13	230	8	155	0.228649	0.502696	0.488287	1
3p	8	74	17	144	25	218	20	143	1	0.672558	0.727465	0.524582
3q	3	79	5	156	8	235	6	157	1	1	1	1
4p	30	52	72	89	102	141	77	86	0.271611	0.133549	0.657433	0.309202
4q	36	46	81	80	117 (48)	126	97 (60)	66	0.41541	0.0217656	0.117881	0.0260835
5p	13	69	21	140	34	209	30	133	0.561739	0.722898	0.222603	0.266694
5q	17	65	51	110	68	175	56	107	0.0959663	0.0377255	0.63769	0.18783
6p	16	66	39	122	55	188	33	130	0.516879	1	0.424058	0.623778
6q	28	54	51	110	79	164	53	110	0.772318	0.885664	0.905589	1
7p	15	67	29	132	44	199	28	135	1	0.859612	0.884612	0.894731
7q	6	76	13	148	19	224	15	148	1	0.809583	0.843747	0.715272
8p	30	52	64	97	94	149	67	96	0.677362	0.580003	0.821669	0.679086
8q	5	77	16	145	21	222	25	138	0.469146	0.0399188	0.181151	0.0542611
9p	34	48	54	107	88	155	64	99	0.259286	0.782957	0.300469	0.601058
9q	25	57	65	96	90 (37)	153	80 (49)	83	0.160181	0.0062398	0.119463	0.0183084
10p	8	74	16	145	24	219	19	144	1	0.829263	0.721051	0.622697
10q	9	73	25	136	34	209	24	139	0.434685	0.552327	0.877618	0.885307
11p	12	70	49	112	61	182	49	114	0.00770733	0.00805262	1	0.305515
11q	9	73	36	125	45	198	39	124	0.0358965	0.0169324	0.792723	0.211764
12p	8	74	14	147	22	221	15	148	0.815179	1	1	1
12q	8	74	23	138	31	212	19	144	0.41673	0.829263	0.51173	0.760979
13q	23	59	83	78	106	137	73	90	0.000590334	0.0126563	0.266161	0.838869
14q	17	65	43	118	60 (25)	183	58 (36)	105	0.347497	0.0189446	0.0937829	0.0194918
15q	22	60	67	94	89	154	73	90	0.0249864	0.00812555	0.576827	0.120862
16p	37	45	82	79	119	124	80	83	0.417673	0.589536	0.824181	1
16q	49	33	105	56	154	89	104	59	0.402928	0.57716	0.817046	1
17p	55	27	123	38	178	65	120	43	0.127961	0.297269	0.608712	1
17q	35	47	100	61	135	108	102	61	0.00432144	0.00409385	1	0.182007
18p	32	50	43	118	75	168	60	103	0.0568327	0.780439	0.0567138	0.237508
18q	38	44	53	108	91	152	76	87	0.0497661	1	0.0127511	0.0801641
19p	14	68	50	111	64	179	41	122	0.0210482	0.19424	0.266541	0.817958
19q	13	69	45	116	58	185	41	122	0.0393609	0.1052	0.615529	0.813885
20p	4	78	15	146	19	224	9	154	0.313451	1	0.209642	0.428453
20q	3	79	8	153	11	232	4	159	0.754551	0.689573	0.255556	0.421641
21q	17	65	46	115	63	180	45	118	0.216986	0.277635	0.901808	0.731852
22q	42	40	103	58	145 (60)	98	129 (80)	34	0.0719245	1.45214e-05	0.0030349	3.79877e-05
a'I' is an abbreviation for inactivated-immune subtype which equals to non-immune group
b'Imm' is an abbreviation for immune group, and 'Non' for non-immune group which equals to inactivated-immune subtype

## Sheet: S7_EPIGENETICALLY_SILENCED
# Supplementary Table S7
# Frequency of epigenetically silenced gene in HGSOC
# Results have been filtered with MethPct >= 0.05 & P < 0.05
	HighMethPctInTumor	FPKMinMethylatedGroup	FPKMinUNmethylatedGroup	Mann-Whitney P
A2BP1	-2	NA	NA	NA
AAAS	-1	NA	NA	NA
AACS	-1	NA	NA	NA
AADAT	-1	NA	NA	NA
AAK1	-1	NA	NA	NA
AAMP	-1	NA	NA	NA
AARS	-1	NA	NA	NA
AASDH	-1	NA	NA	NA
AATF	-4	11.7358	11.6297	1
ABAT	-1	NA	NA	NA
ABC1	-1	NA	NA	NA
ABCA1	-1	NA	NA	NA
ABCA11	-1	NA	NA	NA
ABCA2	-1	NA	NA	NA
ABCA3	-4	6.03429	5.96311	0.979184
ABCA5	-4	0.587	0.565921	0.947057
ABCA7	-1	NA	NA	NA
ABCB10	-1	NA	NA	NA
ABCB8	-1	NA	NA	NA
ABCB9	-1	NA	NA	NA
ABCC3	-1	NA	NA	NA
ABCC4	-1	NA	NA	NA
ABCC5	-1	NA	NA	NA
ABCD3	-1	NA	NA	NA
ABCD4	-1	NA	NA	NA
ABCE1	-1	NA	NA	NA
ABCF1	-1	NA	NA	NA
ABCF2	-1	NA	NA	NA
ABCF3	-1	NA	NA	NA
ABCG2	-1	NA	NA	NA
ABCG4	-1	NA	NA	NA
ABHD1	-1	NA	NA	NA
ABHD10	-1	NA	NA	NA
ABHD11	-1	NA	NA	NA
ABHD2	-1	NA	NA	NA
ABHD4	-1	NA	NA	NA
ABHD5	-1	NA	NA	NA
ABHD6	-1	NA	NA	NA
ABHD8	0.0359712	7.08533	18.6665	1.7653e-07
ABI1	-1	NA	NA	NA
ABI2	-1	NA	NA	NA
ABL1	-1	NA	NA	NA
ABL2	-1	NA	NA	NA
ABLIM3	-5	0.513929	0.529705	0.175672
ABO	-2	NA	NA	NA
ABR	-1	NA	NA	NA
ABT1	-1	NA	NA	NA
ABTB2	-1	NA	NA	NA
ACAA1	-1	NA	NA	NA
ACAA2	-1	NA	NA	NA
ACACA	-1	NA	NA	NA
ACAD8	-1	NA	NA	NA
ACAD9	-1	NA	NA	NA
ACADL	-1	NA	NA	NA
ACADS	-1	NA	NA	NA
ACAT1	-1	NA	NA	NA
ACAT2	0.199041	6.09217	7.93952	0.000157147
ACBD3	-1	NA	NA	NA
ACBD5	-1	NA	NA	NA
ACBD6	-1	NA	NA	NA
ACCN2	-1	NA	NA	NA
ACCN4	-1	NA	NA	NA
ACE	-1	NA	NA	NA
ACHE	-1	NA	NA	NA
ACIN1	-1	NA	NA	NA
ACLY	-1	NA	NA	NA
ACN9	-1	NA	NA	NA
ACO1	-1	NA	NA	NA
ACOT12	-4	0.00744186	0.00644385	0.276802
ACOT2	-1	NA	NA	NA
ACOT4	-5	1.61278	2.18947	0.110384
ACOT7	-1	NA	NA	NA
ACOT8	-1	NA	NA	NA
ACOX1	-1	NA	NA	NA
ACOX3	-1	NA	NA	NA
ACP2	-1	NA	NA	NA
ACSL1	-1	NA	NA	NA
ACSL3	-1	NA	NA	NA
ACSL6	-5	0.0648227	0.0774638	0.115736
ACTA1	-5	0.275213	0.695077	0.776294
ACTB	-1	NA	NA	NA
ACTC	-1	NA	NA	NA
ACTG1	-1	NA	NA	NA
ACTL6A	-1	NA	NA	NA
ACTL6B	-5	0.0956757	0.163	0.103634
ACTN1	-1	NA	NA	NA
ACTN2	-5	0.113929	0.145845	0.0512665
ACTN4	-1	NA	NA	NA
ACTR1A	-1	NA	NA	NA
ACTR1B	-1	NA	NA	NA
ACTR2	-1	NA	NA	NA
ACTR3	-1	NA	NA	NA
ACTR3B	-1	NA	NA	NA
ACTR5	-1	NA	NA	NA
ACVR1B	-1	NA	NA	NA
ACVR1C	-1	NA	NA	NA
ACVR2A	-1	NA	NA	NA
ACVR2B	-1	NA	NA	NA
ACYP1	-1	NA	NA	NA
ACYP2	-1	NA	NA	NA
ADAM10	-1	NA	NA	NA
ADAM11	-4	0.71386	0.482806	0.00464315
ADAM12	-5	2.17918	3.16106	0.221453
ADAM15	-1	NA	NA	NA
ADAM17	-1	NA	NA	NA
ADAM19	-1	NA	NA	NA
ADAM22	-1	NA	NA	NA
ADAM23	-1	NA	NA	NA
ADAM8	-1	NA	NA	NA
ADAMTS1	-1	NA	NA	NA
ADAMTS10	-1	NA	NA	NA
ADAMTS15	-1	NA	NA	NA
ADAMTS17	-1	NA	NA	NA
ADAMTS18	0.0359712	0.0546667	0.219776	0.00228926
ADAMTS19	-1	NA	NA	NA
ADAMTS2	-1	NA	NA	NA
ADAMTS3	-1	NA	NA	NA
ADAMTS5	-1	NA	NA	NA
ADAMTS8	-5	0.357117	0.479231	0.314623
ADAMTS9	-1	NA	NA	NA
ADAMTSL1	-4	0.4572	0.42273	0.10947
ADAMTSL2	-1	NA	NA	NA
ADAMTSL3	0.0695444	0.210345	0.452268	0.000151593
ADAMTSL5	-1	NA	NA	NA
ADAR	-1	NA	NA	NA
ADARB2	-1	NA	NA	NA
ADAT1	-1	NA	NA	NA
ADC	-1	NA	NA	NA
ADCK1	-1	NA	NA	NA
ADCK2	-1	NA	NA	NA
ADCK4	-1	NA	NA	NA
ADCY1	0.148681	0.261452	0.388845	0.0111354
ADCY4	0.0719424	0.688	0.962636	0.0418571
ADCY5	-5	2.02634	2.7057	0.374339
ADCY6	-1	NA	NA	NA
ADCY8	-4	1.95853	1.79211	0.0269008
ADCYAP1	-5	0.116061	0.721937	0.129017
ADCYAP1R1	-1	NA	NA	NA
ADD1	-1	NA	NA	NA
ADD2	-1	NA	NA	NA
ADFP	-2	NA	NA	NA
ADH5	-1	NA	NA	NA
ADHFE1	0.0839329	0.901429	1.46037	0.000347599
ADI1	-1	NA	NA	NA
ADIPOR1	-1	NA	NA	NA
ADIPOR2	-1	NA	NA	NA
ADK	-1	NA	NA	NA
ADNP	-1	NA	NA	NA
ADORA2B	-1	NA	NA	NA
ADPN	-1	NA	NA	NA
ADPRH	-1	NA	NA	NA
ADPRHL2	-1	NA	NA	NA
ADRA1A	-5	0.0112195	0.0154941	0.819276
ADRA1B	-1	NA	NA	NA
ADRA2A	-1	NA	NA	NA
ADRA2C	0.0623501	14.9927	25.8025	0.00548704
ADRB1	-5	0.212108	0.287526	0.125617
ADRB2	-1	NA	NA	NA
ADRB3	-5	0.0525	0.109008	0.376219
ADRBK1	-1	NA	NA	NA
ADRBK2	-1	NA	NA	NA
ADRM1	-1	NA	NA	NA
ADSL	-1	NA	NA	NA
ADSSL1	-1	NA	NA	NA
AEBP1	-1	NA	NA	NA
AER61	-2	NA	NA	NA
AFAP	-1	NA	NA	NA
AFF1	-1	NA	NA	NA
AFF4	-1	NA	NA	NA
AFG3L1	-1	NA	NA	NA
AFTIPHILIN	-1	NA	NA	NA
AGA	-1	NA	NA	NA
AGC1	-1	NA	NA	NA
AGGF1	-1	NA	NA	NA
AGL	-1	NA	NA	NA
AGPAT1	-1	NA	NA	NA
AGPAT2	0.0695444	36.4383	48.34	0.0470944
AGPAT3	-1	NA	NA	NA
AGPAT4	0.103118	0.866977	1.32123	0.00110317
AGPAT6	-1	NA	NA	NA
AGTPBP1	-1	NA	NA	NA
AGTR1	-5	0.181087	0.268733	0.183184
AGTRAP	-1	NA	NA	NA
AGXT2L1	-1	NA	NA	NA
AHCY	-1	NA	NA	NA
AHCYL1	-1	NA	NA	NA
AHNAK	-1	NA	NA	NA
AHSA2	-1	NA	NA	NA
AIG1	-1	NA	NA	NA
AIM1	-4	3.42244	2.62436	0.000435483
AJAP1	0.151079	0.491746	2.84025	2.16151e-13
AK1	-1	NA	NA	NA
AK2	-1	NA	NA	NA
AK3	-1	NA	NA	NA
AK3L1	-1	NA	NA	NA
AK5	-1	NA	NA	NA
AK7	-1	NA	NA	NA
AKAP1	-1	NA	NA	NA
AKAP10	-4	5.02153	4.57746	0.335555
AKAP11	-1	NA	NA	NA
AKAP13	-1	NA	NA	NA
AKAP2	-1	NA	NA	NA
AKAP5	-1	NA	NA	NA
AKAP8	-1	NA	NA	NA
AKR1A1	-1	NA	NA	NA
AKR1B1	0.0359712	6.13	9.80169	0.00259376
AKT1	-1	NA	NA	NA
AKT2	0.0647482	8.76444	14.4954	1.97745e-05
ALAD	-1	NA	NA	NA
ALAS1	-5	25.4461	25.9755	0.622038
ALCAM	-1	NA	NA	NA
ALDH16A1	-1	NA	NA	NA
ALDH18A1	-1	NA	NA	NA
ALDH1A2	-5	2.67459	2.86337	0.183613
ALDH1B1	-1	NA	NA	NA
ALDH1L1	-1	NA	NA	NA
ALDH2	-1	NA	NA	NA
ALDH3A2	-1	NA	NA	NA
ALDH4A1	-1	NA	NA	NA
ALDH6A1	-1	NA	NA	NA
ALDH7A1	-1	NA	NA	NA
ALDOC	0.2494	1.50356	6.93837	1.23998e-35
ALG1	-1	NA	NA	NA
ALG14	-1	NA	NA	NA
ALG3	-1	NA	NA	NA
ALG5	-1	NA	NA	NA
ALG8	-1	NA	NA	NA
ALK	-1	NA	NA	NA
ALKBH3	-1	NA	NA	NA
ALKBH4	-1	NA	NA	NA
ALKBH6	-1	NA	NA	NA
ALKBH7	-1	NA	NA	NA
ALKBH8	-1	NA	NA	NA
ALOX15	-5	0.0770588	0.178198	0.20994
ALOX5	-1	NA	NA	NA
ALOXE3	-1	NA	NA	NA
ALS2CL	-1	NA	NA	NA
ALS2CR15	-1	NA	NA	NA
ALS2CR2	-1	NA	NA	NA
ALX4	-4	1.43125	0.202618	1.18315e-08
AMACR	-1	NA	NA	NA
AMD1	-1	NA	NA	NA
AMFR	-1	NA	NA	NA
AMID	-2	NA	NA	NA
AMIGO2	-1	NA	NA	NA
AMN	-5	3.31633	3.55416	0.833108
AMOT	-5	7.31694	7.47533	0.293566
AMOTL2	-1	NA	NA	NA
AMPD2	-1	NA	NA	NA
AMZ2	-1	NA	NA	NA
ANAPC1	-1	NA	NA	NA
ANAPC11	-1	NA	NA	NA
ANAPC13	-1	NA	NA	NA
ANAPC2	-1	NA	NA	NA
ANAPC4	-1	NA	NA	NA
ANAPC5	-1	NA	NA	NA
ANG	-1	NA	NA	NA
ANGEL1	-1	NA	NA	NA
ANGEL2	-1	NA	NA	NA
ANGPT1	-4	0.400909	0.376502	0.321409
ANGPTL4	-1	NA	NA	NA
ANK2	-4	1.11517	0.637577	5.00429e-05
ANKH	-1	NA	NA	NA
ANKRA2	-1	NA	NA	NA
ANKRD10	-1	NA	NA	NA
ANKRD11	-1	NA	NA	NA
ANKRD13	-2	NA	NA	NA
ANKRD13B	-1	NA	NA	NA
ANKRD15	-1	NA	NA	NA
ANKRD26	-1	NA	NA	NA
ANKRD29	-1	NA	NA	NA
ANKRD35	-1	NA	NA	NA
ANKRD37	-1	NA	NA	NA
ANKRD39	-1	NA	NA	NA
ANKRD40	-1	NA	NA	NA
ANKRD41	-2	NA	NA	NA
ANKRD42	-1	NA	NA	NA
ANKRD43	-1	NA	NA	NA
ANKRD45	-1	NA	NA	NA
ANKRD46	-1	NA	NA	NA
ANKRD47	-1	NA	NA	NA
ANKRD5	-1	NA	NA	NA
ANKS1A	0.0695444	7.57414	10.2585	0.0092247
ANP32A	-1	NA	NA	NA
ANP32B	-1	NA	NA	NA
ANP32C	-1	NA	NA	NA
ANP32E	-1	NA	NA	NA
ANTXR1	-1	NA	NA	NA
ANUBL1	-1	NA	NA	NA
ANXA11	-1	NA	NA	NA
ANXA2	-1	NA	NA	NA
ANXA5	-1	NA	NA	NA
ANXA6	0.0359712	7.05	14.7283	4.55564e-06
ANXA7	-1	NA	NA	NA
AOF2	-1	NA	NA	NA
AOX1	-1	NA	NA	NA
AP1G1	-1	NA	NA	NA
AP1GBP1	-1	NA	NA	NA
AP1M1	-1	NA	NA	NA
AP1S1	-1	NA	NA	NA
AP1S2	-1	NA	NA	NA
AP1S3	-1	NA	NA	NA
AP2B1	-1	NA	NA	NA
AP3B1	-1	NA	NA	NA
AP3D1	-1	NA	NA	NA
AP3M2	-1	NA	NA	NA
AP3S1	-1	NA	NA	NA
AP3S2	-1	NA	NA	NA
AP4B1	-1	NA	NA	NA
AP4M1	-1	NA	NA	NA
AP4S1	-1	NA	NA	NA
APBA1	-1	NA	NA	NA
APBB1	-1	NA	NA	NA
APBB2	-1	NA	NA	NA
APBB3	-1	NA	NA	NA
APC	-5	1.58333	1.64389	0.754056
APCDD1	-1	NA	NA	NA
APEH	-4	25.659	25.3029	0.652589
APEX1	-1	NA	NA	NA
APH1B	0.151079	2.26349	3.03692	0.000117753
API5	-1	NA	NA	NA
APIP	-1	NA	NA	NA
APLP1	-1	NA	NA	NA
APLP2	-1	NA	NA	NA
APOA1BP	-1	NA	NA	NA
APOB	-4	0.03	0.0189182	0.0495782
APOC1	-1	NA	NA	NA
APOE	-1	NA	NA	NA
APP	-1	NA	NA	NA
APPBP1	-1	NA	NA	NA
APPBP2	-1	NA	NA	NA
APPL	-1	NA	NA	NA
APRIN	-1	NA	NA	NA
APRT	-1	NA	NA	NA
APTX	-1	NA	NA	NA
APXL	-2	NA	NA	NA
AQP11	-1	NA	NA	NA
AQP3	-1	NA	NA	NA
ARCN1	-1	NA	NA	NA
ARF1	-1	NA	NA	NA
ARF3	-1	NA	NA	NA
ARF4	-1	NA	NA	NA
ARF6	-1	NA	NA	NA
ARFGAP1	-1	NA	NA	NA
ARFGAP3	-1	NA	NA	NA
ARFGEF1	-1	NA	NA	NA
ARFGEF2	-1	NA	NA	NA
ARFIP1	-1	NA	NA	NA
ARFIP2	-1	NA	NA	NA
ARG2	-1	NA	NA	NA
ARG99	-1	NA	NA	NA
ARHGAP1	-1	NA	NA	NA
ARHGAP11A	-1	NA	NA	NA
ARHGAP12	-1	NA	NA	NA
ARHGAP19	-1	NA	NA	NA
ARHGAP21	-1	NA	NA	NA
ARHGAP22	-1	NA	NA	NA
ARHGAP24	-1	NA	NA	NA
ARHGAP26	-1	NA	NA	NA
ARHGAP5	-5	4.59667	5.0202	0.641536
ARHGAP8	-1	NA	NA	NA
ARHGDIA	0.0407674	13.7376	16.7615	0.0402067
ARHGDIG	-1	NA	NA	NA
ARHGEF1	-5	8.72315	9.06901	0.573201
ARHGEF10	-1	NA	NA	NA
ARHGEF10L	-1	NA	NA	NA
ARHGEF11	-4	11.3163	10.3143	0.425794
ARHGEF12	-1	NA	NA	NA
ARHGEF17	-1	NA	NA	NA
ARHGEF2	-1	NA	NA	NA
ARHGEF3	-4	10.255	9.91881	0.243367
ARHGEF5	-1	NA	NA	NA
ARHGEF7	-4	4.689	4.09656	0.256768
ARID1A	-1	NA	NA	NA
ARID1B	-1	NA	NA	NA
ARID3B	-1	NA	NA	NA
ARID4A	-1	NA	NA	NA
ARID5A	-1	NA	NA	NA
ARIH1	-1	NA	NA	NA
ARL1	-1	NA	NA	NA
ARL10	-1	NA	NA	NA
ARL13B	-1	NA	NA	NA
ARL2	-1	NA	NA	NA
ARL2BP	-1	NA	NA	NA
ARL4C	-1	NA	NA	NA
ARL4D	-1	NA	NA	NA
ARL5	-1	NA	NA	NA
ARL5B	-1	NA	NA	NA
ARL6	-1	NA	NA	NA
ARL6IP	-2	NA	NA	NA
ARL6IP2	-1	NA	NA	NA
ARL6IP5	-1	NA	NA	NA
ARL6IP6	-1	NA	NA	NA
ARL8A	-1	NA	NA	NA
ARL8B	-1	NA	NA	NA
ARMC1	-1	NA	NA	NA
ARMC3	-1	NA	NA	NA
ARMC4	0.11271	0.219362	0.464108	0.000920486
ARMC7	-1	NA	NA	NA
ARMC8	-1	NA	NA	NA
ARMC9	-1	NA	NA	NA
ARMET	-1	NA	NA	NA
ARNT	-1	NA	NA	NA
ARNT2	-1	NA	NA	NA
ARNTL	0.0791367	1.34606	1.66078	0.0063402
ARNTL2	-1	NA	NA	NA
ARPC1A	-1	NA	NA	NA
ARPC1B	-1	NA	NA	NA
ARPC2	-1	NA	NA	NA
ARPC3	-1	NA	NA	NA
ARPC4	-4	52.3914	51.2551	0.997825
ARPC5	-1	NA	NA	NA
ARPC5L	-1	NA	NA	NA
ARPP-19	-1	NA	NA	NA
ARRB2	-1	NA	NA	NA
ARRDC1	-1	NA	NA	NA
ARRDC2	-1	NA	NA	NA
ARRDC4	-1	NA	NA	NA
ARS2	-2	NA	NA	NA
ARSA	-1	NA	NA	NA
ARSD	-1	NA	NA	NA
ARSK	-1	NA	NA	NA
ART5	-1	NA	NA	NA
ARTN	-4	3.55667	2.71934	0.0296019
ARTS-1	-1	NA	NA	NA
ARV1	-1	NA	NA	NA
ARVCF	-1	NA	NA	NA
ASAH1	-1	NA	NA	NA
ASAHL	-1	NA	NA	NA
ASB13	-1	NA	NA	NA
ASB6	-1	NA	NA	NA
ASB8	-1	NA	NA	NA
ASCC3	-1	NA	NA	NA
ASCC3L1	-2	NA	NA	NA
ASCIZ	-1	NA	NA	NA
ASCL1	-1	NA	NA	NA
ASF1B	-1	NA	NA	NA
ASH1L	-1	NA	NA	NA
ASH2L	-1	NA	NA	NA
ASL	-1	NA	NA	NA
ASNS	-1	NA	NA	NA
ASNSD1	-1	NA	NA	NA
ASPH	-1	NA	NA	NA
ASPHD1	-1	NA	NA	NA
ASPHD2	-1	NA	NA	NA
ASPM	-1	NA	NA	NA
ASPSCR1	-1	NA	NA	NA
ASRGL1	-1	NA	NA	NA
ASS	-1	NA	NA	NA
ASTE1	-1	NA	NA	NA
ASTN	-1	NA	NA	NA
ASTN2	-5	0.367778	0.593088	0.0706163
ATAD1	-1	NA	NA	NA
ATAD2	-1	NA	NA	NA
ATAD3A	0.0239808	3.53	5.68587	0.0051426
ATAD3B	-1	NA	NA	NA
ATBF1	-1	NA	NA	NA
ATF1	-1	NA	NA	NA
ATF2	-1	NA	NA	NA
ATF4	-1	NA	NA	NA
ATF6	-1	NA	NA	NA
ATF7	-1	NA	NA	NA
ATF7IP	-1	NA	NA	NA
ATG10	-1	NA	NA	NA
ATG4C	-1	NA	NA	NA
ATG4D	-1	NA	NA	NA
ATG5	-1	NA	NA	NA
ATG9A	-1	NA	NA	NA
ATIC	-1	NA	NA	NA
ATM	-1	NA	NA	NA
ATOH1	-1	NA	NA	NA
ATOH7	-1	NA	NA	NA
ATOH8	-1	NA	NA	NA
ATOX1	-1	NA	NA	NA
ATP10D	-1	NA	NA	NA
ATP11B	-1	NA	NA	NA
ATP13A2	-1	NA	NA	NA
ATP13A4	-1	NA	NA	NA
ATP1A1	-1	NA	NA	NA
ATP1B1	-1	NA	NA	NA
ATP1B2	-1	NA	NA	NA
ATP1B3	-1	NA	NA	NA
ATP2A2	-1	NA	NA	NA
ATP2A3	-4	3.06286	2.09594	0.000551153
ATP2C1	-5	12.8052	14.4186	0.0583702
ATP5B	-1	NA	NA	NA
ATP5E	-1	NA	NA	NA
ATP5F1	-1	NA	NA	NA
ATP5G1	-1	NA	NA	NA
ATP5G2	-1	NA	NA	NA
ATP5G3	0.0671463	22.6046	39.5054	2.88432e-06
ATP5H	-1	NA	NA	NA
ATP5I	-1	NA	NA	NA
ATP5L	-1	NA	NA	NA
ATP5O	-1	NA	NA	NA
ATP5S	-1	NA	NA	NA
ATP6V0A1	-1	NA	NA	NA
ATP6V0B	-1	NA	NA	NA
ATP6V0C	-4	291.752	271.664	0.22542
ATP6V0D1	-1	NA	NA	NA
ATP6V0E	-1	NA	NA	NA
ATP6V1A	-1	NA	NA	NA
ATP6V1B2	-1	NA	NA	NA
ATP6V1C1	-1	NA	NA	NA
ATP6V1C2	-1	NA	NA	NA
ATP6V1D	-1	NA	NA	NA
ATP6V1E1	-1	NA	NA	NA
ATP6V1F	-1	NA	NA	NA
ATP6V1G1	-1	NA	NA	NA
ATP6V1H	-1	NA	NA	NA
ATP7B	-1	NA	NA	NA
ATP8A1	-1	NA	NA	NA
ATP8A2	0.853717	0.138736	0.417869	1.99963e-11
ATP8B2	-1	NA	NA	NA
ATP9A	-1	NA	NA	NA
ATP9B	-1	NA	NA	NA
ATPAF1	-1	NA	NA	NA
ATPBD1B	-1	NA	NA	NA
ATPBD1C	-1	NA	NA	NA
ATPBD4	-1	NA	NA	NA
ATPIF1	-1	NA	NA	NA
ATR	-1	NA	NA	NA
ATRN	-1	NA	NA	NA
ATRNL1	-1	NA	NA	NA
ATXN1	-1	NA	NA	NA
ATXN10	-1	NA	NA	NA
ATXN2	-1	NA	NA	NA
ATXN2L	-1	NA	NA	NA
ATXN3	-1	NA	NA	NA
ATXN7	-1	NA	NA	NA
AUH	-1	NA	NA	NA
AUP1	-1	NA	NA	NA
AURKB	-1	NA	NA	NA
AUTS2	-1	NA	NA	NA
AVEN	-1	NA	NA	NA
AVPI1	-1	NA	NA	NA
AVPR1B	-4	0.419813	0.120887	2.95782e-16
AXIN1	-1	NA	NA	NA
AXIN2	-1	NA	NA	NA
AXL	0.0407674	6.21941	9.31832	0.0176847
AXUD1	-2	NA	NA	NA
AYP1	-1	NA	NA	NA
AYTL1	-1	NA	NA	NA
AZI2	-1	NA	NA	NA
AZIN1	-1	NA	NA	NA
B2M	-1	NA	NA	NA
B3GALNT2	-1	NA	NA	NA
B3GALT3	-1	NA	NA	NA
B3GAT1	-5	0.08	0.402217	0.204696
B3GAT2	-1	NA	NA	NA
B3GAT3	-1	NA	NA	NA
B3GNT4	-1	NA	NA	NA
B3GNT5	-1	NA	NA	NA
B3GNT6	-1	NA	NA	NA
B3GNTL1	-1	NA	NA	NA
B4GALNT2	-1	NA	NA	NA
B4GALNT3	-1	NA	NA	NA
B4GALNT4	-1	NA	NA	NA
B4GALT2	-1	NA	NA	NA
B4GALT3	-1	NA	NA	NA
B4GALT5	-1	NA	NA	NA
B4GALT6	0.35012	0.905822	1.47	3.56225e-07
BAALC	-1	NA	NA	NA
BACE1	-1	NA	NA	NA
BACE2	-1	NA	NA	NA
BACH2	-1	NA	NA	NA
BAG2	-1	NA	NA	NA
BAG3	-1	NA	NA	NA
BAI1	-4	5.40105	0.950276	0.0411233
BAI2	-1	NA	NA	NA
BAIAP2	-1	NA	NA	NA
BAIAP3	-1	NA	NA	NA
BAMBI	-5	2.79704	3.39287	0.71333
BANP	-1	NA	NA	NA
BAP1	-1	NA	NA	NA
BAPX1	-2	NA	NA	NA
BARD1	-5	3.04733	3.24307	0.921709
BARHL1	-1	NA	NA	NA
BARHL2	0.374101	0.0342308	0.184943	0.0307442
BARX2	-1	NA	NA	NA
BASP1	0.0335731	7.11	21.6458	0.000658871
BAT1	-1	NA	NA	NA
BAT2	-1	NA	NA	NA
BAT2D1	-1	NA	NA	NA
BAT5	-1	NA	NA	NA
BAX	-1	NA	NA	NA
BAZ1A	-1	NA	NA	NA
BAZ1B	-1	NA	NA	NA
BBC3	-1	NA	NA	NA
BBS4	-1	NA	NA	NA
BBS5	-1	NA	NA	NA
BBS7	-1	NA	NA	NA
BBX	-1	NA	NA	NA
BCAM	-1	NA	NA	NA
BCAP29	-1	NA	NA	NA
BCAR1	-5	6.00667	7.01754	0.386959
BCAR3	-1	NA	NA	NA
BCAS2	-1	NA	NA	NA
BCAS3	-1	NA	NA	NA
BCAS4	-1	NA	NA	NA
BCAT1	-1	NA	NA	NA
BCAT2	-1	NA	NA	NA
BCCIP	-1	NA	NA	NA
BCDIN3	-1	NA	NA	NA
BCKDHB	-1	NA	NA	NA
BCKDK	-1	NA	NA	NA
BCL11A	-1	NA	NA	NA
BCL11B	-5	0.222742	0.280338	0.337489
BCL2	-1	NA	NA	NA
BCL2L1	-1	NA	NA	NA
BCL2L12	-1	NA	NA	NA
BCL2L13	-1	NA	NA	NA
BCL3	-1	NA	NA	NA
BCL6	-1	NA	NA	NA
BCL7A	-1	NA	NA	NA
BCL7B	-1	NA	NA	NA
BCL7C	-1	NA	NA	NA
BCL9L	0.0839329	15.7134	20.8414	0.014284
BCLAF1	-1	NA	NA	NA
BCS1L	-1	NA	NA	NA
BDKRB2	-1	NA	NA	NA
BDNF	-4	0.220328	0.207163	0.371044
BECN1	-1	NA	NA	NA
BET1	-1	NA	NA	NA
BET1L	-1	NA	NA	NA
BFAR	-1	NA	NA	NA
BFSP1	-1	NA	NA	NA
BHLHB2	-1	NA	NA	NA
BHLHB3	-1	NA	NA	NA
BHLHB5	-2	NA	NA	NA
BICD1	-1	NA	NA	NA
BICD2	-1	NA	NA	NA
BID	-1	NA	NA	NA
BIK	-1	NA	NA	NA
BIN1	-1	NA	NA	NA
BIRC2	-1	NA	NA	NA
BIRC4BP	-1	NA	NA	NA
BIRC5	-1	NA	NA	NA
BIRC6	-1	NA	NA	NA
BIVM	-1	NA	NA	NA
BLM	-1	NA	NA	NA
BLMH	-1	NA	NA	NA
BLOC1S1	-1	NA	NA	NA
BLOC1S2	-5	10.6522	11.7367	0.28108
BLOC1S3	-1	NA	NA	NA
BLVRA	0.028777	10.3708	17.0795	0.00313482
BM88	-2	NA	NA	NA
BMF	-1	NA	NA	NA
BMP1	0.0215827	5.05556	8.25287	0.0276704
BMP2	-1	NA	NA	NA
BMP2K	-1	NA	NA	NA
BMP3	-1	NA	NA	NA
BMP4	-1	NA	NA	NA
BMP6	-1	NA	NA	NA
BMP7	-1	NA	NA	NA
BMP8A	-4	0.435	0.389052	0.437498
BMP8B	-1	NA	NA	NA
BMPER	-1	NA	NA	NA
BMPR1A	-1	NA	NA	NA
BMPR1B	-1	NA	NA	NA
BMPR2	-1	NA	NA	NA
BNC1	0.292566	0.411557	1.40692	3.7013e-05
BNIP1	-1	NA	NA	NA
BNIP2	-1	NA	NA	NA
BNIP3L	-1	NA	NA	NA
BOC	-1	NA	NA	NA
BOLA1	-1	NA	NA	NA
BOP1	-1	NA	NA	NA
BPGM	-1	NA	NA	NA
BPHL	-1	NA	NA	NA
BRAF	-1	NA	NA	NA
BRAP	-1	NA	NA	NA
BRD2	-1	NA	NA	NA
BRD3	-1	NA	NA	NA
BRD4	-5	21.6544	23.0946	0.452518
BRD8	-1	NA	NA	NA
BRF1	-4	1.87167	1.66126	0.275676
BRF2	-1	NA	NA	NA
BRI3	-1	NA	NA	NA
BRI3BP	-1	NA	NA	NA
BRIP1	-1	NA	NA	NA
BRP44	-1	NA	NA	NA
BRP44L	-1	NA	NA	NA
BRPF1	-1	NA	NA	NA
BRSK2	-1	NA	NA	NA
BRUNOL5	-1	NA	NA	NA
BRUNOL6	-1	NA	NA	NA
BRWD1	-1	NA	NA	NA
BRWD2	-1	NA	NA	NA
BSDC1	-1	NA	NA	NA
BSN	-5	0.427895	0.522814	0.282945
BTAF1	-1	NA	NA	NA
BTBD1	-1	NA	NA	NA
BTBD10	0.136691	3.06368	3.73456	0.000393626
BTBD11	-1	NA	NA	NA
BTBD12	-1	NA	NA	NA
BTBD14A	-1	NA	NA	NA
BTBD14B	-1	NA	NA	NA
BTBD3	-1	NA	NA	NA
BTBD6	-1	NA	NA	NA
BTBD7	-1	NA	NA	NA
BTBD8	-1	NA	NA	NA
BTF3	-1	NA	NA	NA
BTG1	-1	NA	NA	NA
BTG2	-1	NA	NA	NA
BTG3	-1	NA	NA	NA
BTG4	-5	0.0292857	0.0436476	0.90083
BTN2A1	0.0263789	3.42364	5.71813	0.000307221
BTN2A3	-1	NA	NA	NA
BTRC	-1	NA	NA	NA
BUB1	-1	NA	NA	NA
BUB1B	-1	NA	NA	NA
BXDC5	-1	NA	NA	NA
BYSL	-1	NA	NA	NA
BZRP	-1	NA	NA	NA
BZW1	-1	NA	NA	NA
BZW2	-1	NA	NA	NA
C10ORF104	-1	NA	NA	NA
C10ORF107	-1	NA	NA	NA
C10ORF116	0.105516	14.5032	90.6381	4.94303e-14
C10ORF119	-1	NA	NA	NA
C10ORF13	-1	NA	NA	NA
C10ORF137	-1	NA	NA	NA
C10ORF22	-1	NA	NA	NA
C10ORF32	-1	NA	NA	NA
C10ORF35	-1	NA	NA	NA
C10ORF38	-1	NA	NA	NA
C10ORF4	-1	NA	NA	NA
C10ORF47	-1	NA	NA	NA
C10ORF56	-1	NA	NA	NA
C10ORF57	-1	NA	NA	NA
C10ORF58	-1	NA	NA	NA
C10ORF59	-1	NA	NA	NA
C10ORF6	-1	NA	NA	NA
C10ORF63	-1	NA	NA	NA
C10ORF7	-1	NA	NA	NA
C10ORF70	-1	NA	NA	NA
C10ORF77	-1	NA	NA	NA
C10ORF82	0.165468	0.264348	0.803276	8.67054e-14
C10ORF83	-1	NA	NA	NA
C10ORF84	-1	NA	NA	NA
C10ORF86	-1	NA	NA	NA
C10ORF88	-1	NA	NA	NA
C10ORF89	-1	NA	NA	NA
C10ORF97	-1	NA	NA	NA
C11ORF1	-1	NA	NA	NA
C11ORF17	-1	NA	NA	NA
C11ORF24	-1	NA	NA	NA
C11ORF35	-1	NA	NA	NA
C11ORF45	-1	NA	NA	NA
C11ORF46	-1	NA	NA	NA
C11ORF48	-1	NA	NA	NA
C11ORF54	-1	NA	NA	NA
C11ORF56	-1	NA	NA	NA
C12ORF11	-1	NA	NA	NA
C12ORF22	-1	NA	NA	NA
C12ORF23	-1	NA	NA	NA
C12ORF24	-1	NA	NA	NA
C12ORF30	-1	NA	NA	NA
C12ORF31	-1	NA	NA	NA
C12ORF35	-1	NA	NA	NA
C12ORF38	-1	NA	NA	NA
C12ORF43	-1	NA	NA	NA
C12ORF44	-1	NA	NA	NA
C12ORF47	-1	NA	NA	NA
C12ORF48	-1	NA	NA	NA
C12ORF49	-1	NA	NA	NA
C12ORF5	-1	NA	NA	NA
C12ORF52	-1	NA	NA	NA
C12ORF57	-1	NA	NA	NA
C12ORF58	-1	NA	NA	NA
C12ORF60	-1	NA	NA	NA
C12ORF61	-1	NA	NA	NA
C12ORF62	-1	NA	NA	NA
C12ORF8	-1	NA	NA	NA
C13ORF1	-1	NA	NA	NA
C13ORF10	-1	NA	NA	NA
C13ORF12	-1	NA	NA	NA
C13ORF23	-1	NA	NA	NA
C13ORF25	-1	NA	NA	NA
C13ORF8	-1	NA	NA	NA
C14ORF1	-1	NA	NA	NA
C14ORF10	-1	NA	NA	NA
C14ORF101	-1	NA	NA	NA
C14ORF102	-1	NA	NA	NA
C14ORF104	-1	NA	NA	NA
C14ORF106	-1	NA	NA	NA
C14ORF112	-1	NA	NA	NA
C14ORF118	-1	NA	NA	NA
C14ORF119	-1	NA	NA	NA
C14ORF122	-1	NA	NA	NA
C14ORF130	-1	NA	NA	NA
C14ORF132	-1	NA	NA	NA
C14ORF133	-1	NA	NA	NA
C14ORF138	-1	NA	NA	NA
C14ORF147	-1	NA	NA	NA
C14ORF149	-1	NA	NA	NA
C14ORF150	-1	NA	NA	NA
C14ORF153	-1	NA	NA	NA
C14ORF156	-1	NA	NA	NA
C14ORF166	-1	NA	NA	NA
C14ORF2	-1	NA	NA	NA
C14ORF24	-1	NA	NA	NA
C14ORF32	-1	NA	NA	NA
C14ORF39	-4	3.92135	3.91479	0.707403
C14ORF4	-1	NA	NA	NA
C14ORF43	-1	NA	NA	NA
C14ORF44	-1	NA	NA	NA
C14ORF50	-1	NA	NA	NA
C14ORF80	-1	NA	NA	NA
C14ORF93	-1	NA	NA	NA
C15ORF15	-1	NA	NA	NA
C15ORF20	-1	NA	NA	NA
C15ORF27	-1	NA	NA	NA
C15ORF29	-1	NA	NA	NA
C15ORF39	-1	NA	NA	NA
C15ORF44	-1	NA	NA	NA
C15ORF48	0.057554	7.39417	11.7923	0.0479818
C16ORF25	-2	NA	NA	NA
C16ORF34	-1	NA	NA	NA
C16ORF44	-1	NA	NA	NA
C16ORF46	-1	NA	NA	NA
C16ORF48	-2	NA	NA	NA
C16ORF51	-1	NA	NA	NA
C16ORF52	-4	2.12125	1.91988	0.0897899
C16ORF53	-1	NA	NA	NA
C16ORF55	-1	NA	NA	NA
C16ORF57	-1	NA	NA	NA
C16ORF58	-1	NA	NA	NA
C16ORF60	-1	NA	NA	NA
C16ORF61	-2	NA	NA	NA
C16ORF63	-1	NA	NA	NA
C16ORF9	-1	NA	NA	NA
C17ORF32	-1	NA	NA	NA
C17ORF37	-1	NA	NA	NA
C17ORF41	-1	NA	NA	NA
C17ORF45	-1	NA	NA	NA
C17ORF48	-1	NA	NA	NA
C17ORF57	-2	NA	NA	NA
C17ORF59	-1	NA	NA	NA
C17ORF61	-1	NA	NA	NA
C17ORF62	-1	NA	NA	NA
C17ORF71	-1	NA	NA	NA
C17ORF79	-1	NA	NA	NA
C17ORF80	-1	NA	NA	NA
C18ORF1	-1	NA	NA	NA
C18ORF10	-1	NA	NA	NA
C18ORF19	-1	NA	NA	NA
C18ORF21	-1	NA	NA	NA
C18ORF22	-2	NA	NA	NA
C18ORF24	-1	NA	NA	NA
C18ORF4	-1	NA	NA	NA
C18ORF43	-1	NA	NA	NA
C18ORF45	-1	NA	NA	NA
C18ORF54	-1	NA	NA	NA
C18ORF8	-1	NA	NA	NA
C19ORF10	-1	NA	NA	NA
C19ORF12	-1	NA	NA	NA
C19ORF15	-1	NA	NA	NA
C19ORF2	-2	NA	NA	NA
C19ORF21	-5	14.3679	19.2632	0.107526
C19ORF22	-1	NA	NA	NA
C19ORF26	-1	NA	NA	NA
C19ORF30	-1	NA	NA	NA
C19ORF36	-1	NA	NA	NA
C19ORF37	-1	NA	NA	NA
C19ORF4	-1	NA	NA	NA
C19ORF6	-1	NA	NA	NA
C1D	-1	NA	NA	NA
C1ORF101	-1	NA	NA	NA
C1ORF102	-1	NA	NA	NA
C1ORF104	-2	NA	NA	NA
C1ORF106	-1	NA	NA	NA
C1ORF107	-2	NA	NA	NA
C1ORF108	-1	NA	NA	NA
C1ORF109	-1	NA	NA	NA
C1ORF114	0.158273	0.385909	1.25963	5.79198e-10
C1ORF115	0.0695444	3.12034	5.13902	0.000419252
C1ORF121	-1	NA	NA	NA
C1ORF122	-1	NA	NA	NA
C1ORF123	-1	NA	NA	NA
C1ORF126	-1	NA	NA	NA
C1ORF131	-1	NA	NA	NA
C1ORF132	-1	NA	NA	NA
C1ORF135	-1	NA	NA	NA
C1ORF142	-1	NA	NA	NA
C1ORF149	-1	NA	NA	NA
C1ORF156	-1	NA	NA	NA
C1ORF159	-1	NA	NA	NA
C1ORF160	-1	NA	NA	NA
C1ORF165	-1	NA	NA	NA
C1ORF166	-1	NA	NA	NA
C1ORF171	-2	NA	NA	NA
C1ORF174	-1	NA	NA	NA
C1ORF176	-1	NA	NA	NA
C1ORF181	-1	NA	NA	NA
C1ORF187	-1	NA	NA	NA
C1ORF19	-1	NA	NA	NA
C1ORF198	-1	NA	NA	NA
C1ORF2	-1	NA	NA	NA
C1ORF21	-1	NA	NA	NA
C1ORF22	-1	NA	NA	NA
C1ORF24	-1	NA	NA	NA
C1ORF26	-1	NA	NA	NA
C1ORF32	-1	NA	NA	NA
C1ORF37	-1	NA	NA	NA
C1ORF43	-1	NA	NA	NA
C1ORF48	-1	NA	NA	NA
C1ORF51	-1	NA	NA	NA
C1ORF52	-1	NA	NA	NA
C1ORF56	-1	NA	NA	NA
C1ORF57	-1	NA	NA	NA
C1ORF58	-1	NA	NA	NA
C1ORF60	-1	NA	NA	NA
C1ORF63	-1	NA	NA	NA
C1ORF66	-1	NA	NA	NA
C1ORF71	-1	NA	NA	NA
C1ORF73	-1	NA	NA	NA
C1ORF74	-1	NA	NA	NA
C1ORF75	-1	NA	NA	NA
C1ORF76	-2	NA	NA	NA
C1ORF77	-1	NA	NA	NA
C1ORF80	-2	NA	NA	NA
C1ORF83	-1	NA	NA	NA
C1ORF85	-1	NA	NA	NA
C1ORF86	-1	NA	NA	NA
C1ORF87	0.177458	0.166486	0.275102	0.00273204
C1ORF88	-1	NA	NA	NA
C1ORF89	-1	NA	NA	NA
C1ORF9	-1	NA	NA	NA
C1ORF91	-1	NA	NA	NA
C1ORF93	-1	NA	NA	NA
C1ORF96	-1	NA	NA	NA
C1QBP	-1	NA	NA	NA
C1QDC1	-1	NA	NA	NA
C1QTNF1	-1	NA	NA	NA
C1QTNF2	-5	0.362	0.402565	0.277815
C1QTNF5	-2	NA	NA	NA
C20ORF100	-2	NA	NA	NA
C20ORF103	-1	NA	NA	NA
C20ORF108	-1	NA	NA	NA
C20ORF111	-1	NA	NA	NA
C20ORF112	-1	NA	NA	NA
C20ORF116	-1	NA	NA	NA
C20ORF133	-1	NA	NA	NA
C20ORF14	-1	NA	NA	NA
C20ORF155	-1	NA	NA	NA
C20ORF161	-1	NA	NA	NA
C20ORF172	-1	NA	NA	NA
C20ORF195	-1	NA	NA	NA
C20ORF22	-1	NA	NA	NA
C20ORF23	-1	NA	NA	NA
C20ORF27	-1	NA	NA	NA
C20ORF28	-1	NA	NA	NA
C20ORF29	-1	NA	NA	NA
C20ORF3	-1	NA	NA	NA
C20ORF30	-1	NA	NA	NA
C20ORF31	-1	NA	NA	NA
C20ORF39	-1	NA	NA	NA
C20ORF4	-1	NA	NA	NA
C20ORF42	-1	NA	NA	NA
C20ORF52	-1	NA	NA	NA
C20ORF58	-2	NA	NA	NA
C20ORF6	-1	NA	NA	NA
C20ORF67	-1	NA	NA	NA
C20ORF77	-1	NA	NA	NA
C20ORF86	-1	NA	NA	NA
C20ORF98	-1	NA	NA	NA
C21ORF2	-1	NA	NA	NA
C21ORF29	-2	NA	NA	NA
C21ORF33	-1	NA	NA	NA
C21ORF45	-1	NA	NA	NA
C21ORF55	-1	NA	NA	NA
C21ORF58	-1	NA	NA	NA
C21ORF59	-1	NA	NA	NA
C21ORF63	-1	NA	NA	NA
C21ORF66	-1	NA	NA	NA
C21ORF67	-1	NA	NA	NA
C21ORF91	-1	NA	NA	NA
C22ORF16	-1	NA	NA	NA
C22ORF18	-1	NA	NA	NA
C22ORF19	-1	NA	NA	NA
C22ORF25	-1	NA	NA	NA
C22ORF5	-1	NA	NA	NA
C22ORF8	-1	NA	NA	NA
C22ORF9	-1	NA	NA	NA
C2ORF10	-1	NA	NA	NA
C2ORF13	-1	NA	NA	NA
C2ORF15	-1	NA	NA	NA
C2ORF17	-1	NA	NA	NA
C2ORF21	-2	NA	NA	NA
C2ORF24	-1	NA	NA	NA
C2ORF25	-1	NA	NA	NA
C2ORF28	-1	NA	NA	NA
C2ORF29	-1	NA	NA	NA
C2ORF3	-1	NA	NA	NA
C2ORF32	-1	NA	NA	NA
C2ORF34	-1	NA	NA	NA
C2ORF4	-1	NA	NA	NA
C3ORF10	-1	NA	NA	NA
C3ORF14	0.0647482	0.947778	2.26405	8.20562e-07
C3ORF15	-1	NA	NA	NA
C3ORF18	-1	NA	NA	NA
C3ORF19	-1	NA	NA	NA
C3ORF23	-1	NA	NA	NA
C3ORF26	-1	NA	NA	NA
C3ORF28	-1	NA	NA	NA
C3ORF31	-1	NA	NA	NA
C3ORF37	-1	NA	NA	NA
C3ORF38	-1	NA	NA	NA
C3ORF39	-1	NA	NA	NA
C3ORF52	-1	NA	NA	NA
C3ORF54	-1	NA	NA	NA
C3ORF58	-1	NA	NA	NA
C3ORF59	-1	NA	NA	NA
C3ORF62	-4	2.6972	1.96503	2.80038e-05
C3ORF9	-1	NA	NA	NA
C4ORF13	-1	NA	NA	NA
C4ORF14	-1	NA	NA	NA
C4ORF16	-1	NA	NA	NA
C5ORF15	-1	NA	NA	NA
C5ORF16	-1	NA	NA	NA
C5ORF3	-1	NA	NA	NA
C5ORF5	-1	NA	NA	NA
C6ORF1	-1	NA	NA	NA
C6ORF106	-1	NA	NA	NA
C6ORF108	-1	NA	NA	NA
C6ORF113	-1	NA	NA	NA
C6ORF114	-1	NA	NA	NA
C6ORF117	-1	NA	NA	NA
C6ORF118	-1	NA	NA	NA
C6ORF125	-1	NA	NA	NA
C6ORF128	-1	NA	NA	NA
C6ORF134	-1	NA	NA	NA
C6ORF136	-1	NA	NA	NA
C6ORF141	-1	NA	NA	NA
C6ORF145	-1	NA	NA	NA
C6ORF150	-2	NA	NA	NA
C6ORF151	-1	NA	NA	NA
C6ORF152	-1	NA	NA	NA
C6ORF155	-1	NA	NA	NA
C6ORF165	-1	NA	NA	NA
C6ORF166	-1	NA	NA	NA
C6ORF167	-1	NA	NA	NA
C6ORF192	-1	NA	NA	NA
C6ORF199	-1	NA	NA	NA
C6ORF208	-1	NA	NA	NA
C6ORF47	-1	NA	NA	NA
C6ORF51	-1	NA	NA	NA
C6ORF55	-1	NA	NA	NA
C6ORF57	-1	NA	NA	NA
C6ORF62	-1	NA	NA	NA
C6ORF64	-1	NA	NA	NA
C6ORF66	-1	NA	NA	NA
C6ORF69	-1	NA	NA	NA
C6ORF72	-1	NA	NA	NA
C6ORF75	-1	NA	NA	NA
C6ORF79	-1	NA	NA	NA
C6ORF84	-1	NA	NA	NA
C6ORF89	-1	NA	NA	NA
C6ORF96	-1	NA	NA	NA
C7ORF11	-1	NA	NA	NA
C7ORF13	-1	NA	NA	NA
C7ORF19	-1	NA	NA	NA
C7ORF20	-2	NA	NA	NA
C7ORF21	-1	NA	NA	NA
C7ORF24	-1	NA	NA	NA
C7ORF25	-1	NA	NA	NA
C7ORF26	-5	12.9978	16.2474	0.16001
C7ORF27	-1	NA	NA	NA
C7ORF28B	-1	NA	NA	NA
C7ORF30	-1	NA	NA	NA
C7ORF31	-1	NA	NA	NA
C7ORF36	-1	NA	NA	NA
C8ORF1	-1	NA	NA	NA
C8ORF13	-1	NA	NA	NA
C8ORF31	-4	1.987	1.6857	0.647385
C8ORF32	-1	NA	NA	NA
C8ORF35	-1	NA	NA	NA
C8ORF36	-1	NA	NA	NA
C8ORF37	-1	NA	NA	NA
C8ORF38	-1	NA	NA	NA
C8ORF40	-1	NA	NA	NA
C8ORF41	-1	NA	NA	NA
C8ORF51	-1	NA	NA	NA
C8ORF53	-1	NA	NA	NA
C8ORF55	-1	NA	NA	NA
C8ORF70	-1	NA	NA	NA
C9ORF10	-1	NA	NA	NA
C9ORF100	-1	NA	NA	NA
C9ORF10OS	-1	NA	NA	NA
C9ORF111	-1	NA	NA	NA
C9ORF112	-1	NA	NA	NA
C9ORF114	-1	NA	NA	NA
C9ORF121	-1	NA	NA	NA
C9ORF125	-1	NA	NA	NA
C9ORF127	-1	NA	NA	NA
C9ORF140	-1	NA	NA	NA
C9ORF142	-5	25.8	27.3038	0.86632
C9ORF156	-1	NA	NA	NA
C9ORF16	-1	NA	NA	NA
C9ORF18	-1	NA	NA	NA
C9ORF19	-1	NA	NA	NA
C9ORF23	-1	NA	NA	NA
C9ORF25	-1	NA	NA	NA
C9ORF3	-1	NA	NA	NA
C9ORF30	-1	NA	NA	NA
C9ORF40	-1	NA	NA	NA
C9ORF42	-1	NA	NA	NA
C9ORF43	-1	NA	NA	NA
C9ORF46	-1	NA	NA	NA
C9ORF52	-1	NA	NA	NA
C9ORF58	-1	NA	NA	NA
C9ORF6	-1	NA	NA	NA
C9ORF64	-1	NA	NA	NA
C9ORF65	-1	NA	NA	NA
C9ORF66	0.0983213	0.184634	0.342872	0.0064676
C9ORF68	-1	NA	NA	NA
C9ORF7	-1	NA	NA	NA
C9ORF72	-1	NA	NA	NA
C9ORF75	-1	NA	NA	NA
C9ORF76	-1	NA	NA	NA
C9ORF80	-1	NA	NA	NA
C9ORF85	-1	NA	NA	NA
C9ORF9	-1	NA	NA	NA
C9ORF93	-1	NA	NA	NA
C9ORF97	-1	NA	NA	NA
CA11	-1	NA	NA	NA
CA12	-1	NA	NA	NA
CA13	-1	NA	NA	NA
CA2	-1	NA	NA	NA
CA3	-5	0.955092	1.16224	0.182055
CA7	-1	NA	NA	NA
CAB39	-1	NA	NA	NA
CABC1	-1	NA	NA	NA
CABP1	-1	NA	NA	NA
CABP7	-1	NA	NA	NA
CABYR	-1	NA	NA	NA
CACNA1A	-4	2.27877	2.06825	0.175441
CACNA1C	-1	NA	NA	NA
CACNA1D	-1	NA	NA	NA
CACNA1G	-5	0.252667	0.442811	0.611854
CACNA1H	-1	NA	NA	NA
CACNA2D1	-1	NA	NA	NA
CACNB1	-1	NA	NA	NA
CACNB2	-4	0.286857	0.263325	0.119165
CACNB3	-1	NA	NA	NA
CACNB4	-1	NA	NA	NA
CACNG2	-1	NA	NA	NA
CACNG3	-5	0.00272727	0.00296203	0.0929139
CACNG4	-1	NA	NA	NA
CAD	-1	NA	NA	NA
CADPS	-5	0.223956	0.366771	0.757074
CALB1	-1	NA	NA	NA
CALCA	0.28777	0.03775	0.0990909	0.0281645
CALCOCO1	-1	NA	NA	NA
CALCOCO2	-1	NA	NA	NA
CALCR	-4	0.0609524	0.0375989	0.153128
CALM1	-1	NA	NA	NA
CALM2	-1	NA	NA	NA
CALM3	-1	NA	NA	NA
CALR	-1	NA	NA	NA
CALR3	-1	NA	NA	NA
CALU	-1	NA	NA	NA
CAMK1	-1	NA	NA	NA
CAMK1D	-1	NA	NA	NA
CAMK2B	-1	NA	NA	NA
CAMK2D	-1	NA	NA	NA
CAMK2G	-1	NA	NA	NA
CAMK2N1	0.191847	4.03275	10.8096	7.04066e-10
CAMK4	-1	NA	NA	NA
CAMKK2	-1	NA	NA	NA
CAMLG	-1	NA	NA	NA
CAMSAP1L1	-1	NA	NA	NA
CAMTA2	-1	NA	NA	NA
CAND1	-1	NA	NA	NA
CANT1	-1	NA	NA	NA
CANX	-1	NA	NA	NA
CAP1	-1	NA	NA	NA
CAP2	-1	NA	NA	NA
CAPN1	-1	NA	NA	NA
CAPN10	-1	NA	NA	NA
CAPN7	-1	NA	NA	NA
CAPNS1	-1	NA	NA	NA
CAPS2	0.0311751	0.147692	0.291287	0.00162503
CAPZA2	-1	NA	NA	NA
CARD11	0.0215827	0.897778	3.88978	0.000677132
CARD4	-1	NA	NA	NA
CARF	-1	NA	NA	NA
CARM1	-1	NA	NA	NA
CARS	-1	NA	NA	NA
CART	-2	NA	NA	NA
CART1	-2	NA	NA	NA
CASC3	-1	NA	NA	NA
CASC4	-1	NA	NA	NA
CASC5	-1	NA	NA	NA
CASKIN2	-1	NA	NA	NA
CASP2	-5	9.37163	9.39573	0.796868
CASP6	-1	NA	NA	NA
CASP8AP2	-1	NA	NA	NA
CASP9	-1	NA	NA	NA
CAST1	-1	NA	NA	NA
CASZ1	-1	NA	NA	NA
CAT	-1	NA	NA	NA
CAV1	-1	NA	NA	NA
CAV2	-1	NA	NA	NA
CBARA1	-1	NA	NA	NA
CBFA2T2	-1	NA	NA	NA
CBFB	-1	NA	NA	NA
CBL	-1	NA	NA	NA
CBLB	-1	NA	NA	NA
CBLL1	-1	NA	NA	NA
CBLN2	0.0215827	0.00444444	0.108873	0.0305081
CBLN4	-5	0.143878	0.19538	0.655321
CBR1	-1	NA	NA	NA
CBR3	-1	NA	NA	NA
CBR4	-1	NA	NA	NA
CBS	-1	NA	NA	NA
CBWD1	-1	NA	NA	NA
CBWD2	-1	NA	NA	NA
CBX1	-1	NA	NA	NA
CBX3	-1	NA	NA	NA
CBX4	-1	NA	NA	NA
CBX5	-1	NA	NA	NA
CBX6	-1	NA	NA	NA
CBX7	0.359712	2.5932	3.30438	4.06733e-06
CBX8	-1	NA	NA	NA
CCAR1	-1	NA	NA	NA
CCBL1	-1	NA	NA	NA
CCDC12	-1	NA	NA	NA
CCDC19	-1	NA	NA	NA
CCDC21	-1	NA	NA	NA
CCDC24	-1	NA	NA	NA
CCDC25	-1	NA	NA	NA
CCDC28A	-1	NA	NA	NA
CCDC28B	-1	NA	NA	NA
CCDC3	-1	NA	NA	NA
CCDC32	-1	NA	NA	NA
CCDC34	-1	NA	NA	NA
CCDC37	-1	NA	NA	NA
CCDC38	-5	0.014	0.0275	0.0573178
CCDC41	-1	NA	NA	NA
CCDC44	-1	NA	NA	NA
CCDC5	-1	NA	NA	NA
CCDC51	-1	NA	NA	NA
CCDC55	-1	NA	NA	NA
CCDC57	-1	NA	NA	NA
CCDC59	-1	NA	NA	NA
CCDC6	-1	NA	NA	NA
CCDC60	-5	0.103	0.329189	0.328186
CCDC62	-1	NA	NA	NA
CCDC63	-1	NA	NA	NA
CCDC65	0.119904	1.5906	2.67978	0.00319676
CCDC68	-1	NA	NA	NA
CCDC69	0.302158	1.8154	2.41883	0.000143639
CCDC7	-1	NA	NA	NA
CCDC71	-1	NA	NA	NA
CCDC74A	-1	NA	NA	NA
CCDC74B	-1	NA	NA	NA
CCDC75	-1	NA	NA	NA
CCDC9	-1	NA	NA	NA
CCK	-4	0.132917	0.130867	0.293956
CCKBR	-1	NA	NA	NA
CCNA1	-1	NA	NA	NA
CCNA2	-1	NA	NA	NA
CCNB2	-1	NA	NA	NA
CCND1	-1	NA	NA	NA
CCND2	-1	NA	NA	NA
CCND3	-1	NA	NA	NA
CCNDBP1	-1	NA	NA	NA
CCNE2	-1	NA	NA	NA
CCNF	-1	NA	NA	NA
CCNG1	-1	NA	NA	NA
CCNG2	-1	NA	NA	NA
CCNH	-1	NA	NA	NA
CCNI	-1	NA	NA	NA
CCNJ	0.0239808	1.018	1.74776	0.00917516
CCNL1	-1	NA	NA	NA
CCNT1	-1	NA	NA	NA
CCNT2	-1	NA	NA	NA
CCPG1	-1	NA	NA	NA
CCR10	-1	NA	NA	NA
CCRK	-1	NA	NA	NA
CCRN4L	-1	NA	NA	NA
CCT2	-1	NA	NA	NA
CCT3	-1	NA	NA	NA
CCT4	-1	NA	NA	NA
CCT5	-1	NA	NA	NA
CCT6B	-1	NA	NA	NA
CCT7	-1	NA	NA	NA
CCT8	-1	NA	NA	NA
CD109	-1	NA	NA	NA
CD151	-1	NA	NA	NA
CD164	-1	NA	NA	NA
CD200	-1	NA	NA	NA
CD24	-1	NA	NA	NA
CD274	-1	NA	NA	NA
CD276	-1	NA	NA	NA
CD2AP	-1	NA	NA	NA
CD2BP2	-1	NA	NA	NA
CD320	-1	NA	NA	NA
CD38	-5	1.26133	1.54946	0.864816
CD3EAP	-1	NA	NA	NA
CD40	0.0911271	4.16237	10.708	1.4702e-11
CD44	-1	NA	NA	NA
CD46	-1	NA	NA	NA
CD55	-1	NA	NA	NA
CD58	-1	NA	NA	NA
CD59	-1	NA	NA	NA
CD63	-1	NA	NA	NA
CD68	-1	NA	NA	NA
CD81	0.131894	97.0144	121.384	0.0114433
CD83	-1	NA	NA	NA
CD8A	-4	2.76889	2.28699	0.248172
CD8B1	-2	NA	NA	NA
CD9	-5	201.274	226.626	0.184593
CD97	-1	NA	NA	NA
CDADC1	-1	NA	NA	NA
CDC14A	-1	NA	NA	NA
CDC14B	-1	NA	NA	NA
CDC16	-1	NA	NA	NA
CDC20	-1	NA	NA	NA
CDC23	-1	NA	NA	NA
CDC25A	-1	NA	NA	NA
CDC25B	-1	NA	NA	NA
CDC25C	-1	NA	NA	NA
CDC26	-1	NA	NA	NA
CDC2L2	-2	NA	NA	NA
CDC2L5	-1	NA	NA	NA
CDC2L6	-1	NA	NA	NA
CDC34	-1	NA	NA	NA
CDC37	-1	NA	NA	NA
CDC40	-1	NA	NA	NA
CDC42BPB	-1	NA	NA	NA
CDC42EP1	-1	NA	NA	NA
CDC42EP2	-1	NA	NA	NA
CDC42EP3	-1	NA	NA	NA
CDC42EP4	-1	NA	NA	NA
CDC42SE1	-1	NA	NA	NA
CDC5L	-1	NA	NA	NA
CDC6	-1	NA	NA	NA
CDC7	-1	NA	NA	NA
CDC73	-1	NA	NA	NA
CDC91L1	-1	NA	NA	NA
CDCA1	-1	NA	NA	NA
CDCA4	-1	NA	NA	NA
CDCA5	-1	NA	NA	NA
CDCA7	-1	NA	NA	NA
CDCA7L	-1	NA	NA	NA
CDCA8	-1	NA	NA	NA
CDH1	-1	NA	NA	NA
CDH11	-1	NA	NA	NA
CDH13	0.189448	0.690886	1.32453	0.00292049
CDH2	-1	NA	NA	NA
CDH3	-1	NA	NA	NA
CDH6	-1	NA	NA	NA
CDH7	-1	NA	NA	NA
CDH8	0.199041	0.0150602	0.047515	2.67707e-05
CDIPT	-1	NA	NA	NA
CDK2	-1	NA	NA	NA
CDK2AP1	-1	NA	NA	NA
CDK2AP2	-1	NA	NA	NA
CDK4	-1	NA	NA	NA
CDK5	-1	NA	NA	NA
CDK5R2	-1	NA	NA	NA
CDK5RAP1	-1	NA	NA	NA
CDK5RAP2	-1	NA	NA	NA
CDK6	-1	NA	NA	NA
CDK7	-1	NA	NA	NA
CDK8	-1	NA	NA	NA
CDK9	-1	NA	NA	NA
CDKL1	-1	NA	NA	NA
CDKL2	0.0215827	0.153333	0.506691	0.00186453
CDKL3	-1	NA	NA	NA
CDKN1A	-1	NA	NA	NA
CDKN1B	-1	NA	NA	NA
CDKN1C	-1	NA	NA	NA
CDKN2A	-1	NA	NA	NA
CDKN2B	-1	NA	NA	NA
CDKN2C	-1	NA	NA	NA
CDKN2D	-1	NA	NA	NA
CDKN3	-1	NA	NA	NA
CDO1	0.844125	0.568295	2.92938	9.11744e-16
CDR2	-1	NA	NA	NA
CDR2L	-1	NA	NA	NA
CDS1	-1	NA	NA	NA
CDV3	-1	NA	NA	NA
CDX2	-5	0.0286916	0.0545161	0.710894
CEBPA	-1	NA	NA	NA
CEBPB	-1	NA	NA	NA
CEBPD	-1	NA	NA	NA
CEBPZ	-1	NA	NA	NA
CECR6	-5	0.372083	0.38	0.148993
CEECAM1	-1	NA	NA	NA
CELSR1	-5	11.0672	12.3869	0.366691
CELSR2	-1	NA	NA	NA
CELSR3	-4	2.76533	0.721194	0.00729944
CENPA	-1	NA	NA	NA
CENPB	-5	41.2977	41.6778	0.325549
CENPC1	-1	NA	NA	NA
CENPE	-1	NA	NA	NA
CENPF	-1	NA	NA	NA
CENPJ	-1	NA	NA	NA
CENTA2	-1	NA	NA	NA
CENTB2	-1	NA	NA	NA
CENTD1	-1	NA	NA	NA
CENTD3	-1	NA	NA	NA
CEP250	-1	NA	NA	NA
CEP350	-1	NA	NA	NA
CEP55	-1	NA	NA	NA
CEP57	-1	NA	NA	NA
CEP68	-1	NA	NA	NA
CEP70	-1	NA	NA	NA
CEP72	-1	NA	NA	NA
CERK	-1	NA	NA	NA
CES2	-1	NA	NA	NA
CETN3	-1	NA	NA	NA
CFD	-1	NA	NA	NA
CFDP1	-1	NA	NA	NA
CFL1	-1	NA	NA	NA
CFL2	-1	NA	NA	NA
CFTR	0.76259	1.13645	6.15121	4.51219e-22
CGGBP1	-1	NA	NA	NA
CGI-09	-1	NA	NA	NA
CGI-115	-1	NA	NA	NA
CGI-38	-1	NA	NA	NA
CGI-69	-1	NA	NA	NA
CGI-96	-1	NA	NA	NA
CGN	-1	NA	NA	NA
CGRRF1	-1	NA	NA	NA
CH25H	-5	0.921667	1.23642	0.825148
CHAC1	-1	NA	NA	NA
CHAD	-5	0.556462	0.684955	0.150944
CHAF1A	-1	NA	NA	NA
CHAF1B	-1	NA	NA	NA
CHAT	-4	0.0677049	0.0397288	0.637926
CHCHD1	-1	NA	NA	NA
CHCHD2	-1	NA	NA	NA
CHCHD3	-1	NA	NA	NA
CHCHD4	-1	NA	NA	NA
CHCHD5	0.0215827	6.07	10.2669	0.00558964
CHCHD6	-1	NA	NA	NA
CHCHD8	-1	NA	NA	NA
CHD1L	-1	NA	NA	NA
CHD2	-1	NA	NA	NA
CHD4	-1	NA	NA	NA
CHD5	-4	0.0530769	0.0529208	0.362834
CHD6	-1	NA	NA	NA
CHD8	-1	NA	NA	NA
CHDH	-1	NA	NA	NA
CHEK1	-1	NA	NA	NA
CHEK2	-1	NA	NA	NA
CHERP	-1	NA	NA	NA
CHES1	-1	NA	NA	NA
CHFR	-1	NA	NA	NA
CHGA	-1	NA	NA	NA
CHGB	-1	NA	NA	NA
CHIC2	-1	NA	NA	NA
CHID1	-1	NA	NA	NA
CHKA	-1	NA	NA	NA
CHKB	-1	NA	NA	NA
CHL1	-1	NA	NA	NA
CHMP2A	0.0239808	28.971	46.4473	0.00151863
CHMP2B	-1	NA	NA	NA
CHMP4B	-1	NA	NA	NA
CHMP4C	-1	NA	NA	NA
CHMP5	-1	NA	NA	NA
CHMP6	-1	NA	NA	NA
CHN1	-1	NA	NA	NA
CHN2	-1	NA	NA	NA
CHODL	-4	9.76737	7.1451	0.146889
CHORDC1	-1	NA	NA	NA
CHP	-1	NA	NA	NA
CHPF	-1	NA	NA	NA
CHPT1	-1	NA	NA	NA
CHRAC1	-1	NA	NA	NA
CHRFAM7A	-1	NA	NA	NA
CHRM2	0.0359712	0.0233333	0.0239552	0.0217237
CHRNA4	-4	0.301818	0.121722	0.813931
CHRNA7	-1	NA	NA	NA
CHRNB1	-1	NA	NA	NA
CHRNB2	-1	NA	NA	NA
CHST1	-1	NA	NA	NA
CHST10	-1	NA	NA	NA
CHST13	-1	NA	NA	NA
CHST2	-1	NA	NA	NA
CHST8	-1	NA	NA	NA
CHSY1	-1	NA	NA	NA
CHUK	0.0239808	2.196	2.87889	0.0447997
CHX10	-2	NA	NA	NA
CIB2	-1	NA	NA	NA
CIC	-1	NA	NA	NA
CIDEA	-5	0.0266667	0.182444	0.131419
CILP2	-5	6.43378	6.624	0.669893
CINP	-1	NA	NA	NA
CIP29	-1	NA	NA	NA
CIRBP	-1	NA	NA	NA
CIRH1A	-1	NA	NA	NA
CISH	-1	NA	NA	NA
CIT	-1	NA	NA	NA
CITED1	-1	NA	NA	NA
CITED2	-1	NA	NA	NA
CITED4	-1	NA	NA	NA
CKAP1	-1	NA	NA	NA
CKAP2	-1	NA	NA	NA
CKAP4	-1	NA	NA	NA
CKAP5	-1	NA	NA	NA
CKB	-1	NA	NA	NA
CKLF	-1	NA	NA	NA
CKMT2	-1	NA	NA	NA
CKS1B	-1	NA	NA	NA
CKS2	-1	NA	NA	NA
CLASP2	-1	NA	NA	NA
CLCC1	-1	NA	NA	NA
CLCN2	-1	NA	NA	NA
CLCN3	-1	NA	NA	NA
CLCN6	-1	NA	NA	NA
CLDN1	-1	NA	NA	NA
CLDN11	-1	NA	NA	NA
CLDN12	-1	NA	NA	NA
CLDN6	0.0311751	5.96462	53.2878	0.0037845
CLDND1	-1	NA	NA	NA
CLEC11A	0.398082	21.0989	52.4742	1.48957e-10
CLGN	-1	NA	NA	NA
CLIC3	-1	NA	NA	NA
CLIC4	-1	NA	NA	NA
CLIC5	-1	NA	NA	NA
CLIC6	-5	2.51086	3.23906	0.956616
CLK1	-1	NA	NA	NA
CLK2	-1	NA	NA	NA
CLK4	-1	NA	NA	NA
CLMN	-1	NA	NA	NA
CLN3	-1	NA	NA	NA
CLN6	-1	NA	NA	NA
CLNS1A	-1	NA	NA	NA
CLPB	-1	NA	NA	NA
CLPP	-1	NA	NA	NA
CLPTM1	-1	NA	NA	NA
CLPX	-1	NA	NA	NA
CLSPN	-1	NA	NA	NA
CLSTN1	-1	NA	NA	NA
CLSTN3	-1	NA	NA	NA
CLTA	-1	NA	NA	NA
CLTC	-1	NA	NA	NA
CLTCL1	-1	NA	NA	NA
CLU	-1	NA	NA	NA
CLUL1	-1	NA	NA	NA
CMAS	-1	NA	NA	NA
CMKOR1	-2	NA	NA	NA
CMPK	-1	NA	NA	NA
CMTM3	0.0335731	10	16.9929	0.00091342
CMTM4	-1	NA	NA	NA
CMTM6	-1	NA	NA	NA
CMTM8	-1	NA	NA	NA
CNDP2	-1	NA	NA	NA
CNFN	-4	31.4439	17.2938	4.86707e-05
CNIH	-1	NA	NA	NA
CNIH2	-1	NA	NA	NA
CNIH3	-1	NA	NA	NA
CNIH4	-1	NA	NA	NA
CNKSR3	-1	NA	NA	NA
CNN1	-1	NA	NA	NA
CNN2	-1	NA	NA	NA
CNN3	-1	NA	NA	NA
CNNM2	-1	NA	NA	NA
CNNM3	-1	NA	NA	NA
CNNM4	-1	NA	NA	NA
CNO	-1	NA	NA	NA
CNOT1	-1	NA	NA	NA
CNOT10	-1	NA	NA	NA
CNOT2	-1	NA	NA	NA
CNOT3	-1	NA	NA	NA
CNOT4	-1	NA	NA	NA
CNOT8	-1	NA	NA	NA
CNP	-1	NA	NA	NA
CNTN1	-1	NA	NA	NA
CNTN2	-5	0.0515385	0.0726238	0.878401
CNTNAP2	-5	0.174578	0.21997	0.259677
CNTNAP3	-1	NA	NA	NA
COASY	0.0335731	8.91071	16.1372	4.49611e-06
COBRA1	-1	NA	NA	NA
COCH	-4	1.71263	1.02995	0.0141886
COG1	-1	NA	NA	NA
COG2	-4	4.62962	4.21763	0.0215276
COG3	-1	NA	NA	NA
COG4	-1	NA	NA	NA
COG5	-1	NA	NA	NA
COG6	-1	NA	NA	NA
COG7	-1	NA	NA	NA
COIL	-1	NA	NA	NA
COL11A1	-5	6.89141	7.37188	0.952969
COL11A2	-5	0.00152941	0.00213855	0.584654
COL12A1	-4	15.6915	15.259	0.469552
COL13A1	-1	NA	NA	NA
COL15A1	-1	NA	NA	NA
COL19A1	-4	0.0138667	0.0110526	0.743038
COL1A1	-1	NA	NA	NA
COL1A2	-5	187.683	203.156	0.91175
COL21A1	-5	0.065	0.144489	0.127877
COL22A1	-1	NA	NA	NA
COL23A1	-1	NA	NA	NA
COL27A1	-1	NA	NA	NA
COL4A1	-1	NA	NA	NA
COL4A3	-1	NA	NA	NA
COL4A3BP	-1	NA	NA	NA
COL5A1	-1	NA	NA	NA
COL5A3	-4	3.17583	3.09217	0.265642
COL6A1	-1	NA	NA	NA
COL6A2	-1	NA	NA	NA
COL7A1	-4	3.07031	1.55081	0.0267071
COL8A1	-1	NA	NA	NA
COL9A2	-1	NA	NA	NA
COL9A3	-1	NA	NA	NA
COLEC12	-4	6.20455	3.5915	0.050309
COMMD1	-1	NA	NA	NA
COMMD2	-1	NA	NA	NA
COMMD3	-1	NA	NA	NA
COMMD4	-1	NA	NA	NA
COMMD5	-1	NA	NA	NA
COMMD6	-5	28.3433	34.9342	0.73617
COMMD8	-1	NA	NA	NA
COMMD9	-1	NA	NA	NA
COMP	-5	14.4973	19.9008	0.322066
COMTD1	-1	NA	NA	NA
COPA	-1	NA	NA	NA
COPB	-1	NA	NA	NA
COPB2	-1	NA	NA	NA
COPE	-1	NA	NA	NA
COPG2	-1	NA	NA	NA
COPS3	-1	NA	NA	NA
COPS6	-1	NA	NA	NA
COPS7A	-1	NA	NA	NA
COPS7B	-1	NA	NA	NA
COPS8	-1	NA	NA	NA
COPZ1	-1	NA	NA	NA
COQ10B	-1	NA	NA	NA
COQ7	-1	NA	NA	NA
CORIN	-4	0.252083	0.171425	0.130599
CORO1A	-1	NA	NA	NA
CORO1B	-1	NA	NA	NA
CORO1C	-1	NA	NA	NA
CORO6	-1	NA	NA	NA
COTL1	-1	NA	NA	NA
COX10	-1	NA	NA	NA
COX11	-1	NA	NA	NA
COX4NB	-1	NA	NA	NA
COX5A	-1	NA	NA	NA
COX5B	-1	NA	NA	NA
COX6A1	-1	NA	NA	NA
COX6B1	-1	NA	NA	NA
COX7A2L	-1	NA	NA	NA
COX8A	-1	NA	NA	NA
CP110	-1	NA	NA	NA
CPE	-1	NA	NA	NA
CPEB2	-1	NA	NA	NA
CPEB4	-1	NA	NA	NA
CPLX2	-1	NA	NA	NA
CPNE2	-1	NA	NA	NA
CPNE3	-1	NA	NA	NA
CPNE5	-5	1.51023	1.67994	0.232152
CPNE7	-5	0.905	1.61454	0.706257
CPNE8	0.448441	0.662727	1.05652	9.03869e-09
CPSF3	-1	NA	NA	NA
CPSF3L	-1	NA	NA	NA
CPSF4	-1	NA	NA	NA
CPSF6	-1	NA	NA	NA
CPT1A	-5	9.697	10.9504	0.55724
CPT1C	0.258993	0.92787	2.38356	6.77636e-11
CPVL	-1	NA	NA	NA
CPZ	-1	NA	NA	NA
CR1	-1	NA	NA	NA
CR2	-1	NA	NA	NA
CRABP1	-1	NA	NA	NA
CRABP2	-1	NA	NA	NA
CRADD	-1	NA	NA	NA
CRAMP1L	-5	3.36143	3.97918	0.217242
CRAT	-1	NA	NA	NA
CRBN	-1	NA	NA	NA
CREB1	-1	NA	NA	NA
CREB3	-1	NA	NA	NA
CREBL1	-1	NA	NA	NA
CREG1	-1	NA	NA	NA
CRELD1	-1	NA	NA	NA
CREM	-1	NA	NA	NA
CRHR1	-1	NA	NA	NA
CRHR2	-4	0.37973	0.126237	0.000141778
CRI2	-1	NA	NA	NA
CRIP1	0.1247	60.2065	182.402	7.13478e-13
CRIP2	-1	NA	NA	NA
CRIP3	-1	NA	NA	NA
CRISPLD1	0.141487	0.998305	2.89508	1.49655e-10
CRK	-1	NA	NA	NA
CRKL	-1	NA	NA	NA
CRKRS	-1	NA	NA	NA
CRLF1	-1	NA	NA	NA
CRLF3	-1	NA	NA	NA
CRMP1	-5	3.92563	3.93534	0.791461
CROP	-1	NA	NA	NA
CRR9	-1	NA	NA	NA
CRSP2	-2	NA	NA	NA
CRSP3	-1	NA	NA	NA
CRSP6	-1	NA	NA	NA
CRSP7	-1	NA	NA	NA
CRSP9	-1	NA	NA	NA
CRTAP	-1	NA	NA	NA
CRTC1	-1	NA	NA	NA
CRY1	-1	NA	NA	NA
CRY2	-1	NA	NA	NA
CRYBA2	-1	NA	NA	NA
CRYGN	-1	NA	NA	NA
CS	-1	NA	NA	NA
CSAD	-1	NA	NA	NA
CSDA	-1	NA	NA	NA
CSDE1	-1	NA	NA	NA
CSE1L	-1	NA	NA	NA
CSEN	-1	NA	NA	NA
CSF1	-1	NA	NA	NA
CSMD1	-4	0.0571429	0.0486387	0.229394
CSNK1A1	-1	NA	NA	NA
CSNK1G1	-1	NA	NA	NA
CSNK1G3	-1	NA	NA	NA
CSNK2A1	-1	NA	NA	NA
CSNK2A2	-1	NA	NA	NA
CSNK2B	-1	NA	NA	NA
CSPG2	-2	NA	NA	NA
CSPG4	-5	1.32385	1.68272	0.253402
CSPG6	-1	NA	NA	NA
CSRP1	-1	NA	NA	NA
CSRP2	-1	NA	NA	NA
CSRP2BP	-1	NA	NA	NA
CST3	-1	NA	NA	NA
CST6	-4	22.8371	7.48616	0.350627
CSTB	-1	NA	NA	NA
CSTF1	-1	NA	NA	NA
CSTF2T	-1	NA	NA	NA
CSTF3	-1	NA	NA	NA
CTBP1	-1	NA	NA	NA
CTBP2	-1	NA	NA	NA
CTCF	-1	NA	NA	NA
CTDP1	-1	NA	NA	NA
CTDSP1	-1	NA	NA	NA
CTDSP2	-1	NA	NA	NA
CTDSPL	-1	NA	NA	NA
CTDSPL2	-1	NA	NA	NA
CTGF	-1	NA	NA	NA
CTH	-1	NA	NA	NA
CTNNA2	-1	NA	NA	NA
CTNNAL1	-1	NA	NA	NA
CTNNB1	-1	NA	NA	NA
CTNNBIP1	-1	NA	NA	NA
CTNND2	-1	NA	NA	NA
CTNS	-1	NA	NA	NA
CTPS	-2	NA	NA	NA
CTPS2	-1	NA	NA	NA
CTSB	-1	NA	NA	NA
CTSC	-1	NA	NA	NA
CTSD	-1	NA	NA	NA
CTSF	0.0383693	24.5006	39.0582	0.00122855
CTSH	-1	NA	NA	NA
CTSL	-1	NA	NA	NA
CTSL2	-1	NA	NA	NA
CTSO	-1	NA	NA	NA
CTTN	-1	NA	NA	NA
CTTNBP2	-1	NA	NA	NA
CUGBP1	-1	NA	NA	NA
CUL1	-1	NA	NA	NA
CUL2	-1	NA	NA	NA
CUL5	-1	NA	NA	NA
CUTA	-1	NA	NA	NA
CUTL1	-1	NA	NA	NA
CUTL2	-1	NA	NA	NA
CWF19L1	-1	NA	NA	NA
CX36	-2	NA	NA	NA
CXCL1	0.0479616	5.1475	11.6175	0.0429563
CXCL14	-1	NA	NA	NA
CXCL16	-1	NA	NA	NA
CXCL2	0.0911271	2.25474	4.46478	0.0387356
CXCL3	-1	NA	NA	NA
CXCL5	0.196643	1.41622	2.7686	8.54781e-06
CXCL6	0.23741	0.705051	1.55642	0.00545139
CXCR4	-1	NA	NA	NA
CXORF12	-2	NA	NA	NA
CXORF15	-1	NA	NA	NA
CXORF38	-5	2.90909	3.17438	0.759973
CXXC1	-1	NA	NA	NA
CXXC4	-1	NA	NA	NA
CXXC6	-1	NA	NA	NA
CYB5-M	-1	NA	NA	NA
CYB561	-1	NA	NA	NA
CYB561D1	-1	NA	NA	NA
CYB5A	-1	NA	NA	NA
CYB5D1	-1	NA	NA	NA
CYB5D2	-1	NA	NA	NA
CYB5R1	-1	NA	NA	NA
CYB5R4	-1	NA	NA	NA
CYBA	-1	NA	NA	NA
CYBASC3	-1	NA	NA	NA
CYBRD1	-1	NA	NA	NA
CYC1	-1	NA	NA	NA
CYCS	-1	NA	NA	NA
CYFIP1	-1	NA	NA	NA
CYHR1	-1	NA	NA	NA
CYLN2	-1	NA	NA	NA
CYP1A1	-1	NA	NA	NA
CYP1B1	0.0815348	4.00059	6.03065	0.0431467
CYP24A1	0.0743405	0.218387	0.74728	0.0317123
CYP26A1	-1	NA	NA	NA
CYP26B1	-5	0.647143	0.984764	0.749567
CYP27A1	-1	NA	NA	NA
CYP27B1	-4	0.485	0.474644	0.985165
CYP2R1	-1	NA	NA	NA
CYP2S1	-1	NA	NA	NA
CYP39A1	-1	NA	NA	NA
CYP46A1	-1	NA	NA	NA
CYP4X1	-1	NA	NA	NA
CYP51A1	-1	NA	NA	NA
CYR61	-1	NA	NA	NA
CYTL1	-1	NA	NA	NA
CYYR1	-5	6.1544	8.75586	0.11825
D4S234E	-1	NA	NA	NA
D4ST1	-1	NA	NA	NA
DAAM1	-1	NA	NA	NA
DAAM2	-1	NA	NA	NA
DAB2	-1	NA	NA	NA
DAB2IP	-5	10.983	11.8763	0.513616
DACH1	-5	3.86553	4.11689	0.836135
DACT1	-1	NA	NA	NA
DAD1	-1	NA	NA	NA
DAG1	-1	NA	NA	NA
DALRD3	-1	NA	NA	NA
DAP	-1	NA	NA	NA
DAP3	-1	NA	NA	NA
DAPK1	-1	NA	NA	NA
DARS	-1	NA	NA	NA
DARS2	-1	NA	NA	NA
DAZAP1	-1	NA	NA	NA
DAZAP2	-1	NA	NA	NA
DBF4	-1	NA	NA	NA
DBF4B	-1	NA	NA	NA
DBI	-1	NA	NA	NA
DBN1	-1	NA	NA	NA
DBT	-1	NA	NA	NA
DC-UBP	-1	NA	NA	NA
DC2	-1	NA	NA	NA
DCAMKL1	-1	NA	NA	NA
DCBLD2	-1	NA	NA	NA
DCC	-5	0.0169231	0.0286932	0.993486
DCC1	-1	NA	NA	NA
DCDC1	-1	NA	NA	NA
DCDC2	-1	NA	NA	NA
DCHS2	-1	NA	NA	NA
DCI	-1	NA	NA	NA
DCK	-1	NA	NA	NA
DCLRE1C	-1	NA	NA	NA
DCP1A	-1	NA	NA	NA
DCPS	-1	NA	NA	NA
DCTD	-1	NA	NA	NA
DCTN2	-1	NA	NA	NA
DCTN3	-1	NA	NA	NA
DCTN4	-1	NA	NA	NA
DCTN5	-1	NA	NA	NA
DCTN6	-1	NA	NA	NA
DCUN1D1	-1	NA	NA	NA
DCUN1D3	-1	NA	NA	NA
DCUN1D4	-1	NA	NA	NA
DCUN1D5	-1	NA	NA	NA
DCXR	-1	NA	NA	NA
DDA1	-1	NA	NA	NA
DDAH1	-1	NA	NA	NA
DDAH2	0.0839329	0.00228571	0.00850785	0.008188
DDB1	-1	NA	NA	NA
DDB2	-1	NA	NA	NA
DDEF2	-1	NA	NA	NA
DDEFL1	-1	NA	NA	NA
DDIT3	-1	NA	NA	NA
DDIT4	-1	NA	NA	NA
DDOST	-1	NA	NA	NA
DDT	-1	NA	NA	NA
DDX1	-1	NA	NA	NA
DDX10	-1	NA	NA	NA
DDX11	-1	NA	NA	NA
DDX17	-1	NA	NA	NA
DDX18	-1	NA	NA	NA
DDX19A	-1	NA	NA	NA
DDX19B	-1	NA	NA	NA
DDX20	-1	NA	NA	NA
DDX21	-1	NA	NA	NA
DDX23	-1	NA	NA	NA
DDX26	-1	NA	NA	NA
DDX27	-1	NA	NA	NA
DDX31	-1	NA	NA	NA
DDX39	-1	NA	NA	NA
DDX3X	-1	NA	NA	NA
DDX41	-1	NA	NA	NA
DDX42	-1	NA	NA	NA
DDX48	-1	NA	NA	NA
DDX5	-1	NA	NA	NA
DDX50	-1	NA	NA	NA
DDX52	-1	NA	NA	NA
DDX55	-1	NA	NA	NA
DDX56	-1	NA	NA	NA
DDX59	-1	NA	NA	NA
DDX6	-1	NA	NA	NA
DECR1	-1	NA	NA	NA
DECR2	-1	NA	NA	NA
DEDD	-1	NA	NA	NA
DEDD2	-1	NA	NA	NA
DEF6	0.0239808	3.654	5.67715	0.0265786
DEGS1	-1	NA	NA	NA
DEGS2	-1	NA	NA	NA
DEK	-1	NA	NA	NA
DENND2C	-1	NA	NA	NA
DENND3	-4	2.06091	1.55197	0.0282967
DENND4A	-1	NA	NA	NA
DEPDC1	-1	NA	NA	NA
DEPDC1B	-1	NA	NA	NA
DEPDC2	-1	NA	NA	NA
DEPDC4	-1	NA	NA	NA
DEPDC6	-1	NA	NA	NA
DERL1	-1	NA	NA	NA
DERL2	-1	NA	NA	NA
DES	0.059952	2.9296	9.02467	0.00224962
DFFA	-1	NA	NA	NA
DFFB	-1	NA	NA	NA
DFNA5	-1	NA	NA	NA
DFNB31	-1	NA	NA	NA
DGAT1	-1	NA	NA	NA
DGCR14	-1	NA	NA	NA
DGCR2	-1	NA	NA	NA
DGCR6	0.107914	0.394667	0.618737	0.000877314
DGCR6L	-1	NA	NA	NA
DGCR8	-1	NA	NA	NA
DGKD	-1	NA	NA	NA
DGKE	0.0263789	0.413636	1.0516	1.70646e-05
DGKG	-1	NA	NA	NA
DGKH	-1	NA	NA	NA
DGKI	-4	0.0423048	0.0283108	0.0107937
DGKQ	-1	NA	NA	NA
DGKZ	-1	NA	NA	NA
DGUOK	-1	NA	NA	NA
DHCR24	-1	NA	NA	NA
DHCR7	-1	NA	NA	NA
DHDDS	-1	NA	NA	NA
DHFR	-1	NA	NA	NA
DHFRL1	-1	NA	NA	NA
DHPS	-1	NA	NA	NA
DHRS1	-1	NA	NA	NA
DHRS3	-1	NA	NA	NA
DHRS4L2	0.0479616	0.9455	1.46673	0.00336602
DHRS7	-1	NA	NA	NA
DHRS7B	-1	NA	NA	NA
DHRS8	-1	NA	NA	NA
DHTKD1	-1	NA	NA	NA
DHX30	-1	NA	NA	NA
DHX34	-1	NA	NA	NA
DHX35	-1	NA	NA	NA
DHX36	-1	NA	NA	NA
DHX8	-1	NA	NA	NA
DHX9	-1	NA	NA	NA
DIABLO	-1	NA	NA	NA
DIAPH2	-1	NA	NA	NA
DICER1	-1	NA	NA	NA
DIDO1	-1	NA	NA	NA
DIO3	-4	0.442983	0.420082	0.449724
DIP13B	-1	NA	NA	NA
DIPA	-1	NA	NA	NA
DIRAS1	-4	1.34333	1.04479	0.369773
DIRAS2	-1	NA	NA	NA
DIRC2	-1	NA	NA	NA
DISC1	-1	NA	NA	NA
DISP2	0.297362	0.347742	0.432116	0.0104888
DJ122O8.2	-1	NA	NA	NA
DKFZP434N062	-1	NA	NA	NA
DKFZP451M2119	-1	NA	NA	NA
DKFZP564O0823	-1	NA	NA	NA
DKFZP586D0919	-1	NA	NA	NA
DKFZP686A10121	-1	NA	NA	NA
DKFZP686I15217	-1	NA	NA	NA
DKFZP686L1814	-1	NA	NA	NA
DKFZP727G131	-1	NA	NA	NA
DKFZP781I1119	-1	NA	NA	NA
DKK1	0.323741	0.107259	0.563014	0.000164134
DKK2	-1	NA	NA	NA
DKK3	-1	NA	NA	NA
DKKL1	-5	0.775714	0.913179	0.473935
DLAT	-1	NA	NA	NA
DLD	-1	NA	NA	NA
DLEC1	0.0215827	0.183333	0.591054	0.0458509
DLEU1	-1	NA	NA	NA
DLG1	-1	NA	NA	NA
DLG4	-1	NA	NA	NA
DLG7	-1	NA	NA	NA
DLL1	-1	NA	NA	NA
DLL3	-1	NA	NA	NA
DLNB14	-1	NA	NA	NA
DLST	-1	NA	NA	NA
[truncated: 6,150 more rows]

## Sheet: S8_EPIGENETICALLY_ACTIVATED
# Supplementary Table S8
# Frequency of epigenetically activated gene in HGSOC
# Results have been filtered with MethPct >= 0.05 & P < 0.05
	LowMethPctInTumor	FPKMinMethylatedGroup	FPKMinUNmethylatedGroup	Mann-Whitney P
	-2	NA	NA	NA
A4GALT	0.570743	4.02101	8.77008	4.73227e-18
AARSD1	-5	0.350222	0.397895	0.20683
AATK	-4	1.45546	0.517037	0.00104053
ABCB6	-1	NA	NA	NA
ABCB7	-5	6.6771	7.3889	0.084296
ABCC1	-4	11.0622	10.8077	0.247807
ABCC13	-2	NA	NA	NA
ABCC6	-1	NA	NA	NA
ABCC8	-5	0.0256329	0.0302703	0.439627
ABCD1	0.757794	6.21693	7.49073	0.0168695
ABHD14A	0.139089	15.0504	20.501	3.11507e-05
ABHD7	-2	NA	NA	NA
ABHD9	-2	NA	NA	NA
ABTB1	0.940048	5.05	6.55987	0.00453097
ACCN1	-1	NA	NA	NA
ACD	-1	NA	NA	NA
ACP6	0.717026	9.02966	10.1894	0.0144496
ACPL2	-4	3.20176	3.10262	0.462083
ACRBP	-5	1.86767	2.26124	0.185041
ACSL4	-4	8.69779	8.39379	0.799829
ACSL5	-1	NA	NA	NA
ACTL7A	-1	NA	NA	NA
ACTL7B	-1	NA	NA	NA
ACVRL1	-4	2.18898	1.93477	0.188297
ACY1	0.270983	1.04539	1.85646	1.36902e-15
ACY3	0.88729	2.66149	5.29646	0.00175235
ADA	-5	4.18108	4.61672	0.10694
ADAM2	-1	NA	NA	NA
ADAM30	-4	0.00185714	0.000298507	0.0478346
ADAM33	0.36211	1.85451	3.17311	0.00194763
ADAMTS14	-4	2.71122	2.23288	0.792879
ADARB1	0.959233	1.34529	1.92085	0.0306509
ADCY2	-4	0.157529	0.0695482	2.32714e-06
ADCY3	-1	NA	NA	NA
ADCY7	-1	NA	NA	NA
ADCY9	-5	2.03139	2.36573	0.15601
ADORA2A	-4	0.0664087	0.058617	0.091849
ADPRHL1	-1	NA	NA	NA
ADRA1D	-1	NA	NA	NA
ADRA2B	-1	NA	NA	NA
AFAR3	-1	NA	NA	NA
AFF2	-5	0.408247	0.481825	0.160396
AFF3	-1	NA	NA	NA
AGMAT	0.872902	0.989623	1.68588	2.06791e-05
AGTRL1	-1	NA	NA	NA
AHR	-5	14.3948	15.6116	0.503322
AHRR	-1	NA	NA	NA
AIFL	-2	NA	NA	NA
AIP	-5	39.6017	43.7126	0.708693
AIRE	-5	0.0242722	0.0512871	0.639026
AKAP12	0.194245	6.79917	11.6943	4.87837e-08
AKR7A3	0.414868	0.387049	0.669884	3.53902e-05
ALDH1A3	-5	1.27561	1.67785	0.366311
ALDH5A1	-4	9.88379	8.50489	0.0139728
ALG12	-1	NA	NA	NA
ALOX12	0.0503597	1.21452	3.50571	0.00758384
ALPI	-1	NA	NA	NA
ALPK3	-1	NA	NA	NA
ALPP	-5	4.07682	5.40268	0.747713
ALS2CR11	0.326139	0.151068	0.492279	1.36333e-30
AMAC1	-1	NA	NA	NA
AMDHD2	-4	3.98119	3.75039	0.304894
AMMECR1	-5	5.09914	5.74401	0.189506
AMPD3	-5	1.87591	2.0355	0.249673
AMPH	-4	0.603759	0.490556	0.272746
ANK1	0.143885	0.300728	0.374333	0.0406312
ANKRD20A1	-1	NA	NA	NA
ANKRD21	-2	NA	NA	NA
ANKRD25	-1	NA	NA	NA
ANKRD30A	-1	NA	NA	NA
ANKRD33	0.2494	0.126134	0.289712	9.96337e-09
ANKRD38	-2	NA	NA	NA
ANKRD7	-1	NA	NA	NA
ANKRD9	0.959233	4.52059	10.0693	7.46889e-07
ANP32D	-1	NA	NA	NA
ANPEP	-5	16.0307	25.5018	0.0937757
AP2A2	-4	5.07412	5.043	0.907212
AP2S1	-5	49.1321	49.9623	0.824596
AP3B2	-1	NA	NA	NA
APC2	-4	0.28	0.266871	0.45573
APEX2	-5	16.3879	16.6007	0.836971
APOC4	-4	0.0194985	0.0192308	0.95403
APOD	-5	6.1038	6.66467	0.179766
APXL2	-1	NA	NA	NA
AQP1	-1	NA	NA	NA
AQP12A	-1	NA	NA	NA
AQP5	0.829736	19.5397	51.719	7.11718e-10
AQP6	-4	1.58087	0.508883	0.000445395
AR	-5	5.42114	5.65634	0.899772
ARAF	-5	30.9914	35.6971	0.197104
ARC	-4	2.842	1.23779	0.574177
ARD1A	-1	NA	NA	NA
ARF5	-5	104.117	105.557	0.353916
ARFRP1	-5	15.5232	16.2324	0.446955
ARHGAP4	0.889688	8.64522	11.3329	0.00552162
ARHGAP6	-5	0.421111	0.485026	0.067408
ARHGEF16	-1	NA	NA	NA
ARHGEF4	-4	1.53447	0.634	0.00387317
ARHGEF9	-4	3.835	3.44699	0.227861
ARL4	-2	NA	NA	NA
ARMC2	-5	0.993051	1.14088	0.314248
ARMCX1	-5	6.41923	6.5298	0.767417
ARMCX2	-5	18.4934	20.6163	0.141441
ARMCX3	-4	11.0873	9.66568	0.0262873
ARMCX4	0.371703	0.521221	0.608516	0.00777213
ARMCX5	-4	3.39762	3.27526	0.353804
ARMCX6	-4	5.74769	5.5551	0.350896
ARX	-5	1.0348	1.98	0.123275
ASAH3	-2	NA	NA	NA
ASAM	-2	NA	NA	NA
ASB10	-4	0.0275123	0.0127273	0.219257
ASB11	-1	NA	NA	NA
ASB16	0.0383693	0.552743	0.780625	0.00668733
ASCL2	0.0551559	4.48997	4.55957	0.00456455
ASNA1	0.726619	86.1447	93.0717	0.0414591
ASZ1	-1	NA	NA	NA
ATAD3C	-1	NA	NA	NA
ATF5	-4	38.7954	33.8275	0.188852
ATP10A	-5	1.67554	1.67845	0.417819
ATP12A	-5	0.425031	1.44969	0.0607178
ATP1A3	-4	3.49108	1.94716	0.0311821
ATP2A1	0.0767386	0.728571	1.24313	0.000195373
ATP2B2	-1	NA	NA	NA
ATP4B	-1	NA	NA	NA
ATP5D	0.889688	59.0872	74.4839	0.000323265
ATP6AP1	-1	NA	NA	NA
ATP6AP2	-5	55.7603	57.7406	0.565064
ATP7A	-4	0.000207469	0.000170455	0.787095
ATRX	-4	0.00191964	0.00129534	0.0993292
AYTL2	-2	NA	NA	NA
AZU1	-4	0.149	0.0476471	0.221706
B3GALT1	-1	NA	NA	NA
B3GALT6	-5	16.4923	18.3296	0.176491
B3GNT3	0.923261	10.1478	16.3758	0.0498142
B3GTL	-2	NA	NA	NA
B4GALT1	-4	67.3074	58.9144	0.16899
BACH1	-4	4.24827	3.83539	0.0596293
BAG4	0.270983	2.84645	3.98876	1.0987e-09
BAGE	-1	NA	NA	NA
BANF1	-1	NA	NA	NA
BANK1	0.446043	0.417922	1.47941	2.14426e-37
BCAN	-4	0.822794	0.585358	2.50773e-08
BCAP31	-5	42.4636	44.3878	0.778464
BCL2A1	-4	2.92715	1.67077	0.0632343
BCL2L10	-1	NA	NA	NA
BCOR	-5	7.40869	8.36909	0.2349
BCORL1	0.848921	4.0781	4.74867	0.0199949
BEX1	0.11271	8.50959	16.2885	1.07266e-05
BEX2	0.438849	18.239	21.2574	0.0149905
BGN	-4	299.063	154.774	6.00696e-09
BHLHB8	-1	NA	NA	NA
BHLHB9	0.606715	1.28348	1.50395	0.000181971
BHMT2	0.172662	0.36058	1.72264	1.98717e-21
BIN2	-1	NA	NA	NA
BIRC1	-1	NA	NA	NA
BIRC4	-2	NA	NA	NA
BLR1	-1	NA	NA	NA
BMS1L	-2	NA	NA	NA
BMX	-1	NA	NA	NA
BNIP3	-5	9.88168	11.2131	0.141056
BOLL	-5	0.0734684	0.114545	0.15156
BRCA1	-4	1.30517	1.24824	0.938456
BRCA2	0.22542	0.521176	0.587979	0.00822393
BRD7	0.429257	1.43332	1.71654	7.28669e-05
BRDT	0.0215827	0.028799	2.10778	0.00330917
BRRN1	-2	NA	NA	NA
BRWD3	-5	1.51854	1.55135	0.880711
BST2	0.681055	204.597	592.261	7.50966e-40
BTBD2	-5	33.0903	36.0657	0.0656193
BTNL8	-1	NA	NA	NA
BTNL9	-1	NA	NA	NA
BUB3	-5	29.2022	30.021	0.595936
BXDC1	-2	NA	NA	NA
C10ORF11	-1	NA	NA	NA
C10ORF111	0.741007	0.359722	0.551294	2.25264e-06
C10ORF125	-2	NA	NA	NA
C10ORF39	-2	NA	NA	NA
C10ORF72	-2	NA	NA	NA
C10ORF93	-2	NA	NA	NA
C10ORF95	-1	NA	NA	NA
C11ORF2	-2	NA	NA	NA
C11ORF39	-4	0.00392371	0.0024	0.231424
C11ORF47	-1	NA	NA	NA
C11ORF49	-4	8.29627	7.817	0.392457
C12ORF40	-1	NA	NA	NA
C14ORF11	-2	NA	NA	NA
C14ORF126	-2	NA	NA	NA
C14ORF162	-2	NA	NA	NA
C14ORF58	-2	NA	NA	NA
C14ORF94	-1	NA	NA	NA
C15ORF2	-2	NA	NA	NA
C15ORF43	-1	NA	NA	NA
C16ORF24	-2	NA	NA	NA
C16ORF28	-2	NA	NA	NA
C16ORF30	-1	NA	NA	NA
C16ORF33	-1	NA	NA	NA
C16ORF45	-5	3.29141	5.69619	0.501791
C17ORF44	-2	NA	NA	NA
C18ORF34	-2	NA	NA	NA
C18ORF37	-2	NA	NA	NA
C19ORF19	-2	NA	NA	NA
C19ORF24	-5	16.0664	17.5919	0.143508
C19ORF33	0.932854	8.56071	14.2722	0.0307685
C19ORF35	-4	0.263514	0.216595	0.000402563
C1GALT1C1	-5	19.2098	19.2382	0.987219
C1ORF124	-2	NA	NA	NA
C1ORF150	-2	NA	NA	NA
C1ORF164	-2	NA	NA	NA
C1ORF177	0.0743405	0.293912	0.472903	0.000772189
C1ORF188	-2	NA	NA	NA
C1ORF35	0.729017	6.07265	6.98322	0.000902228
C1ORF49	-1	NA	NA	NA
C1ORF59	-2	NA	NA	NA
C1ORF65	0.841727	0.0466667	0.112251	1.05118e-05
C1QL1	-5	8.18187	10.9911	0.384939
C1QR1	-2	NA	NA	NA
C20ORF102	-2	NA	NA	NA
C20ORF149	-2	NA	NA	NA
C20ORF151	-2	NA	NA	NA
C20ORF177	-1	NA	NA	NA
C20ORF24	0.841727	24.6362	27.0622	0.0356246
C20ORF85	-5	10.7396	19.7287	0.0601248
C20ORF91	-1	NA	NA	NA
C21ORF121	-2	NA	NA	NA
C21ORF123	-1	NA	NA	NA
C21ORF6	-2	NA	NA	NA
C21ORF81	-2	NA	NA	NA
C22ORF15	0.0239808	0.408845	1.397	0.000722786
C2ORF18	-5	15.1013	15.4445	0.469958
C3ORF24	-1	NA	NA	NA
C3ORF57	-2	NA	NA	NA
C3ORF60	-2	NA	NA	NA
C5ORF14	-2	NA	NA	NA
C6ORF146	-1	NA	NA	NA
C6ORF206	-2	NA	NA	NA
C6ORF25	-1	NA	NA	NA
C6ORF48	-1	NA	NA	NA
C6ORF68	-2	NA	NA	NA
C8ORF17	-1	NA	NA	NA
C8ORF4	-5	16.7314	24.0031	0.26198
C9ORF116	0.208633	6.60897	13.0179	9.90565e-09
C9ORF138	-2	NA	NA	NA
C9ORF41	-4	3.30528	2.91446	0.000308796
C9ORF45	-1	NA	NA	NA
C9ORF84	-1	NA	NA	NA
C9ORF89	-4	9.44816	8.79436	0.0599113
CA5A	-4	0.0175735	0.00444444	0.160383
CA5B	-4	1.13625	1.03093	0.468901
CABP4	-1	NA	NA	NA
CACHD1	-4	7.38727	5.89835	0.0544683
CACNA2D2	-5	2.9851	4.21212	0.168907
CACNG1	-1	NA	NA	NA
CACNG6	-1	NA	NA	NA
CACNG7	-4	0.032803	0.00285714	0.234863
CACYBP	-5	8.66445	8.83113	0.322366
CALCB	0.1247	0.0449589	0.0486538	0.0449089
CALML4	-1	NA	NA	NA
CALML5	-1	NA	NA	NA
CAMSAP1	-1	NA	NA	NA
CAPN12	-1	NA	NA	NA
CARD14	-1	NA	NA	NA
CARD8	-1	NA	NA	NA
CARD9	-1	NA	NA	NA
CASK	-5	3.14862	3.39583	0.162241
CATSPER2	-1	NA	NA	NA
CAV3	-1	NA	NA	NA
CBFA2T3	-4	0.595398	0.346154	3.7493e-10
CBLC	0.501199	19.4458	27.9557	1.6596e-08
CBX2	-5	3.27133	5.6695	0.0728825
CCDC22	-4	11.1905	9.84681	0.194169
CCDC48	-1	NA	NA	NA
CCDC64	-5	3.30448	4.10269	0.0766722
CCDC8	0.357314	16.7091	24.9907	2.22185e-13
CCHCR1	0.489209	0.0258216	0.0321569	0.00343895
CCIN	-1	NA	NA	NA
CCNB1	-1	NA	NA	NA
CCNC	-1	NA	NA	NA
CD14	-4	58.0634	54.6742	0.437342
CD164L2	0.606715	1.09402	2.08245	7.58415e-09
CD248	-4	13.2988	8.38871	0.000162072
CD300LG	-4	0.0924179	0.052439	0.357474
CD3Z	-2	NA	NA	NA
CD47	0.347722	42.2446	50.6695	0.00100864
CD7	-4	2.90215	2.40714	0.0309494
CD79B	-1	NA	NA	NA
CD86	-5	3.4151	3.71543	0.737753
CD99L2	-4	7.89916	7.8954	0.882656
CDC27	-1	NA	NA	NA
CDCP1	0.671463	8.58723	10.8884	3.5471e-05
CDCP2	0.369305	0.0341065	0.0557792	0.00114269
CDH15	-4	0.175404	0.158984	0.180252
CDH20	-4	0.431038	0.0327273	5.37706e-05
CDK10	-5	5.19662	5.38757	0.618996
CDK3	-1	NA	NA	NA
CDK5R1	-4	0.681681	0.659732	0.659605
CDKL5	-5	0.362286	0.385812	0.220428
CDX1	-1	NA	NA	NA
CDX4	-1	NA	NA	NA
CEBPG	0.788969	9.73511	12.7039	0.00321373
CENTA1	-2	NA	NA	NA
CENTB5	-1	NA	NA	NA
CENTG2	-2	NA	NA	NA
CETN1	-1	NA	NA	NA
CETN2	0.393285	54.5541	60.0266	0.0227578
CFC1	-1	NA	NA	NA
CFLAR	0.83693	3.57397	4.1733	0.00440567
CGB2	0.184652	0.00761765	0.0325974	0.000271385
CGB5	-5	0.000493151	0.000576923	0.477678
CGB8	-4	0.00134247	0.000384615	0.357383
CGNL1	-1	NA	NA	NA
CHRDL1	0.856115	2.28167	3.04	0.0410754
CHRDL2	-4	0.465379	0.201949	0.469588
CHRM3	-1	NA	NA	NA
CHRM4	-1	NA	NA	NA
CHRNA5	-4	0.689873	0.365833	0.000162455
CHST12	-1	NA	NA	NA
CHST3	-1	NA	NA	NA
CHST5	-1	NA	NA	NA
CHST6	-1	NA	NA	NA
CHST7	-5	1.417	1.45719	0.676281
CIDEB	-2	NA	NA	NA
CLCN4	0.923261	1.04344	1.59683	0.000735709
CLDN18	-5	0.0372554	0.642857	0.766059
CLDN2	0.0383693	0.183616	0.534375	0.000127237
CLDN3	-5	538.63	598.805	0.756131
CLDN4	0.446043	107.556	140.351	1.98569e-06
CLEC12B	-1	NA	NA	NA
CLEC14A	-4	4.30143	3.91461	0.189673
CLEC4E	-1	NA	NA	NA
CLEC9A	-1	NA	NA	NA
CLSTN2	0.381295	1.66333	2.39704	0.00733585
CLTB	-4	40.1949	31.1337	0.000233487
CMTM2	-4	0.263493	0.2172	0.0498628
CNDP1	-1	NA	NA	NA
CNKSR2	-5	0.398782	0.458715	0.17748
CNNM1	-4	0.198437	0.17087	0.39528
CNOT6	-5	6.3339	6.82446	0.0836299
CNTD	-2	NA	NA	NA
CNTFR	-4	20.6275	6.94225	9.87337e-11
CNTN4	-5	0.41075	0.451247	0.715578
COL14A1	-5	3.05553	3.3765	0.0996656
COLEC11	-1	NA	NA	NA
COQ3	0.752998	4.52107	5.68398	0.000258997
CORO2B	-1	NA	NA	NA
CORO7	-5	1.32495	1.36029	0.307312
CORT	-1	NA	NA	NA
COVA1	-2	NA	NA	NA
COX17	-5	2.98583	3.65452	0.301062
COX6A2	0.0911271	0.431293	1.75816	1.39504e-15
COX7C	-5	48.0276	70.7089	0.378443
COX8C	-1	NA	NA	NA
CPD	-5	6.32828	6.84359	0.535664
CPNE4	-5	0.560595	1.36447	0.931375
CPNE6	-1	NA	NA	NA
CPNE9	-5	0.141915	0.16	0.23399
CPXM2	0.731415	2.17679	7.70534	1.00654e-06
CRB3	0.827338	13.0265	16.2266	0.0141993
CREBBP	-4	11.2325	10.6746	0.258751
CRIM1	-5	10.0427	11.292	0.0578965
CRISP2	0.0527578	0.103418	0.832727	0.0329037
CRSP8	-2	NA	NA	NA
CRYAA	-1	NA	NA	NA
CRYGA	-1	NA	NA	NA
CRYGC	-1	NA	NA	NA
CRYGD	0.0311751	0.981213	18.7262	1.34439e-09
CSAG1	-1	NA	NA	NA
CSAG3A	-1	NA	NA	NA
CSF3R	-5	2.60899	15.6455	0.301519
CSH1	-1	NA	NA	NA
CSH2	-1	NA	NA	NA
CSNK1A1L	-4	0.359587	0.304667	0.117786
CSNK1E	-5	15.5653	17.0893	0.450188
CSPG5	-5	2.78757	3.66326	0.444134
CSTF2	-4	6.07279	6.01286	0.699895
CT45-2	-1	NA	NA	NA
CTAG1B	-1	NA	NA	NA
CTAG2	-1	NA	NA	NA
CTAGE1	-1	NA	NA	NA
CTHRC1	-4	40.0967	38.8591	0.767057
CTSK	-4	33.5168	30.8136	0.0539122
CTSZ	0.841727	71.5561	85.9986	7.75769e-06
CUL4B	-1	NA	NA	NA
CUL7	0.395683	20.1387	23.1138	0.000875204
CXADR	-5	3.53	6.42403	0.127266
CXCL12	-4	11.8289	11.6564	0.753902
CXORF17	-2	NA	NA	NA
CXORF2	-1	NA	NA	NA
CXORF20	-1	NA	NA	NA
CXORF26	-4	15.3761	14.3992	0.0632131
CXORF34	-2	NA	NA	NA
CXORF40A	-5	1.00661	1.01989	0.968485
CXORF40B	-4	3.28821	3.23863	0.891071
CXORF41	-2	NA	NA	NA
CXORF42	-2	NA	NA	NA
CXORF55	-1	NA	NA	NA
CXORF56	0.573141	3.77697	4.27105	0.000309615
CXX1	-2	NA	NA	NA
CYB5R2	0.860911	2.28517	2.93078	0.00179133
CYFIP2	-1	NA	NA	NA
CYGB	-4	2.79813	2.67429	0.560528
CYP26C1	-1	NA	NA	NA
CYP2W1	0.158273	0.794302	3.07061	0.000436327
CYP7B1	-4	0.723922	0.58179	0.0155129
DACH2	-5	0.14604	0.159664	0.312967
DAPK2	0.800959	1.22651	1.3956	0.00964217
DAZL	-1	NA	NA	NA
DBC1	0.568345	0.1915	0.514979	6.04607e-07
DBH	-1	NA	NA	NA
DCST1	-1	NA	NA	NA
DDX43	0.0239808	0.280344	2.711	1.55394e-06
DEXI	-5	3.83183	4.72656	0.162054
DHRS10	-2	NA	NA	NA
DHRS4	-5	0.854167	0.893893	0.832801
DHX37	-4	6.04641	5.53461	0.138927
DHX40	-5	8.97097	10.1208	0.127017
DIO2	-4	0.769231	0.568051	0.0193146
DIP2C	-1	NA	NA	NA
DIRAS3	0.160671	2.14794	3.7194	0.000412677
DKFZP434I1020	-2	NA	NA	NA
DKFZP434O0527	-1	NA	NA	NA
DKFZP564K142	-2	NA	NA	NA
DKFZP566N034	-2	NA	NA	NA
DKFZP686A01247	-2	NA	NA	NA
DLG3	-5	6.01335	6.26708	0.468805
DLGAP1	-1	NA	NA	NA
DLK1	-5	8.89563	64.5947	0.820247
DMRTB1	-1	NA	NA	NA
DMRTC1	-5	6.0241e-05	0.000235294	0.574419
DNAH8	-1	NA	NA	NA
DNAI1	0.417266	0.710741	1.30552	9.82955e-06
DNAI2	-1	NA	NA	NA
DNAJA4	-1	NA	NA	NA
DNAJB1	-1	NA	NA	NA
DNAJC15	-1	NA	NA	NA
DNAJC4	-4	27.6095	24.2375	0.211575
DNAJC5G	-1	NA	NA	NA
DNASE1L1	-4	4.91332	4.73794	0.452355
DNASE1L2	-4	1.13743	0.548981	3.79954e-14
DND1	-1	NA	NA	NA
DNM1L	-1	NA	NA	NA
DNTT	-4	0.0034153	0.00313725	0.853588
DOCK2	-4	0.883103	0.824486	0.123635
DPEP3	-1	NA	NA	NA
DPM1	-5	46.2244	52.0732	0.218775
DPPA3	-1	NA	NA	NA
DPYS	-5	0.0871491	0.0956614	0.474583
DRD5	-5	0.0601842	0.134324	0.491343
DSCAML1	-5	0.97039	0.975755	0.399976
DSCR6	-1	NA	NA	NA
DSG3	-1	NA	NA	NA
DUSP21	-1	NA	NA	NA
DUSP22	-5	9.62432	10.0192	0.377209
DUSP5	-5	5.26323	8.48661	0.0979199
DUSP9	0.458034	2.53265	3.14503	0.00616393
DXS9879E	-2	NA	NA	NA
DYDC1	-5	0.168621	0.197526	0.426768
DYM	-4	6.65548	6.35345	0.736783
DYNLT3	-5	4.69859	4.99551	0.330446
DYRK2	-5	8.3598	10.173	0.473322
EBP	-5	24.5395	29.1228	0.0636387
ECAT11	-1	NA	NA	NA
ECEL1	-1	NA	NA	NA
ECM1	-1	NA	NA	NA
EDA	-5	1.42482	1.43022	0.625777
EDG3	-2	NA	NA	NA
EDG4	-2	NA	NA	NA
EDG6	-2	NA	NA	NA
EDG7	-1	NA	NA	NA
EFEMP1	-5	7.46569	10.8665	0.220841
EFEMP2	0.729017	12.5275	22.9991	1.57259e-20
EFNB1	-4	29.182	28.2613	0.35613
EGFL6	0.717026	9.5261	13.0124	0.00174488
EGR4	-5	0.134657	0.158967	0.445975
EHD3	-5	4.94579	5.55562	0.18113
EIF2C4	-5	2.80187	3.19681	0.307926
EIF3S5	-2	NA	NA	NA
ELA2	-2	NA	NA	NA
ELAC1	-5	2.09435	2.20286	0.173755
ELF4	0.141487	22.4438	27.8708	0.000234354
ELF5	0.127098	0.0228846	0.351321	2.54553e-21
ELK1	-5	23.6223	25.4444	0.874478
ELMO3	0.316547	12.4487	15.131	0.00660948
ELOVL1	-4	55.4922	47.3114	0.0588862
ELOVL2	0.266187	0.502288	0.901622	2.6083e-06
ELOVL3	0.294964	1.45861	3.2335	8.59749e-08
EMD	0.179856	46.6879	55.4088	0.00582438
EML4	-5	11.3226	11.4602	0.960822
ENOSF1	0.294964	3.2198	3.81854	3.39201e-05
ENPP7	-1	NA	NA	NA
ENSA	0.561151	15.8496	18.9193	6.724e-05
EPAS1	-4	13.2627	9.71378	0.000105976
EPHA1	0.990408	2.945	10.5533	0.014572
EPHA2	0.959233	10.4965	17.039	0.00810936
EPHB1	-4	0.884618	0.657976	0.000956209
ERAS	-1	NA	NA	NA
ERO1L	-4	10.6941	7.78667	0.0797137
ESM1	-4	3.70036	3.59718	0.952124
ESX1	0.450839	0.0246288	0.026383	0.04821
EVC2	0.220624	1.48489	2.11554	7.51972e-07
EXOSC6	-1	NA	NA	NA
F2RL3	-4	0.941794	0.937	0.650664
F8A1	-1	NA	NA	NA
FAAH	0.726619	5.67447	7.4902	1.63367e-05
FAHD1	-4	10.192	10.1082	0.656422
FAM10A4	-1	NA	NA	NA
FAM11A	-2	NA	NA	NA
FAM19A3	-5	0.756066	0.807331	0.687356
FAM20B	-5	11.7096	11.7357	0.649137
FAM3A	-4	13.0487	13.0426	0.272241
FAM47B	-1	NA	NA	NA
FAM50A	-5	20.1767	20.4965	0.976632
FAM50B	0.131894	8.49624	15.8482	5.74135e-11
FAM58A	-4	5.63548	5.60071	0.693716
FAM70A	-5	1.22023	1.52503	0.783817
FAM71A	-1	NA	NA	NA
FAM71B	-1	NA	NA	NA
FAM71C	-1	NA	NA	NA
FAM78A	-1	NA	NA	NA
FAM83A	0.623501	3.50459	5.63308	0.0262021
FAM83F	-4	1.76935	0.563597	5.9996e-23
FAM9A	-1	NA	NA	NA
FAM9B	-5	0.00382278	0.00772727	0.833239
FAM9C	-1	NA	NA	NA
FANCA	-4	2.20344	2.18559	0.281256
FANCC	-5	1.87561	1.94857	0.604668
FANCG	0.726619	7.44526	8.60561	0.00723708
FARP1	-5	5.60147	6.13009	0.110266
FBLN1	-5	24.5439	26.6924	0.95651
FBLN2	0.390887	7.80512	14.4964	1.35039e-09
FBP2	-1	NA	NA	NA
FBXL19	-1	NA	NA	NA
FBXL5	-4	23.4	22.0097	0.100263
FBXO17	0.889688	3.74609	14.3678	3.03159e-13
FBXO2	0.218225	10.2449	29.0277	1.85172e-18
FBXW10	0.0815348	0.00725849	0.0114706	0.0137011
FCAR	-5	0.140154	0.146892	0.915903
FCGR2A	-4	1.29642	0.849677	0.00520118
FCN2	-4	0.122796	0.0217045	9.58907e-12
FCN3	-1	NA	NA	NA
FEM1A	-4	1.88714	1.80912	0.518793
FEV	-4	0.0432399	0.0423958	0.969359
FEZ1	-5	0.791189	0.909632	0.124354
FFAR1	-1	NA	NA	NA
FFAR2	-4	0.187399	0.0995455	0.63073
FGD1	-1	NA	NA	NA
FGF19	-4	1.81488	0.811308	0.00143879
FGF22	-4	0.176984	0.035339	0.0159063
FGF23	-4	0.0203333	0.019845	0.664388
FGF6	-4	0.00123167	0.00105263	0.82884
FIGNL1	-5	3.28407	3.40778	0.101765
FIS	-1	NA	NA	NA
FKBP4	-1	NA	NA	NA
FKBP5	-1	NA	NA	NA
FKHL18	-2	NA	NA	NA
FLJ00060	-2	NA	NA	NA
FLJ10178	-2	NA	NA	NA
FLJ10260	-2	NA	NA	NA
FLJ10781	-2	NA	NA	NA
FLJ10786	-2	NA	NA	NA
FLJ10925	-1	NA	NA	NA
FLJ12700	-2	NA	NA	NA
FLJ13841	-2	NA	NA	NA
FLJ14503	-2	NA	NA	NA
FLJ14816	-2	NA	NA	NA
FLJ20032	-2	NA	NA	NA
FLJ20130	-1	NA	NA	NA
FLJ20186	-2	NA	NA	NA
FLJ20444	-2	NA	NA	NA
FLJ21106	-2	NA	NA	NA
FLJ21736	-2	NA	NA	NA
FLJ22555	-2	NA	NA	NA
FLJ22746	-1	NA	NA	NA
FLJ25421	-2	NA	NA	NA
FLJ25444	-2	NA	NA	NA
FLJ25530	-2	NA	NA	NA
FLJ27365	0.553957	0.912742	1.64372	2.12933e-15
FLJ30058	-2	NA	NA	NA
FLJ30834	-1	NA	NA	NA
FLJ32569	-2	NA	NA	NA
FLJ32871	-2	NA	NA	NA
FLJ32926	-1	NA	NA	NA
FLJ33387	-2	NA	NA	NA
FLJ33790	-2	NA	NA	NA
FLJ33860	-2	NA	NA	NA
FLJ35801	-2	NA	NA	NA
FLJ35894	-1	NA	NA	NA
FLJ36046	-2	NA	NA	NA
FLJ36180	-2	NA	NA	NA
FLJ37078	-2	NA	NA	NA
FLJ37549	-2	NA	NA	NA
FLJ37587	-1	NA	NA	NA
FLJ37970	-2	NA	NA	NA
FLJ38379	-2	NA	NA	NA
FLJ39822	-2	NA	NA	NA
FLJ39827	-2	NA	NA	NA
FLJ40172	-1	NA	NA	NA
FLJ42291	-1	NA	NA	NA
FLJ43752	-2	NA	NA	NA
FLJ43806	-2	NA	NA	NA
FLJ43855	-1	NA	NA	NA
FLJ45684	-1	NA	NA	NA
FLJ45832	-1	NA	NA	NA
FLJ45964	-2	NA	NA	NA
FLJ46072	-1	NA	NA	NA
FLJ46082	-2	NA	NA	NA
FLJ46481	-2	NA	NA	NA
FLJ90650	-2	NA	NA	NA
FLNA	-4	127.761	123.367	0.269505
FLRT1	-1	NA	NA	NA
FMR1	0.681055	16.0401	18.2998	0.0247192
FMR1NB	-1	NA	NA	NA
FN3K	0.582734	7.98063	9.81584	0.000931598
FOLH1	-4	0.482381	0.337778	0.997034
FOXD4L1	-1	NA	NA	NA
FOXD4L4	-1	NA	NA	NA
FOXH1	0.182254	1.23701	1.88237	0.00192295
FOXI1	-5	0.372861	2.44586	0.0547456
FRG1	-5	5.24123	5.39632	0.373243
FSHPRH1	-2	NA	NA	NA
FSTL1	0.0671463	18.8192	33.5318	0.000117289
FSTL3	-4	6.93993	3.46902	2.14712e-15
FTMT	-1	NA	NA	NA
FTSJ1	-5	18.9057	22.9356	0.134832
FUNDC2	-5	3.83255	3.96489	0.567965
FUT6	-1	NA	NA	NA
FXYD7	-3	NA	NA	NA
FZD9	0.681055	0.478722	0.597324	0.00616838
FZR1	-1	NA	NA	NA
G6PD	-5	21.5584	21.7894	0.364284
GAB1	-4	2.025	1.61112	0.176638
GAB3	-5	0.4425	0.583426	0.0727818
GABRD	-4	0.586545	0.495029	0.00717024
GABRE	-4	4.83566	3.50873	0.00742465
GABRQ	-4	0.261364	0.175402	0.796107
GAGE4	-1	NA	NA	NA
GAL	-5	2.35212	9.63671	0.977535
GALC	-4	4.81658	4.73813	0.328912
GALNAC4S-6ST	-1	NA	NA	NA
GAMT	-4	9.16806	4.05733	3.03619e-22
GAPDHS	-5	0.107093	0.143562	0.427825
GAS6	-4	105.966	38.8352	2.71723e-14
GATA2	-4	2.56671	2.1037	1.25775e-07
GBGT1	-4	1.62897	1.51079	0.230648
GBP5	-1	NA	NA	NA
GCN5L2	-1	NA	NA	NA
GDF2	-1	NA	NA	NA
GDF3	0.347722	0.354963	1.06276	0.0474535
GDF5	-5	0.590426	0.690437	0.666898
GDF9	-5	0.569355	0.622857	0.363273
GDI1	-4	34.0234	33.6015	0.517233
GDPD2	0.0215827	1.76468	17.6411	3.67317e-05
GDPD3	-1	NA	NA	NA
GDPD5	0.705036	2.4639	2.87503	0.0330291
GFAP	0.0215827	0.680025	12.7411	2.77732e-05
GFPT1	-5	15.0307	16.3517	0.059099
GGT6	0.568345	8.19878	13.4476	7.6254e-10
GGTL4	-1	NA	NA	NA
GGTLA4	-1	NA	NA	NA
GIMAP7	-4	3.48572	3.40382	0.9923
GIP	-4	0.116481	0.043	9.43874e-06
GJB1	-1	NA	NA	NA
GJB2	-5	6.88361	12.3513	0.178008
GJB4	-1	NA	NA	NA
GJB6	-4	0.531654	0.270833	0.000146305
GK	-4	0.0949624	0.0854577	0.314736
GK2	-5	0.000479452	0.000479705	0.913766
GLA	0.956835	9.26722	11.805	0.0212671
GLIS2	-1	NA	NA	NA
GLP2R	-4	0.0203731	0.00733333	0.107369
GLRX2	-1	NA	NA	NA
GLT1D1	-4	0.345268	0.274874	0.000337087
GLT28D1	-2	NA	NA	NA
GLTSCR2	-5	27.098	28.6705	0.873269
GLUD1	-5	8.94036	10.6821	0.112705
GLUD2	0.446043	10.56	12.4276	3.99973e-05
GNA15	-5	2.74378	2.95873	0.899833
GNAL	-4	0.411576	0.211818	0.00860892
GNAS	-5	162.865	178.582	0.438517
GNE	0.0359712	2.20002	4.14933	0.000515401
GNGT2	-1	NA	NA	NA
GNL3L	-5	6.4913	6.62974	0.929071
GNPTG	-1	NA	NA	NA
GNS	-5	24.7807	27.3168	0.136157
GOLT1A	0.263789	3.27902	6.21955	5.55883e-17
GOT2	0.623501	22.1931	25.03	0.00914891
GP1BB	-2	NA	NA	NA
GPC2	-5	1.0138	1.865	0.0587898
GPC3	-5	9.5831	25.124	0.747321
GPC4	-5	10.4234	10.8183	0.521117
GPNMB	-1	NA	NA	NA
GPR1	-1	NA	NA	NA
GPR101	-5	0.0295181	0.0384132	0.19666
GPR109A	-2	NA	NA	NA
GPR124	-1	NA	NA	NA
GPR137	0.22542	17.0666	19.1703	0.00327178
GPR143	-4	3.85032	3.75912	0.902602
GPR146	-1	NA	NA	NA
GPR17	0.182254	0.366217	1.59711	0.000617055
GPR19	-1	NA	NA	NA
GPR25	0.0311751	0.399381	1.71923	0.00119442
GPR27	0.796163	8.196	13.3921	1.198e-06
GPR32	-4	0.00333333	0.00313131	0.338419
GPR35	-1	NA	NA	NA
GPR39	0.98801	0.69	1.87189	0.0357378
GPR45	-1	NA	NA	NA
GPR56	-5	34.8715	38.7214	0.205868
GPR62	0.103118	0.269171	0.756279	2.63392e-11
GPR75	0.390887	0.723504	1.11074	1.16625e-11
GPR89A	-1	NA	NA	NA
GPRASP2	0.345324	1.23385	1.40444	0.00230428
GPS1	-1	NA	NA	NA
GPSM1	-1	NA	NA	NA
GPSM2	-1	NA	NA	NA
GRAP	-4	0.0119108	0.00903846	0.173996
GRIN1	-4	0.226176	0.132272	0.00459278
GRK1	-1	NA	NA	NA
GRLF1	-1	NA	NA	NA
GRM2	-4	0.23336	0.105	0.0367063
GRM8	-4	0.125248	0.0532456	0.00214482
GRTP1	-1	NA	NA	NA
GSPT2	0.810552	3.11696	4.14142	0.00104498
GSTM1	0.460432	0.779067	12.2489	7.44851e-55
GSTM5	-1	NA	NA	NA
GSTP1	0.398082	363.301	424.156	1.54812e-05
GTF3C3	0.0815348	8.3148	9.98794	0.046551
GTF3C5	-4	19.6859	19.1763	0.9141
GUCY1B2	-2	NA	NA	NA
H19	-1	NA	NA	NA
H1F0	0.839329	84.2127	139.173	8.86461e-10
H1T2	-1	NA	NA	NA
H2-ALPHA	-1	NA	NA	NA
H2AFB3	-1	NA	NA	NA
H2AFY	-4	14.1095	13.644	0.397314
H2BFS	-1	NA	NA	NA
HADH2	-2	NA	NA	NA
HAK	-1	NA	NA	NA
HAL	-1	NA	NA	NA
HAS1	-4	0.634251	0.3538	0.027319
HBQ1	0.369305	0.587757	1.35818	2.13501e-13
HCLS1	0.0647482	4.50572	9.65889	7.74277e-06
HDAC6	-5	6.23196	6.96989	0.658409
HDAC8	-5	2.73395	2.95159	0.0948219
HECW1	-1	NA	NA	NA
HERC2	-4	2.16947	1.98263	0.379005
HISPPD2A	-1	NA	NA	NA
HIST1H1A	0.0863309	0.273438	0.664167	3.43235e-06
HIST1H1T	-1	NA	NA	NA
HIST1H2AA	-1	NA	NA	NA
HIST1H2AC	-1	NA	NA	NA
HIST1H2AJ	0.160671	0.392343	0.546119	5.9993e-05
HIST1H3E	0.0311751	3.35899	4.39462	0.0201275
HIST1H4G	-1	NA	NA	NA
HIST1H4H	-4	15.8961	10.3508	0.0358085
HIST3H3	-1	NA	NA	NA
HKR3	-2	NA	NA	NA
HMG20B	-1	NA	NA	NA
HMGB3	0.292566	5.20692	6.02926	0.0290829
HMGCL	0.568345	6.27867	7.4762	0.000271929
HMGN1	0.829736	5.51944	6.62347	0.00174093
HMOX2	-5	9.89122	10.1553	0.620388
HNRNPG-T	-1	NA	NA	NA
HOM-TES-103	-1	NA	NA	NA
HOXA2	-4	1.29958	0.792239	0.00473573
HOXA4	0.491607	1.22547	3.23176	0.0254717
HOXA7	-5	0.989701	2.88289	0.0778382
HOXB1	-1	NA	NA	NA
HOXB2	0.786571	10.834	25.3744	2.44154e-15
HOXB6	-5	3.60363	9.09903	0.515833
HOXC10	-5	0.508485	2.38901	0.891541
HOXD3	-5	8.50847	10.6857	0.492274
HOXD4	0.134293	12.3669	26.0677	3.85765e-06
HPCAL1	-5	10.1244	10.6979	0.958059
HPN	-4	24.018	23.851	0.0943424
HPS1	-4	12.7601	12.669	0.576612
HRH2	-1	NA	NA	NA
HSD3B7	-1	NA	NA	NA
HSPA12B	0.196643	1.48209	3.05427	3.6872e-07
HSPA6	-4	0.489442	0.243478	0.000888897
HSPB2	-1	NA	NA	NA
HSPB3	-5	0.243367	0.395	0.0902746
HSPB9	0.0911271	0.370185	0.809737	2.2089e-06
HSPG2	-4	20.3659	20.1343	0.708837
HTATIP2	-3	NA	NA	NA
HTATSF1	0.280576	17.5689	20.7065	0.00138443
HTR3E	-5	0.0326303	0.0392857	0.367922
HTR5A	-5	0.00108527	0.00576389	0.206288
HTRA3	-1	NA	NA	NA
HTRA4	-4	0.138567	0.123145	0.781632
HUS1B	-1	NA	NA	NA
HYAL1	-1	NA	NA	NA
IDH3G	-4	32.9374	31.3707	0.310769
IDS	-4	12.23	10.9649	0.0338279
IDUA	0.901679	8.96805	12.4326	0.00927675
IFNGR2	-5	29.1615	29.9954	0.171655
IFT140	-1	NA	NA	NA
IGBP1	-4	21.4364	21.1264	0.991485
IGF2AS	-2	NA	NA	NA
IGFALS	0.153477	0.958952	2.66406	5.09347e-13
IGSF1	-4	0.698205	0.668122	0.758812
IGSF11	-5	0.85566	1.08435	0.165026
IIP45	-2	NA	NA	NA
IL12RB2	0.628297	0.312645	0.454008	7.55462e-05
IL13RA1	-4	30.4329	27.372	0.0204253
IL1R2	0.16307	1.05642	3.15559	1.22816e-08
IL20RA	0.678657	1.45522	3.43322	3.10954e-15
IL22RA2	-1	NA	NA	NA
IMP4	0.266187	19.6645	22.6579	3.06833e-05
INGX	-2	NA	NA	NA
INSL3	-1	NA	NA	NA
INSL5	-1	NA	NA	NA
INSL6	0.0263789	0.149803	8.41727	4.40157e-13
INSR	-5	5.69618	6.38857	0.0748213
INT1	-2	NA	NA	NA
IQCH	-1	NA	NA	NA
IRAK1	-5	42.778	43.3392	0.603345
IRAK3	0.309353	0.48566	0.933411	1.59211e-09
IRF7	0.028777	23.0375	57.8317	0.00179689
IRS4	-5	0.0745528	1.13123	0.453644
ISG20	0.693046	1.64906	2.94197	2.52093e-09
ISL2	0.846523	0.0848437	0.0982153	0.0138862
ITGB3	-5	2.68728	5.60698	0.564348
ITM2A	-4	7.43238	4.76997	0.0945822
IZUMO1	-5	0.082246	0.0837826	0.832961
JAG2	0.601918	5.02289	5.49239	0.021138
JOSD2	-4	12.2529	9.86643	0.0167992
K6IRS2	-2	NA	NA	NA
KALRN	-5	1.035	1.1076	0.816736
KAZALD1	0.103118	4.05623	12.3367	9.27087e-12
KBTBD5	0.177458	0.0143149	0.0204054	2.06601e-05
KCNAB1	-4	0.461977	0.457918	0.78657
KCNAB2	-5	3.71076	4.06059	0.277086
KCNAB3	-1	NA	NA	NA
KCNB1	-4	0.318747	0.045	0.00811479
KCND3	-4	1.05008	0.81268	9.2734e-06
KCNG2	-1	NA	NA	NA
KCNH6	-1	NA	NA	NA
KCNMB3	-1	NA	NA	NA
KCNQ1	0.805755	3.31309	5.29682	0.000540924
KCNQ1DN	-5	0.0299038	0.0355911	0.275167
KCNS1	-4	1.50543	1.45904	0.31773
KIAA0157	-2	NA	NA	NA
KIAA0179	-1	NA	NA	NA
KIAA0427	-2	NA	NA	NA
KIAA0649	-2	NA	NA	NA
KIAA0746	-2	NA	NA	NA
KIAA1166	-2	NA	NA	NA
KIAA1191	-4	26.5251	22.6475	0.000106817
KIAA1267	-1	NA	NA	NA
KIAA1622	-2	NA	NA	NA
KIF12	0.738609	3.97761	6.43623	8.02149e-06
KIF4A	-5	2.52844	2.82484	0.0744214
KIF5B	-4	24.9022	23.8039	0.894982
KIR2DL1	-4	0.00100985	0	0.369443
KIR3DL1	-4	0.00861386	0.00846154	0.863
KLF17	-1	NA	NA	NA
KLF8	-4	1.0582	1.03716	0.979825
KLHDC4	-4	1.9713	1.7	0.0233012
KLHDC7B	0.100719	2.24757	2.39	0.0268625
KLHL1	-5	0.046812	0.235	0.384327
KLHL21	0.601918	4.29072	7.51622	4.082e-22
KLHL6	-1	NA	NA	NA
KLK14	-1	NA	NA	NA
KLK5	-5	128.853	323.245	0.398354
KLK6	-1	NA	NA	NA
KLK8	-4	32.6974	24.2009	0.390767
KRT17	-5	12.0179	16.2319	0.233202
KRT20	-1	NA	NA	NA
KRT5	-5	14.2736	20.6894	0.176423
KRT9	-4	0.0839796	0.0647335	0.356078
KRTAP17-1	-4	0.00294118	0.00171687	0.175792
KRTAP6-2	-4	0.000416667	0.000338983	0.753148
KRTCAP3	0.448441	36.1143	44.3578	0.00253447
KRTHA1	-1	NA	NA	NA
KRTHA3B	-2	NA	NA	NA
KRTHA6	-1	NA	NA	NA
KRTHB1	-1	NA	NA	NA
KRTHB3	-1	NA	NA	NA
KRTHB5	-1	NA	NA	NA
KRTHB6	-1	NA	NA	NA
L3MBTL	-2	NA	NA	NA
LACTB2	-5	14.804	17.9165	0.344927
LAMC3	-1	NA	NA	NA
LAMP2	-5	33.767	35.1403	0.0892714
LANCL3	0.594724	0.0472781	0.0579032	0.0193362
LAPTM5	-1	NA	NA	NA
LARP6	-4	9.09137	8.77489	0.73677
LAS1L	-5	8.075	8.21775	0.746267
LASS2	-2	NA	NA	NA
LASS3	-1	NA	NA	NA
LAT1-3TM	-2	NA	NA	NA
LCAT	-1	NA	NA	NA
LCE3A	-4	0.0515837	0.0297959	0.661446
LCK	-1	NA	NA	NA
LCN12	0.129496	9.26636	21.3498	1.55974e-15
LCTL	-1	NA	NA	NA
LDHAL6A	-1	NA	NA	NA
LDHAL6B	-1	NA	NA	NA
LDHC	0.640288	0.2828	0.837341	1.97697e-22
LDOC1	0.155875	94.5185	108.289	0.0462287
LEP	-4	0.0998276	0.0763636	0.166288
LGTN	-2	NA	NA	NA
LHFPL2	-4	5.61	4.81926	0.0280596
LIFR	-1	NA	NA	NA
LILRA4	-5	0.119706	0.146841	0.701179
LILRB4	-4	2.69187	2.17192	0.143508
LIM2	-1	NA	NA	NA
LIMD2	0.0935252	7.38651	15.2995	3.26401e-11
LIMS2	-4	4.24125	3.80188	0.246253
LIMS3	-5	0.000666667	0.00373656	0.689933
LMLN	0.613909	1.16478	1.50066	1.12317e-07
LMO6	-2	NA	NA	NA
LOC112714	-1	NA	NA	NA
LOC126248	-1	NA	NA	NA
LOC126295	-2	NA	NA	NA
LOC136306	-2	NA	NA	NA
LOC161931	-1	NA	NA	NA
LOC197322	-1	NA	NA	NA
LOC203427	-2	NA	NA	NA
LOC283487	-2	NA	NA	NA
LOC339768	-2	NA	NA	NA
LOC340602	-1	NA	NA	NA
LOC342897	-2	NA	NA	NA
LOC348174	-1	NA	NA	NA
LOC348840	-2	NA	NA	NA
LOC349136	-2	NA	NA	NA
LOC389852	-2	NA	NA	NA
LOC57228	-2	NA	NA	NA
LOC654342	-2	NA	NA	NA
LOC92345	-2	NA	NA	NA
LONRF3	-5	0.715749	0.72212	0.951397
LPA	-4	0.0283871	0.02305	0.0492749
LPIN2	0.115108	8.37604	11.0302	0.0297637
LRFN3	-5	8.44922	8.99225	0.310407
LRFN4	0.0431655	16.5195	25.055	1.57083e-05
LRP3	-4	14.1495	11.6573	0.181916
LRP8	-1	NA	NA	NA
LRPAP1	-4	15.8867	15.5697	0.19608
LRRC4	0.330935	2.2905	5.32522	4.66638e-11
LRRFIP1	-5	5.67976	5.81897	0.435006
LTF	0.0527578	1.76527	19.7814	4.05832e-05
LUC7L	0.496403	5.05933	5.84802	0.0240739
LUZP4	-1	NA	NA	NA
LW-1	-1	NA	NA	NA
LY6D	-1	NA	NA	NA
LY75	0.860911	2.40586	5.05685	5.14738e-13
LYN	0.482014	13.6535	15.4074	0.0158898
LYPD4	-1	NA	NA	NA
LYPLA1	-5	3.04139	3.4029	0.0508567
LYPLAL1	0.41247	1.37478	6.26076	2.53279e-52
LYSMD4	-5	1.19097	1.20787	0.10338
LZIC	-1	NA	NA	NA
LZTS1	-4	1.48501	0.51625	4.25487e-05
M-RIP	-2	NA	NA	NA
MAB21L1	-5	0.0552893	0.112399	0.71104
MAB21L2	-1	NA	NA	NA
MACF1	-4	6.22092	5.57348	0.0572617
MAEL	-1	NA	NA	NA
MAGEA10	-1	NA	NA	NA
MAGEA2	-1	NA	NA	NA
MAGEA3	-1	NA	NA	NA
MAGEA4	-1	NA	NA	NA
MAGEA6	-1	NA	NA	NA
MAGEA8	0.0671463	0.168586	2.1975	0.0175108
MAGEB18	0.189448	0.0131657	0.0444304	2.25923e-05
MAGEB2	-1	NA	NA	NA
MAGEC1	-1	NA	NA	NA
MAGEC2	-1	NA	NA	NA
MAGED1	-5	45.9874	52.6863	0.0611968
MAGED4	-5	0.000693642	0.00118852	0.831577
MAGEE1	-4	1.79211	1.62811	0.366221
MAGEE2	0.633094	0.0794118	0.196856	5.66588e-07
MAGEH1	-5	14.1358	15.2395	0.361452
MAGEL2	-1	NA	NA	NA
MANEAL	-5	3.68079	3.71282	0.102729
MAOA	-4	2.5931	2.5411	0.161309
MAP1LC3A	-1	NA	NA	NA
MAP2	-4	2.00653	0.997424	1.97298e-11
MAP4K2	0.724221	4.84513	6.66841	3.62314e-08
MAPK15	-4	23.8807	18.9813	0.077803
MAPK4	-1	NA	NA	NA
MAPK8IP2	-5	1.40344	2.23136	0.102795
MAPRE3	0.0479616	5.26927	7.697	0.00271177
MARCH3	-5	0.624302	0.66137	0.562203
MARCKSL1	0.470024	219.275	325.976	1.43485e-12
MARS	0.0623501	16.7333	20.1042	0.0135644
MASK	-2	NA	NA	NA
MASP2	-1	NA	NA	NA
MATK	-4	1.02353	0.514227	1.10998e-09
MATN2	-4	10.4129	9.37583	0.259495
MATN4	-1	NA	NA	NA
MBD1	0.0359712	8.15162	9.62067	0.0222139
MBP	0.458034	2.26009	2.73921	0.00943666
MBTPS2	-5	2.94301	3.01675	0.91115
MC3R	-4	0.0624227	0.00358744	0.0922648
MCHR2	0.705036	0.00699187	0.0154422	0.00149826
MCTS1	-5	11.3074	12.4701	0.302015
MECP2	-5	5.14629	5.3608	0.48029
MED12	-5	12.2068	13.1401	0.146685
MEG3	-5	2.21801	2.24457	0.79933
MEST	-4	32.9101	30.4819	6.81467e-07
METTL1	-1	NA	NA	NA
MFNG	0.410072	1.99248	3.52327	5.22259e-06
MFSD7	0.839329	1.7006	2.77189	1.16333e-06
MGAT1	0.127098	27.8153	36.864	0.000210582
MGC10911	-2	NA	NA	NA
MGC11257	-1	NA	NA	NA
MGC13168	-1	NA	NA	NA
MGC15416	-2	NA	NA	NA
MGC15476	-2	NA	NA	NA
MGC15523	-2	NA	NA	NA
MGC15875	-2	NA	NA	NA
MGC16291	-2	NA	NA	NA
MGC2574	-2	NA	NA	NA
MGC26816	-1	NA	NA	NA
MGC27016	-2	NA	NA	NA
MGC33407	-2	NA	NA	NA
MGC34647	-2	NA	NA	NA
MGC34732	-1	NA	NA	NA
MGC35154	-1	NA	NA	NA
MGC35169	-2	NA	NA	NA
MGC35295	-2	NA	NA	NA
MGC39606	-2	NA	NA	NA
MGC39681	-2	NA	NA	NA
MGC39715	-2	NA	NA	NA
MGC40168	-2	NA	NA	NA
MGC40178	-2	NA	NA	NA
MGC42630	-1	NA	NA	NA
MGC4266	-2	NA	NA	NA
MGC4399	-1	NA	NA	NA
MGC48595	-1	NA	NA	NA
MGC48915	-2	NA	NA	NA
MGC50273	-2	NA	NA	NA
MICAL1	-4	2.88536	2.77441	0.599297
MID1IP1	-4	29.8364	26.1213	0.0211075
MID2	-5	1.70632	1.82978	0.688302
MIXL1	0.669065	0.302391	0.565556	7.41881e-12
MKRN3	0.211031	0.187295	1.35523	1.15078e-36
MLC1	-5	0.239565	1.31066	0.0775986
MLLT7	-2	NA	NA	NA
MLX	-5	11.4224	11.6957	0.699081
MMAA	-1	NA	NA	NA
MMP11	-4	78.6207	41.4353	0.000369552
MMP17	-4	0.821873	0.4466	4.20998e-07
MMP21	-1	NA	NA	NA
MMP9	-4	28.8178	13.3009	0.00146885
MOBKL2A	-2	NA	NA	NA
MORC1	-1	NA	NA	NA
MORF4L1	-5	2.15206	2.20438	0.924174
MOSPD1	-5	5.66034	6.00369	0.236243
MOSPD2	-5	2.94843	3.10855	0.305555
MOV10L1	-1	NA	NA	NA
MOXD1	-5	1.7951	2.17165	0.254058
MPN2	-1	NA	NA	NA
MPP1	-4	3.44789	2.96561	0.015306
MPPED1	-4	0.0525	0.0220293	0.0148243
MRGPRF	-4	3.04056	2.71991	0.031964
MRGPRX1	-4	0.00336364	0.000114943	0.036748
MRPL28	-1	NA	NA	NA
MRPL30	0.100719	9.80304	10.9462	0.0290284
MRPL43	0.0551559	24.4028	30.6561	0.010537
MSH4	-4	0.114786	0.0935	0.534581
MSL3L1	-2	NA	NA	NA
MSN	-4	67.8555	66.5262	0.670512
MST1R	0.194245	2.47187	6.47741	3.85132e-20
MT1A	0.0263789	8.04209	45.9109	0.00260579
MT2A	0.942446	47.0483	92.9436	0.000368545
MTCP1	-4	0.788578	0.748995	0.700686
MTM1	-5	5.9416	6.21667	0.692943
MTMR1	-5	6.30478	6.70461	0.314051
MTMR8	0.482014	0.340278	0.384428	0.0251524
MTMR9	-5	1.14378	1.19035	0.215578
MTNR1A	-5	0.0317568	0.0474721	0.151149
MTNR1B	0.153477	0.00226629	0.005625	0.0240283
MTSS1	-4	2.99838	2.94762	0.266928
MUC4	-1	NA	NA	NA
MUC5AC	-4	0.450026	0.0770588	0.000914435
MUC5B	-4	2.99235	1.1271	2.38488e-05
MX2	-5	6.58075	7.60813	0.278794
MXI1	-5	13.6645	15.1641	0.0801048
MXRA5	-1	NA	NA	NA
MYBPC2	-4	0.526614	0.409901	0.0254847
MYF5	-1	NA	NA	NA
MYF6	-5	0.0140452	0.25	0.337414
MYH6	-4	0.165654	0.109167	0.755182
MYLK	0.721823	3.73957	4.34468	0.0112933
MYO18B	-1	NA	NA	NA
MYO1C	-4	22.2207	19.5329	0.232162
MYO9B	-1	NA	NA	NA
MYOZ1	-1	NA	NA	NA
MYST4	-1	NA	NA	NA
MYT1	-4	0.535694	0.277324	0.00468773
NACAL	-2	NA	NA	NA
NAGS	-5	1.28713	1.45617	0.307923
NALP2	-2	NA	NA	NA
NALP4	-1	NA	NA	NA
NALP5	-2	NA	NA	NA
NALP7	-1	NA	NA	NA
NAP1L5	0.17506	1.52099	2.56123	6.38325e-12
NAPRT1	-1	NA	NA	NA
NAV1	0.721823	1.59328	2.02236	0.00861626
NCL	0.81295	59.4594	67.6961	0.00989727
NDN	0.191847	10.9797	14.4561	0.0275126
NDST2	-4	8.52138	8.36111	0.66472
NDUFA1	-1	NA	NA	NA
NDUFA13	-5	1.22023	1.43227	0.13179
NDUFAF1	-5	5.19238	5.5821	0.196294
NDUFB11	-5	219.938	244.378	0.473212
NEBL	0.872902	0.600755	1.04481	0.00113985
NEIL1	0.371703	1.45878	2.49181	1.01736e-14
NEK6	-5	11.205	12.7431	0.382409
NGB	-5	0.324388	3.7024	0.232226
NGFB	-2	NA	NA	NA
NGFR	-4	2.94062	1.5203	5.5226e-07
NGFRAP1	0.201439	170.32	200.24	0.00353827
NHS	-4	0.919485	0.886951	0.477218
NKAP	-5	4.17515	4.38311	0.356833
NKRF	-5	4.05643	4.12687	0.463702
NLGN2	-1	NA	NA	NA
NLGN3	-5	1.12652	1.3405	0.285727
NME3	0.853717	18.0544	29.6629	1.04419e-07
NMUR1	-5	0.234909	0.327188	0.614243
NMUR2	-4	0.141758	0.0470807	0.0014786
NNAT	-1	NA	NA	NA
NOC2L	0.170264	4.78538	5.96676	0.000105231
NODAL	-5	0.358333	0.38027	0.114527
NOLA2	-2	NA	NA	NA
NONO	-5	20.1369	21.4542	0.339277
NOS1	-4	0.352366	0.0990155	1.17811e-12
NOSIP	-4	12.4832	12.1675	0.815327
NOXA1	0.990408	2.98	16.4924	0.00118184
NPAS4	-5	0.0374257	0.0608544	0.317402
NPFFR2	-4	0.541024	0.339862	0.0121722
NPIP	-1	NA	NA	NA
NPR2	0.642686	3.87664	5.36888	7.85885e-05
NR0B1	0.625899	0.38	0.476897	0.00467168
NR5A1	0.028777	1.81684	29.2008	4.77047e-09
NRM	-4	0.000181818	3.25733e-05	0.113166
NRTN	-4	7.31992	4.76298	1.93601e-05
NRXN1	-4	0.0141944	0.0111538	0.602903
NSBP1	-2	NA	NA	NA
NSF	-1	NA	NA	NA
NSUN3	-1	NA	NA	NA
NTF3	-4	2.61373	0.327692	1.22352e-11
NTNG2	-4	0.618508	0.428909	0.000639781
NTSR1	-5	0.120197	0.446875	0.101383
NUAK1	0.455635	2.28194	3.89179	8.25339e-11
NUCB1	-1	NA	NA	NA
NUP188	-1	NA	NA	NA
NUP210	0.213429	14.087	17.2594	0.0134637
NUP50	0.59952	1.7382	1.98	0.00243478
NUP93	-1	NA	NA	NA
NUP98	-1	NA	NA	NA
NXN	-4	19.3253	16.5532	0.0607501
OCM	-1	NA	NA	NA
OCRL	-5	7.66669	8.12839	0.114097
ODF2	0.841727	7.80697	9.6294	0.000284442
OGDH	-5	24.7478	25.5502	0.778163
OGT	-5	15.9572	17.6736	0.170421
OPHN1	-4	0.971351	0.935481	0.733601
OPN1SW	-1	NA	NA	NA
OPRD1	-4	0.00947531	0.00516129	0.689738
OPRK1	-4	0.247083	0.196061	0.396508
OPRM1	-4	0.0160241	0.00760479	0.387202
OR10H1	-1	NA	NA	NA
OR10H2	-4	0.00164894	0.000742358	0.022057
OR2K2	-4	0.0167866	0.005	0.15896
OR2L13	0.311751	0.257038	0.396692	4.36623e-05
OSBPL10	-5	2.65792	3.39282	0.175231
OSM	-1	NA	NA	NA
OTOP1	-4	0.105368	0.0597297	0.504837
OTOS	0.338129	0.111739	0.904326	4.67861e-07
OTUB1	0.827338	44.4967	49.9649	0.0350167
OTUD5	-5	28.5958	38.3369	0.0753006
OTUD6A	-1	NA	NA	NA
OTX2	-4	0.108287	0.0163542	0.0859636
OXCT2	-4	0.0154667	0.0106742	0.0166676
OXER1	-1	NA	NA	NA
OXT	-1	NA	NA	NA
P2RX1	-1	NA	NA	NA
P2RX4	-1	NA	NA	NA
P2RY2	0.685851	2.07885	4.30112	1.91426e-17
P2RY4	-1	NA	NA	NA
P518	-2	NA	NA	NA
P53AIP1	-1	NA	NA	NA
PABPC3	-1	NA	NA	NA
PACSIN1	0.810552	2.36278	3.43609	0.00142273
PAGE1	0.0647482	1.67013	3.88	1.39464e-06
PAGE2	-1	NA	NA	NA
PAGE5	-1	NA	NA	NA
PAPSS1	-4	18.4652	18.1528	0.75693
PAQR5	-1	NA	NA	NA
PARC	-2	NA	NA	NA
PARP12	-4	13.1169	12.4683	0.959066
PAX3	0.508393	0.0446341	0.125189	0.00124047
PAX8	0.565947	54.5418	82.3939	7.28226e-15
PCDHAC2	-4	0.453615	0.348182	0.011732
PCDHB16	-4	1.2534	0.349565	3.31013e-07
PCDHB3	0.115108	1.25867	4.55813	5.83139e-05
PCDHB6	-4	1.41806	1.23348	0.112363
PCDHB7	0.544365	0.653789	1.13137	0.0160125
PCDHGA12	0.134293	0.814377	1.39554	4.20348e-07
PCSK1N	-5	36.9148	80.5247	0.560832
PCSK6	-4	0.815297	0.138462	0.00110678
PCYT1B	-5	0.254724	0.356897	0.461119
PCYT2	-5	0.992261	1.20105	0.236904
PDCD8	-2	NA	NA	NA
PDE3B	0.486811	0.0995794	0.239754	2.50055e-10
PDE4C	-4	1.10332	0.787042	0.422778
PDE4DIP	-4	0.982796	0.964432	0.927795
PDE6A	-1	NA	NA	NA
PDE6B	0.860911	2.73483	4.80813	9.35935e-07
PDE8B	-5	0.562645	0.665458	0.157757
PDHA1	-5	21.9985	22.5913	0.851966
PDHA2	-1	NA	NA	NA
PDK3	-5	2.35222	2.71075	0.915642
PDLIM4	0.17506	14.1731	22.5705	1.06156e-06
PDYN	0.944844	0.337391	2.04107	0.00732218
PDZD4	-4	1.18094	0.966483	0.0542485
PDZK3	-2	NA	NA	NA
PEBP1	-5	75.8615	91.2768	0.0606516
PECAM1	-2	NA	NA	NA
PEG10	0.179856	23.0248	33.9156	0.00021459
PEG3	0.0743405	1.92127	2.61968	0.00115491
PER3	0.22542	4.2761	7.37936	1.2481e-14
PEX11G	-5	2.29096	2.66285	0.549116
PF4	-5	0.224268	0.715463	0.0965402
PF4V1	0.803357	0.0971951	0.125194	0.00789517
PGAM2	-2	NA	NA	NA
PGCP	-2	NA	NA	NA
PGGT1B	-5	1.09835	1.17428	0.16443
PGK1	-5	4.44225	4.84322	0.331939
PGLYRP1	-4	0.149538	0.118519	0.477467
PGPEP1	-4	4.88143	4.82439	0.867927
PGRMC1	-5	102.797	108.418	0.244209
PHACTR2	-4	2.11867	2.1168	0.337382
PHEX	-1	NA	NA	NA
PHF16	0.431655	4.67384	5.51178	0.00114167
PHF6	0.642686	4.45268	5.07041	0.00754597
PHF8	-5	7.81096	8.93674	0.560417
PHKA1	-4	2.07131	1.91232	0.196991
PHKA2	-5	3.64055	4.0981	0.103059
PHYHD1	0.0719424	6.63599	16.6353	2.91319e-12
PIGA	-5	2.35092	2.55958	0.183046
PIGH	-5	0.809529	0.893429	0.133077
PIGZ	-4	3.30892	1.25292	4.12771e-26
PIM2	-5	14.1916	15.2375	0.61049
PIN4	-5	0.956471	0.984725	0.871854
PIP5K2A	-2	NA	NA	NA
PITPNM2	-1	NA	NA	NA
PIWIL2	-1	NA	NA	NA
PKDREJ	-1	NA	NA	NA
PKN3	-4	4.54665	4.02914	0.188546
PKP3	0.158273	27.0166	34.4674	0.00289236
PLAGL1	0.122302	2.99505	6.14804	2.13711e-05
PLCD1	0.0815348	4.90984	8.85294	2.24732e-06
PLEK2	-5	3.30222	3.53741	0.174138
PLEKHG6	-1	NA	NA	NA
PLEKHH2	-1	NA	NA	NA
PLP2	-5	195.175	260.268	0.309915
PLTP	-5	115.289	128.537	0.316966
PLXNA3	-5	15.1579	15.8325	0.863037
PMF1	-5	34.5734	39.1905	0.0838945
PNCK	-5	2.10596	2.26623	0.555316
PNLDC1	-1	NA	NA	NA
PNMA3	0.0935252	3.04161	5.63051	0.00442574
PNMA6A	-1	NA	NA	NA
PNMT	-4	3.61414	1.37076	4.88925e-05
PNPLA2	0.736211	35.3686	46.7698	2.32375e-06
POLR2D	-5	11.3478	14.0293	0.163785
POLR3C	-4	20.9611	15.8716	0.707013
POMC	0.693046	0.721953	2.33498	0.0454127
PON3	0.146283	0.567697	1.46344	1.44939e-14
POR	-1	NA	NA	NA
PORCN	-4	10.6384	10.5358	0.907396
POU2F2	0.8753	1.02346	1.37323	0.00238781
POU3F4	0.585132	0.0016185	0.178115	2.50475e-08
PPAN	-4	3.92186	3.38381	0.0119295
PPAP2C	-1	NA	NA	NA
PPAPDC3	-1	NA	NA	NA
PPFIA3	-1	NA	NA	NA
PPM1E	-5	0.137143	0.14732	0.237209
PPM1G	-5	37.644	39.3168	0.488198
PPP1CC	0.829736	25.7361	28.3226	0.0445281
PPP1R14A	0.856115	6.29233	21.8669	9.4043e-12
PPP1R16B	0.690647	1.98868	5.54528	1.77437e-21
PPP2R2A	-1	NA	NA	NA
PPP3R2	-4	0.00201893	0.0005	0.00134333
PPP4C	-5	64.8103	65.4632	0.959719
PPP4R2	-5	7.18491	7.36254	0.201911
PQBP1	-5	30.454	39.5557	0.889578
PRAF2	0.59952	49.1586	63.2331	0.0301257
PRAME	-5	29.1231	34.6895	0.194316
PRDX4	-5	67.5726	67.9123	0.9589
PRG2	-4	0.0361538	0.0255882	0.118747
PRKACG	-1	NA	NA	NA
PRKAG3	-1	NA	NA	NA
PRKD1	-4	1.58812	1.57744	0.553428
PRKDC	0.865707	9.58429	12.5934	0.000134153
PRKRIR	-3	NA	NA	NA
PRKY	-2	NA	NA	NA
PRLHR	-5	0.0207667	0.572393	0.627347
PROCA1	0.486811	0.76486	0.91133	0.00186305
PROM2	-1	NA	NA	NA
PROSC	-1	NA	NA	NA
PRP2	-2	NA	NA	NA
PRPH	-4	0.653232	0.457516	0.087959
PRPS1	-1	NA	NA	NA
PRPS1L1	-1	NA	NA	NA
PRPS2	-4	20.3717	20.0287	0.47601
PRR3	-5	0.00322581	0.00371831	0.937208
PRRG4	0.971223	2.34083	5.88114	0.000209193
PRSS21	0.304556	24.2599	33.6815	0.000850035
PRSS27	-5	0.334667	0.410573	0.515531
PRSS8	0.609113	57.9742	62.107	0.0415034
PRSSL1	-2	NA	NA	NA
PSCA	-5	3.23272	5.94583	0.641337
PSCDBP	-2	NA	NA	NA
PSKH2	-1	NA	NA	NA
PSMB2	-3	NA	NA	NA
PSMD10	-5	18.1479	18.7813	0.795702
PSMD11	-5	10.0525	11.8304	0.140979
PSORS1C2	-1	NA	NA	NA
PTGDS	0.100719	129.963	422.298	7.56481e-05
PTGER1	-5	4.51166	9.84462	0.194027
PTGES	0.865707	4.98125	6.66942	0.0233808
PTGES2	-1	NA	NA	NA
PTGIR	-1	NA	NA	NA
PTK6	0.568345	0.834389	3.50937	9.7711e-23
PTK9L	-2	NA	NA	NA
PTMA	-5	22.647	24.8566	0.0571066
PTPN18	0.139089	17.2476	21.1253	0.00131804
PTPN20B	0.028777	0.000864198	0.00333333	0.0309698
PTPN6	0.911271	10.5484	12.7327	0.00394073
PUNC	-1	NA	NA	NA
PVR	-4	10.5119	9.12521	0.0465735
PVT1	-1	NA	NA	NA
PYCR1	0.93765	0.625385	1.1389	8.52772e-05
PYGO1	-5	0.562741	0.969565	0.273251
PYY	0.721823	1.31328	20.6812	0.000390309
PYY2	-1	NA	NA	NA
RAB17	-1	NA	NA	NA
RAB33A	-5	0.720088	0.789481	0.956154
RAB34	0.959233	21.7824	39.1629	2.49538e-05
RAB39B	-4	1.6183	1.52328	0.937147
RAB40B	-5	4.06889	4.08801	0.616162
RAB5C	-4	60.0002	58.3553	0.374765
RAB8A	-5	16.9067	17.6471	0.61199
RAB9B	-5	0.366512	0.387551	0.869185
RABEP1	-1	NA	NA	NA
RAC3	0.832134	8.14171	15.5093	2.55996e-09
RAD9B	-5	0.447021	0.487162	0.340993
RALGPS2	0.920863	2.11242	3.06945	0.00170386
RANBP1	-5	7.76138	8.00377	0.456499
RAP2C	-5	6.88267	7.04439	0.683886
RAPGEF1	-1	NA	NA	NA
RARRES1	0.889688	8.22848	42.6393	2.29509e-07
RASGEF1A	-4	3.19203	2.35364	0.00231373
RASGRP3	-4	0.566337	0.451395	0.0087494
RASIP1	0.76259	4.27424	6.19148	4.27522e-06
RASL11A	-4	8.72152	6.42408	0.266835
RAXL1	-2	NA	NA	NA
RBAK	-4	1.60193	1.54684	0.803802
RBBP7	-5	20.9859	23.7133	0.212902
RBM13	-2	NA	NA	NA
RBM15B	-4	19.2471	18.8133	0.46474
RBM3	-5	30.7444	36.8188	0.166407
RBM8A	-3	NA	NA	NA
RBMX	0.565947	5.91508	6.41127	0.0314633
RBMX2	-4	8.86238	8.52461	0.651553
RBP4	-5	2.521	2.61789	0.939663
RBP5	0.1247	1.7686	10.1254	5.10501e-23
RBPSUHL	-2	NA	NA	NA
RCN1	-5	2.38077	2.45549	0.723523
RCV1	-1	NA	NA	NA
REEP6	0.0527578	4.44337	7.87364	2.22378e-08
REPS2	-5	1.14533	1.1829	0.435205
REXO4	-1	NA	NA	NA
RGN	0.42446	1.56812	2.55271	4.64048e-07
RGR	-1	NA	NA	NA
RGS6	0.848921	0.275556	0.406525	0.010762
RHBDL1	-5	1.92121	1.963	0.860198
RHOD	0.148681	24.549	41.546	5.45449e-10
RHOH	-5	0.468649	0.702	0.13036
RHOJ	-5	1.40778	1.64525	0.216833
RIPK4	0.928058	6.439	8.89225	0.04039
RIT2	-4	0.00746224	0.00697674	0.62741
RLN1	0.726619	0.397807	0.452013	0.00139968
RLN2	0.784173	0.883889	1.36284	6.41367e-06
RLN3	0.0239808	0.052801	0.146	0.0392376
RNASEH2A	0.589928	22.7397	28.0634	9.23064e-05
RNF113A	0.2494	13.2578	14.901	0.00653505
RNF113B	-1	NA	NA	NA
RNF12	-2	NA	NA	NA
RNF126	-4	11.393	11.1534	0.713563
RNF17	-1	NA	NA	NA
RNF190	-2	NA	NA	NA
RNH1	-5	16.3941	16.8944	0.467275
RNPS1	-5	4.06951	4.74801	0.0748232
RP1-112K5.2	-2	NA	NA	NA
RP11-311P8.3	-2	NA	NA	NA
RP11-450P7.3	-1	NA	NA	NA
RP13-360B22.2	-2	NA	NA	NA
RP2	-5	4.40422	5.04971	0.166793
RP3-473B4.1	-2	NA	NA	NA
RPGR	-4	2.3526	2.16935	0.318437
RPH3AL	-5	1.41562	2.03091	0.180618
RPL10	-4	16.0719	14.974	0.30374
RPL13	0.532374	26.2092	30.3941	0.0254459
RPL31	-5	19.6104	22.715	0.594439
RPL36	-5	74.3284	77.6544	0.207634
RPL36A	-4	1.89165	1.86986	0.808635
RPL36AL	-4	53.3944	51.8498	0.892148
RPL39	-4	5.41058	5.39367	0.182276
RPL39L	0.964029	14.9393	30.5453	4.98691e-05
RPL3L	-1	NA	NA	NA
RPS2	0.918465	13.1303	18.1785	0.00428027
RPS6KA1	-1	NA	NA	NA
RPS6KA3	-4	5.20932	4.76951	0.291637
RPS6KL1	-1	NA	NA	NA
RPUSD1	-5	20.2626	22.8179	0.117736
RRAGB	-5	5.62714	5.66631	0.617299
RRM2	0.546763	5.94196	7.13206	0.00815046
RRP22	-2	NA	NA	NA
RSHL1	-2	NA	NA	NA
RTKN	0.985612	12.9083	19.8738	0.0366323
RUNX3	-1	NA	NA	NA
RYBP	0.884892	10.676	12.152	0.00295155
RYR2	-4	0.287451	0.267678	0.321708
S100A13	-5	70.9321	71.1624	0.417896
S100G	-1	NA	NA	NA
SART1	-1	NA	NA	NA
SBF1	-4	8.091	6.70333	0.469808
SCAP1	-2	NA	NA	NA
SCMH1	-5	10.9551	12.6753	0.18519
SCML1	-5	1.70213	1.94718	0.529259
SCML2	0.273381	1.06304	1.44035	0.00309233
SCN4A	-4	0.0883127	0.0364286	0.254142
SCN4B	-5	0.550068	0.781545	0.335858
SCN5A	0.414868	0.470779	0.706474	0.00983839
SCNN1A	0.460432	76.17	102.236	1.06982e-10
SCRT1	-5	5.58659e-05	0.000252101	0.467267
SDCCAG33	-1	NA	NA	NA
SDHA	-1	NA	NA	NA
SEC31L2	-2	NA	NA	NA
SECTM1	-5	12.1811	17.5654	0.0602043
SEMA6B	-4	2.567	1.68352	1.72825e-05
SEPT10	-5	4.10071	4.2397	0.80486
SEPT6	-4	6.2174	5.49549	0.432391
SERPINB5	0.755396	0.628529	1.22838	6.60351e-06
SERPINB9	0.640288	5.79493	7.28101	0.00307758
SERPINE2	-4	6.89727	6.48644	0.291472
SERPINF1	-4	32.3051	31.4195	0.781873
SETD4	-1	NA	NA	NA
SFN	0.314149	26.4185	40.9524	4.76656e-07
SFT2D3	-2	NA	NA	NA
SGCB	-5	7.53214	7.90245	0.729756
SGCE	0.119904	15.3787	18.584	0.0339456
SGPP2	0.992806	1.01333	13.4103	0.00333404
SH2D2A	-4	3.64921	3.41243	0.702214
SH3BGR	-3	NA	NA	NA
SH3KBP1	-5	10.2643	11.3729	0.145395
SH3TC1	-5	1.6273	1.84125	0.480367
SHANK2	-4	1.37707	0.813012	3.03188e-09
SIAHBP1	-2	NA	NA	NA
SIGLEC10	-4	1.63906	1.24005	0.00788498
SIGLEC7	-1	NA	NA	NA
SIRT1	-1	NA	NA	NA
SLC10A3	-4	32.9044	28.855	0.0444741
SLC12A5	-4	0.0934667	0.0448438	0.540757
SLC13A2	-1	NA	NA	NA
SLC15A2	0.170264	3.35725	6.53746	8.67844e-11
SLC16A2	-4	5.47737	4.82495	0.0745307
SLC16A3	-5	7.22556	7.57757	0.704174
SLC16A8	-4	1.2656	0.697692	0.0259691
SLC17A3	-1	NA	NA	NA
SLC1A6	-4	0.0804738	0.016875	0.165422
SLC20A2	0.748201	8.48	9.60529	0.00643832
SLC22A12	-5	0.00258065	0.024084	0.107357
SLC22A2	-1	NA	NA	NA
SLC22A3	-1	NA	NA	NA
SLC23A2	-4	5.81192	4.56438	0.130153
SLC25A14	-5	1.95522	2.23966	0.0927288
SLC25A18	-1	NA	NA	NA
SLC25A2	-1	NA	NA	NA
SLC25A31	-1	NA	NA	NA
SLC25A5	-1	NA	NA	NA
SLC26A10	-1	NA	NA	NA
SLC26A5	-5	0.0826923	0.0874641	0.544018
SLC26A8	0.923261	0.044375	0.0593506	0.0421746
SLC28A2	-1	NA	NA	NA
SLC29A1	0.820144	14.908	24.1228	5.6642e-10
SLC2A13	-4	0.514474	0.481372	0.343039
SLC35A2	-5	21.0532	24.8873	0.64498
SLC35C1	0.577938	9.75778	11.5057	1.20239e-05
SLC37A1	-1	NA	NA	NA
SLC37A4	-2	NA	NA	NA
SLC38A4	0.280576	0.294233	0.471197	0.000122009
SLC38A5	-4	2.86319	1.658	0.365817
SLC39A4	-1	NA	NA	NA
SLC44A2	0.489209	84.1446	102.876	0.00112438
SLC44A4	0.546763	0.00407407	0.00824561	1.24949e-05
SLC4A11	0.273381	10.8547	18.6161	0.00503636
SLC5A1	0.741007	1.39472	4.35586	5.93516e-12
SLC5A10	-4	0.0224685	0.0195	0.924171
SLC6A11	-5	0.833151	1.10425	0.359657
SLC6A18	-4	0.00529412	0.00167785	0.0122974
SLC7A11	0.517986	1.2702	2.84097	7.63078e-18
SLC7A5	-4	14.6942	13.3868	0.128526
SLC9A2	-5	0.571818	1.37251	0.0774047
SLC9A6	-5	4.90871	4.96897	1
SLC9A7	-5	1.55811	1.57599	0.800312
SLITL2	-2	NA	NA	NA
SLITRK2	-5	0.363529	0.538725	0.846759
SLITRK4	0.498801	0.566172	0.772837	0.000454704
SMA3	-2	NA	NA	NA
SMAD9	-1	NA	NA	NA
SMARCA1	0.393285	7.99059	10.1	4.17703e-06
SMARCA3	-1	NA	NA	NA
SMN2	0.160671	0.0404	0.0662687	1.33547e-05
SMPD2	0.659472	7.32908	9.42138	5.42218e-06
SMPD3	-5	0.490714	0.839324	0.307916
SMPX	-5	0.912482	2.986	0.47166
SMS	-5	2.0123	2.23291	0.222849
SNAPAP	-2	NA	NA	NA
SNAPC5	-5	10.6279	11.1042	0.758802
SNCG	-5	88.4941	90.7787	0.982655
SNRPA1	0.18705	1.01717	1.35308	0.00720224
SNRPB2	0.820144	25.5003	27.1615	0.0435349
SNRPD1	-5	12.2182	12.9537	0.0529058
SNURF	0.194245	0.35381	0.51642	1.2121e-05
SNX12	-5	26.3845	26.6071	0.76271
SNX6	-4	17.2791	15.7174	0.049126
SNX9	-4	14.515	14.2641	0.577063
SORBS2	-4	1.24142	1.06068	0.60275
SORD	-5	1.048	1.10784	0.831488
SOST	0.230216	0.272897	1.31031	7.71191e-06
SOX1	-5	0.00398792	0.00488372	0.896785
SOX2	-4	4.35782	3.9126	0.41776
SOX3	0.501199	0.568221	1.191	0.0255769
SOX30	-1	NA	NA	NA
SP8	0.282974	0.297926	0.963136	0.0152972
SPACA4	-1	NA	NA	NA
SPAG7	0.40048	12.4633	14.7788	7.00372e-05
SPANXD	-1	NA	NA	NA
SPATA16	-4	0.022338	0.0222581	0.670173
SPATA18	0.70024	0.69272	2.14229	2.70733e-10
SPATA22	-4	0.0263882	0.006	0.53724
SPATS1	0.71223	0.0310833	0.0689899	0.00657084
SPESP1	0.0359712	2.166	15.7487	3.14912e-09
SPI1	-1	NA	NA	NA
SPIN2	-2	NA	NA	NA
SPINK2	-5	0.399054	0.623795	0.259291
SPN	-1	NA	NA	NA
SPO11	-1	NA	NA	NA
SPOCD1	-4	0.223393	0.2116	0.484225
SPON1	-2	NA	NA	NA
SRMS	-5	1.35525	1.49085	0.474861
SRRM2	-5	61.645	65.7632	0.406811
SRXN1	-5	14.259	14.6055	0.849575
SSTR3	-5	0.27399	0.949091	0.463195
SSTR4	-4	0.0278333	0.0231224	0.000853024
SSTR5	-4	0.0193143	0.0153731	0.370785
SSX1	-1	NA	NA	NA
SSX2	-1	NA	NA	NA
SSX3	-1	NA	NA	NA
SSX4	-1	NA	NA	NA
SSX5	-1	NA	NA	NA
ST13	0.290168	7.54635	9.13074	1.97347e-05
ST18	-4	0.0141983	0.0106757	0.062593
STAG2	0.618705	13.7211	14.57	0.0422814
STAR	-5	0.865615	2.24704	0.107854
STARD8	-4	1.39384	0.90436	4.84012e-09
STAT5A	0.625899	3.4009	5.35931	3.31099e-16
STC2	0.179856	4.44357	6.75307	0.000140668
STK19	-4	0	0	NA
STK23	-2	NA	NA	NA
STK31	-1	NA	NA	NA
STMN1	0.947242	30.0605	49.8831	0.00114373
STOM	0.177458	22.9757	28.9018	0.000112407
STX1B2	-2	NA	NA	NA
SUHW3	-2	NA	NA	NA
SULT1B1	-1	NA	NA	NA
SUMF1	-4	7.96675	7.60379	0.674386
SUMO2	0.983213	4.18429	6.76483	0.00870331
SURF1	-1	NA	NA	NA
SURF2	-5	17.7475	19.5365	0.294354
SUSD1	0.484412	1.74265	2.04025	0.00731329
SUV39H1	-5	7.02206	8.21023	0.591917
SYCE1	-4	0.497322	0.176197	0.206432
SYCP1	0.0815348	0.0150392	0.124706	7.06737e-17
SYCP3	-1	NA	NA	NA
SYN1	-5	2.22585	2.33872	0.191489
SYNE2	-4	2.77086	2.43228	0.0609486
SYNJ2	-4	2.53594	2.25667	0.551308
SYP	0.539568	0.545469	0.794889	0.000823097
SYT10	0.340528	0.0592364	0.0996479	0.00984777
SYTL4	-5	1.0443	1.08139	0.223601
TAAR6	-5	0.00189189	0.01	0.112716
TACC1	0.0239808	4.41452	7.405	0.0459457
TACR2	-1	NA	NA	NA
TACSTD1	-2	NA	NA	NA
TAF1	-5	1.47971	1.49345	0.871812
TAOK2	-4	7.14043	6.78958	0.417186
TAP2	-1	NA	NA	NA
TBC1D13	0.688249	9.01554	9.81422	0.024702
TBC1D14	0.755396	6.19833	7.03295	0.0180979
TBR1	-4	0.0191228	0.00672222	0.0757259
TBX10	-1	NA	NA	NA
TBX22	-4	0.0205769	0.0202192	0.392641
TBX4	-1	NA	NA	NA
TCEA2	0.738609	17.8511	20.6058	0.0210696
TCEAL3	-5	4.49614	4.62519	0.518278
TCEAL4	-4	29.3673	27.5582	0.55311
TCEB3B	-1	NA	NA	NA
TCF1	-2	NA	NA	NA
TCF15	0.486811	1.10916	1.88079	2.4905e-09
TCIRG1	-1	NA	NA	NA
TCL1A	-5	0.20135	1.27176	0.360591
TCL1B	0.165468	0.0270402	0.0642029	0.00122647
TCL6	-1	NA	NA	NA
TCP10	-4	0.00471464	0	0.27452
TCP11	0.0383693	0.51798	1.64625	4.76394e-06
TDG	0.848921	0.600317	0.705	0.00441479
TDGF1	0.0335731	0.0755087	0.450714	6.3476e-07
TDRD1	-1	NA	NA	NA
TEB1	-1	NA	NA	NA
TEKT4	0.256595	0.511129	1.0271	9.76395e-05
TERF2IP	-4	20.4008	19.4258	0.82588
TERT	-5	0.262563	0.511739	0.857957
TF	-5	0.114762	0.166243	0.713066
TFAP2E	-5	0.486	0.635995	0.409276
TFDP1	-1	NA	NA	NA
TFDP3	-1	NA	NA	NA
TFE3	0.496403	18.8576	20.0943	0.0433974
TGFB1	-1	NA	NA	NA
TGIF	-2	NA	NA	NA
TGIF2	0.594724	20.4667	26.1631	2.2324e-07
TGIF2LY	0.1247	0	0.000192308	0.00823878
TGM1	-1	NA	NA	NA
THAP11	-4	18.6635	16.7136	0.150538
THEM5	-1	NA	NA	NA
THRAP4	-2	NA	NA	NA
THSD3	-2	NA	NA	NA
TIAF1	-1	NA	NA	NA
TIAM2	-1	NA	NA	NA
TIGD5	-4	13.8161	12.5833	0.474618
TIMM13	-5	36.7741	39.4425	0.709793
TIMM8A	-4	1.47254	1.45577	0.637381
TIMP3	0.817746	36.8296	61.7053	0.00158855
TIMP4	-5	1.2612	1.36161	0.874766
TIP39	-2	NA	NA	NA
TKTL2	-1	NA	NA	NA
TLE1	-5	13.761	14.3851	0.379736
TLK2	-3	NA	NA	NA
TM4SF1	0.918465	59.0697	138.046	6.53173e-09
TM7SF2	0.119904	22.0068	29.9032	3.53812e-05
TMC6	-5	8.39625	8.73183	0.252428
TMEM102	-5	7.55404	8.1007	0.148072
TMEM105	-4	0.0344722	0.0105263	0.0003364
TMEM130	-5	1.61545	1.82481	0.264895
TMEM19	0.796163	6.60424	7.66681	0.0446805
TMEM29	-2	NA	NA	NA
TMEM32	-2	NA	NA	NA
TMEM41A	-1	NA	NA	NA
TMEM47	-4	7.42347	5.72352	0.0315598
TMEM61	-1	NA	NA	NA
TMEM86B	-1	NA	NA	NA
TMEM88	0.110312	3.21906	12.1441	4.23804e-16
TMLHE	0.911271	2.55297	3.35032	0.00740998
TMOD2	-5	0.519792	0.587944	0.226842
TMOD4	-1	NA	NA	NA
TMPRSS11A	-1	NA	NA	NA
TMPRSS3	0.942446	8.83042	17.5472	0.000122642
TMSL3	-1	NA	NA	NA
TNFAIP2	0.143885	79.3596	164.262	1.21782e-09
TNFAIP8	0.482014	2.6675	4.73139	1.60149e-17
TNFRSF10A	0.460432	2.3656	2.72891	0.00383384
TNFRSF25	-5	5.15284	7.59478	0.117278
TNFSF8	0.0983213	0.896489	4.41707	0.0200862
TNNI2	-1	NA	NA	NA
TNP2	-1	NA	NA	NA
TNS3	-1	NA	NA	NA
TOM1L1	0.978417	1.98222	4.30657	6.37623e-05
TOP1MT	0.913669	5.19083	8.29228	1.50032e-05
TP53TG3	0.227818	6.21118e-05	0.000421053	0.00999144
TPM1	-1	NA	NA	NA
TPO	-4	0.144093	0.0644444	0.0155667
TPTE	-1	NA	NA	NA
TRAF1	0.479616	1.47392	1.66715	0.0343895
TRAM1	-4	98.8274	82.8231	0.601955
TRH	-5	0.196174	0.401842	0.791456
TRIM29	0.0407674	11.7334	24.4659	0.000544073
TRIM36	-5	0.588535	0.718308	0.568752
TRIM50C	-2	NA	NA	NA
TRIM60	-1	NA	NA	NA
TRIP13	-4	12.3789	11.161	0.665175
TRO	0.860911	2.77845	4.27515	0.000572057
TRPC3	-1	NA	NA	NA
TRPC4	0.630695	0.0599351	0.101559	0.00313886
TRPV3	-4	0.150956	0.110663	0.0140106
TSC2	-4	16.1045	15.9141	0.688735
TSC22D3	0.254197	14.72	17.0958	0.0162007
TSCOT	-2	NA	NA	NA
TSP50	-2	NA	NA	NA
TSPAN32	-5	0.633657	1.18589	0.610831
TSPAN7	-4	25.1567	11.8801	0.0474654
TSPYL2	-5	4.82733	4.94488	0.658937
TSPYL5	0.604317	6.62394	16.9746	3.78324e-38
TSSK1	-1	NA	NA	NA
TSSK2	-1	NA	NA	NA
TSSK3	-5	0.871944	0.946237	0.675749
TSSK4	-1	NA	NA	NA
TTC15	-2	NA	NA	NA
TTLL7	-5	0.388117	0.71525	0.223539
TUBA2	-1	NA	NA	NA
TUBA3	-2	NA	NA	NA
TUBB2A	-5	2.38675	3.05497	0.0740197
TUBB8	-1	NA	NA	NA
TUBGCP2	0.788969	15.0659	16.4101	0.0277589
TULP2	-5	0.0793798	0.0993333	0.183136
TXNDC3	-1	NA	NA	NA
UAP1L1	-5	2.95112	3.03887	0.642924
UBE2A	-5	20.2212	20.5992	1
UBE2U	-1	NA	NA	NA
UBE2V2	0.913669	6.91056	7.67861	0.0101658
UBE4A	-5	6.91473	7.22895	0.510374
UBE4B	0.920863	7.25758	10.0557	0.000332857
UBL4A	0.467626	25.4366	27.8558	0.0356755
UBL5	0.853717	28.2002	45.4453	5.69016e-06
UBQLN2	-5	18.5136	19.9703	0.129361
UCK1	-4	10.6047	10.4303	0.30831
UCN	-4	1.09682	0.797584	0.0195126
UCN3	0.664269	0.0567143	0.210903	2.77811e-05
UHRF1	-2	NA	NA	NA
ULK1	-4	9.64871	9.56067	0.962583
UNC84A	-2	NA	NA	NA
UNQ1940	-2	NA	NA	NA
UNQ3033	-2	NA	NA	NA
UNQ830	-1	NA	NA	NA
UPB1	-1	NA	NA	NA
UPF3B	-5	6.88253	7.35342	0.661779
UPK3A	0.820144	0.144533	0.335819	7.413e-05
URP2	-1	NA	NA	NA
USP11	-5	32.2479	34.2054	0.120451
USP29	-1	NA	NA	NA
USP51	0.527578	1.9598	2.21691	0.0456185
USP52	-1	NA	NA	NA
USP7	-4	9.82571	9.5388	0.456464
UTP14A	-5	4.62268	4.80959	0.716705
UXT	-5	91.1714	102.692	0.98335
VAMP5	0.088729	17.2832	26.7692	0.00164031
VAT1	-1	NA	NA	NA
VAV1	0.503597	2.56647	3.10438	0.00626076
VBP1	0.601918	16.3237	17.9844	0.0326991
VCY	-4	0	0	NA
VDAC1	-4	2.90623	2.56684	0.00195595
VDAC3	-4	26.8562	24.7958	0.0225821
VENTX	-4	0.342086	0.169535	1.41424e-05
VPS28	-4	60.318	45.2378	5.03665e-07
VPS37B	-4	8.9418	8.40602	0.0723555
VTI1B	-1	NA	NA	NA
VWCE	0.546763	1.78624	4.8436	1.83392e-18
WAS	-1	NA	NA	NA
WBSCR14	-1	NA	NA	NA
WDR13	-5	22.494	26.1857	0.234165
WDR21C	-2	NA	NA	NA
WDR24	-5	9.76097	12.2057	0.203691
WDR39	-2	NA	NA	NA
WDR40B	-2	NA	NA	NA
WDR44	-5	3.17795	3.25908	0.748487
WDR45	-5	6.4726	7.93258	0.765115
WDR45L	-5	32.8604	33.4219	0.82145
WDR52	-4	0.76396	0.584465	3.01784e-06
WDR65	-1	NA	NA	NA
WDR72	-5	2.85431	2.97664	0.951535
WFIKKN2	0.779376	0.137935	0.312154	0.000255374
WHSC1	-1	NA	NA	NA
WIF1	-4	0.755621	0.220635	0.359623
WNK3	0.378897	0.632317	0.79057	0.000291946
WNT10B	-4	0.156958	0.0967532	0.0165941
WRB	-1	NA	NA	NA
WWC3	0.580336	5.17731	5.81665	0.0282215
XAGE2	0.0911271	0.000474934	0.00157895	0.0380828
XAGE3	0.0695444	0.33951	1.27172	0.0268715
XAGE5	0.172662	0.0361449	0.127361	0.00144208
XBP1	0.714628	92.4152	124.12	0.000653819
XK	0.189448	1.45663	2.44519	6.10332e-08
XKRX	-5	0.245743	0.277732	0.0851545
XPNPEP1	-5	7.78793	8.10472	0.881909
XTP7	-2	NA	NA	NA
XYLB	0.964029	0.898667	1.32898	0.0218937
YBX1	-3	NA	NA	NA
YIPF6	0.597122	6.03685	6.56779	0.0109697
YTHDC1	-4	10.3543	10.1327	0.476361
YWHAB	-1	NA	NA	NA
YY2	-1	NA	NA	NA
ZBTB16	-4	0.623295	0.208169	4.09874e-06
ZBTB33	-5	9.79063	10.4804	0.0514317
ZBTB40	-1	NA	NA	NA
ZBTB8OS	-3	NA	NA	NA
ZCCHC10	-4	3.22681	3.172	0.642087
ZCCHC12	0.402878	0.721124	2.41708	0.000183218
ZCCHC13	-1	NA	NA	NA
ZCCHC14	-5	5.27576	8.45455	0.0849246
ZDHHC11	-4	0.393108	0.366807	0.651222
ZDHHC15	0.609113	0.338528	0.417008	0.00149266
ZIC1	0.220624	1.54655	8.45696	6.17416e-12
ZIC3	-4	0.224173	0.00583333	0.126352
ZIC5	-5	0.293377	0.384774	0.123114
ZMYM3	0.335731	17.4044	21.0021	0.000115724
ZNF177	-4	1.98323	1.97956	0.766249
ZNF19	-1	NA	NA	NA
ZNF232	0.194245	3.23476	4.15247	0.0406658
ZNF354B	0.52518	1.67626	1.89493	0.0120934
ZNF41	-5	3.2384	3.66495	0.194125
ZNF449	-5	1.27019	1.30147	0.930622
ZNF485	-5	2.18068	2.4424	0.167119
ZNF514	-5	1.74355	1.79406	0.338105
ZNF537	-1	NA	NA	NA
ZNF541	-4	0.56284	0.0458333	8.99195e-07
ZNF542	-2	NA	NA	NA
ZNF556	0.484412	0.578884	1.0052	7.17174e-10
ZNF558	-1	NA	NA	NA
ZNF567	-1	NA	NA	NA
ZNF572	0.930456	1.50448	2.3474	0.000221601
ZNF583	-5	0.491806	0.506857	0.382808
ZNF588	-2	NA	NA	NA
ZNF593	0.822542	0.142703	0.210204	0.0248205
ZNF597	0.383693	1.03268	2.2435	3.24998e-29
ZNF6	-2	NA	NA	NA
ZNF600	-4	2.57615	1.64121	0.180726
ZNF645	-1	NA	NA	NA
ZNF673	-5	2.07188	2.35152	0.330979
ZNF678	0.443645	1.04319	1.23297	0.0104192
ZNF80	-1	NA	NA	NA
ZNFN1A1	-2	NA	NA	NA
ZPBP	0.0791367	0.0367708	0.0787879	2.02814e-05
ZPBP2	-1	NA	NA	NA
ZSCAN1	0.294964	1.55929	2.14122	3.23697e-05
ZSCAN5	-1	NA	NA	NA

## Sheet: S9_METHYLATION_EXPRESSION
# Supplementary Table S9
# Integrative analysis of differentially methylation probes/genes and differentially expressed genes
# Results have been filtered with the following criterias:
# (expmeth$methfolcChange > 1 & expmeth$ExpressionfoldChange < 1) | (expmeth$methfolcChange <1 & expmeth$ExpressionfoldChange > 1)) & expmeth$padj < 0.01 & expmeth$Expressionpadj < 0.01
# 306 genes that simultaneously differentially expressed and differentially methylated (HighMethLowExp and LowMethHighExp)
	GeneSymbol	meanbeta.Non-immune	meanbeta.Immune	foldChange	log2FoldChange	diff	Meth.pval	Meth.padj	Non-immune.ExpressionMean	Immune.Exp.Mean	Exp.foldChange	log2Exp.foldChange	Exp.pval	Exp.padj	Class
cg00027083	EPB41L3	0.169919	0.253419	1.49141	0.576675	0.0834996	4.35169e-08	5.32242e-07	400.866	857.491	2.1391	1.097	1.80786e-16	1.26945e-14	HighMethHighExp
cg00067471	ATP5D	0.0530536	0.0633757	1.19456	0.256479	0.0103221	6.39951e-07	6.55566e-06	7705.47	10533.7	1.36704	0.451058	0.000141559	0.00104269	HighMethHighExp
cg00081975	ABCC3	0.0131133	0.0211618	1.61377	0.690434	0.0080485	9.45813e-09	1.25235e-07	628.261	1160.52	1.84719	0.885336	2.38306e-07	3.74601e-06	HighMethHighExp
cg00386408	TGFBI	0.0600331	0.121513	2.0241	1.01728	0.0614798	8.36616e-20	5.30181e-18	5689.19	13292	2.33636	1.22426	1.89056e-19	2.09217e-17	HighMethHighExp
cg00564163	STEAP4	0.0544717	0.0682108	1.25222	0.324493	0.0137391	2.69599e-09	3.9036e-08	191.129	519.918	2.72025	1.44374	1.10013e-08	2.32338e-07	HighMethHighExp
cg00695416	CBR1	0.0191127	0.0300733	1.57348	0.653956	0.0109607	7.82807e-05	0.00056499	1834.27	2477.7	1.35078	0.433794	0.00115669	0.00625895	HighMethHighExp
cg00853068	FMNL1	0.175949	0.210401	1.19581	0.257985	0.034452	0.00170552	0.00897903	1412.82	2215.1	1.56786	0.648798	5.98151e-10	1.5851e-08	HighMethHighExp
cg00888479	SLC24A3	0.0841747	0.120678	1.43366	0.519705	0.0365034	1.50446e-13	3.96486e-12	430.588	610.661	1.4182	0.504062	2.70852e-05	0.000250951	HighMethHighExp
cg01234133	COL1A1	0.0309235	0.0409554	1.32441	0.40535	0.0100319	4.5692e-06	4.12014e-05	138557	414370	2.99062	1.58045	4.09697e-17	3.27591e-15	HighMethHighExp
cg01294695	MESP1	0.0416404	0.0592783	1.42358	0.509521	0.0176379	2.30385e-06	2.18441e-05	351.872	627.667	1.78379	0.834949	0.000234687	0.00161353	HighMethHighExp
cg01557989	SLC24A3	0.0151331	0.0175209	1.15779	0.211368	0.00238778	3.90931e-06	3.5717e-05	430.588	610.661	1.4182	0.504062	2.70852e-05	0.000250951	HighMethHighExp
cg01599709	HBEGF	0.0285096	0.0750201	2.63139	1.39583	0.0465105	9.2164e-31	4.18578e-28	556.012	916.988	1.64923	0.721788	1.41143e-07	2.34104e-06	HighMethHighExp
cg01668465	SCG2	0.120979	0.147655	1.2205	0.287476	0.0266763	0.000207277	0.00135842	106.824	323.405	3.02745	1.5981	3.68859e-11	1.21198e-09	HighMethHighExp
cg01716061	CDKN2B	0.0308277	0.0347952	1.1287	0.174661	0.00396751	0.000422305	0.0025977	895.252	1357.86	1.51674	0.600969	1.35266e-06	1.77023e-05	HighMethHighExp
cg01794265	FAM105A	0.0164639	0.0208454	1.26613	0.340428	0.00438156	0.000528944	0.00318052	552.53	885.165	1.60202	0.679892	4.3051e-07	6.34887e-06	HighMethHighExp
cg01795122	EMP3	0.0110488	0.0228329	2.06655	1.04722	0.0117841	2.80961e-12	6.19432e-11	1032.93	2039.72	1.97469	0.981628	2.511e-17	2.07992e-15	HighMethHighExp
cg01824804	LOX	0.0337964	0.0411876	1.2187	0.285343	0.00739126	5.18424e-08	6.25645e-07	1246.44	3432.76	2.75406	1.46156	9.61688e-18	8.52758e-16	HighMethHighExp
cg01899253	FLT1	0.249607	0.338895	1.35772	0.441182	0.0892884	1.45596e-07	1.66282e-06	468.468	635.727	1.35703	0.440458	0.00130638	0.00693708	HighMethHighExp
cg02275294	SOAT1	0.0963386	0.122933	1.27605	0.351683	0.0265941	0.00190369	0.00991504	1367.38	1831.22	1.33921	0.421388	0.000779997	0.00448869	HighMethHighExp
cg02293044	GAS2L1	0.0583783	0.112125	1.92066	0.9416	0.0537464	3.50137e-21	2.6357e-19	1719.04	2581.32	1.50161	0.586511	1.45259e-07	2.40643e-06	HighMethHighExp
cg02358761	STK17B	0.0261036	0.0302337	1.15822	0.211906	0.00413005	0.000615982	0.00364269	1856.38	3192.28	1.71963	0.782097	1.47219e-10	4.31458e-09	HighMethHighExp
cg02417264	RAMP3	0.129041	0.22054	1.70907	0.773211	0.0914991	1.91456e-23	1.96135e-21	134.436	220.505	1.64022	0.713892	0.000199277	0.00140356	HighMethHighExp
cg02497758	MAFB	0.0636795	0.0878793	1.38002	0.464694	0.0241998	2.16381e-11	4.14635e-10	2843.01	4778.72	1.68086	0.749201	2.99038e-14	1.45655e-12	HighMethHighExp
cg02503850	ADAMTS14	0.0166548	0.0328396	1.97178	0.979499	0.0161848	4.25086e-23	4.16676e-21	468.795	841.22	1.79443	0.843527	7.10207e-07	9.91351e-06	HighMethHighExp
cg02515725	PDLIM3	0.0360102	0.0457739	1.27114	0.346118	0.00976366	8.5457e-08	1.00635e-06	849.484	2395.38	2.81981	1.4956	3.89733e-17	3.13441e-15	HighMethHighExp
cg02628202	LGMN	0.0296458	0.03664	1.23593	0.305594	0.00699426	0.000368219	0.00229295	3964.25	5380.34	1.35721	0.440649	3.92149e-05	0.000346177	HighMethHighExp
cg03316864	B3GNT3	0.0642831	0.0914325	1.42234	0.508266	0.0271493	2.61476e-13	6.72191e-12	1433.87	2473.19	1.72483	0.786452	1.00022e-06	1.35647e-05	HighMethHighExp
cg03588357	GPR68	0.0425681	0.0622847	1.46318	0.549105	0.0197166	1.89222e-09	2.79626e-08	76.1785	215.374	2.82723	1.49939	1.72626e-13	7.75302e-12	HighMethHighExp
cg03682712	LOXL1	0.0509675	0.101196	1.98551	0.98951	0.0502289	2.34809e-14	6.98532e-13	2716.62	4283.38	1.57673	0.656936	2.26637e-10	6.43752e-09	HighMethHighExp
cg04287191	RENBP	0.0481578	0.0771484	1.60199	0.679866	0.0289906	1.29408e-16	5.29487e-15	349.14	627.037	1.79595	0.844745	3.07354e-08	5.88054e-07	HighMethHighExp
cg04801003	ANTXR1	0.0157404	0.0186187	1.18287	0.242286	0.00287836	0.000176524	0.00117553	6087.84	9553	1.56919	0.650022	1.60443e-07	2.62341e-06	HighMethHighExp
cg04945541	FMNL1	0.211073	0.256182	1.21371	0.279423	0.0451084	0.00161372	0.00857525	1412.82	2215.1	1.56786	0.648798	5.98151e-10	1.5851e-08	HighMethHighExp
cg05216141	ETV7	0.0249723	0.028839	1.15484	0.207695	0.00386675	6.93796e-12	1.43444e-10	277.517	496.656	1.78965	0.839674	1.65394e-06	2.10478e-05	HighMethHighExp
cg05260966	TIMP3	0.165402	0.224407	1.35673	0.440136	0.0590044	5.3012e-09	7.31061e-08	9385.24	18510.1	1.97225	0.979845	4.77269e-08	8.81449e-07	HighMethHighExp
cg05385377	TMEM51	0.0247253	0.0358512	1.44998	0.536033	0.0111259	1.75492e-05	0.000142837	1236.48	1580.76	1.27843	0.354374	0.000822546	0.00468435	HighMethHighExp
cg05628549	PRKCDBP	0.0439012	0.0529661	1.20648	0.27081	0.00906493	0.001277	0.00697357	1720.63	2705.79	1.57255	0.653109	3.15128e-09	7.36345e-08	HighMethHighExp
cg05671350	P4HA3	0.0493054	0.0594285	1.20531	0.269408	0.0101231	6.89487e-09	9.33823e-08	80.1752	155.245	1.93633	0.953322	3.63349e-06	4.199e-05	HighMethHighExp
cg05698069	PDLIM2	0.0506753	0.0572269	1.12929	0.175411	0.00655159	0.000140593	0.000962682	666.778	933.341	1.39978	0.485199	8.15717e-06	8.66652e-05	HighMethHighExp
cg05844583	SLC19A3	0.0256066	0.0312526	1.22049	0.287459	0.00564596	0.000270568	0.00172669	164.462	370.647	2.2537	1.17229	3.41214e-05	0.000306505	HighMethHighExp
cg06269753	MSC	0.0957024	0.12581	1.3146	0.394624	0.0301079	0.00105496	0.00590566	171.654	447.433	2.6066	1.38217	3.80199e-14	1.83891e-12	HighMethHighExp
cg06521280	PLAU	0.0344398	0.0455657	1.32306	0.403874	0.011126	8.1236e-08	9.57485e-07	1304.37	4230.63	3.24343	1.69752	1.59605e-28	8.83126e-26	HighMethHighExp
cg06594008	MKL1	0.105687	0.129056	1.22112	0.288207	0.0233696	0.00110405	0.00614237	2456.12	3033.64	1.23513	0.304669	0.00175516	0.00885129	HighMethHighExp
cg06618866	TLR2	0.0348669	0.0467691	1.34136	0.4237	0.0119023	1.04181e-08	1.36882e-07	376.657	874.394	2.32146	1.21503	1.31649e-19	1.51758e-17	HighMethHighExp
cg06637774	P2RY6	0.105334	0.137025	1.30086	0.379466	0.0316908	2.94014e-13	7.51582e-12	462.509	880.546	1.90385	0.928918	4.92061e-11	1.56836e-09	HighMethHighExp
cg06776256	GPRC5A	0.0629139	0.0841124	1.33694	0.41894	0.0211985	9.81485e-15	3.0962e-13	3517.82	5860.77	1.66602	0.736408	0.000287751	0.00192293	HighMethHighExp
cg07393322	A4GALT	0.0529916	0.0772289	1.45738	0.543378	0.0242373	2.21212e-13	5.69757e-12	878.709	1256.9	1.4304	0.516417	0.000350376	0.00228405	HighMethHighExp
cg07641524	MSRB3	0.0249229	0.0304821	1.22306	0.290489	0.00555918	0.000625486	0.00369408	631.102	1020.52	1.61705	0.693363	1.35563e-07	2.26206e-06	HighMethHighExp
cg07699362	GPX3	0.0150181	0.0268185	1.78575	0.83653	0.0118005	0.000113559	0.000796726	16430.8	46075.8	2.80423	1.4876	1.03198e-06	1.39818e-05	HighMethHighExp
cg07789083	GPRC5C	0.0144325	0.0192908	1.33662	0.418591	0.00485831	2.75453e-05	0.000216314	4555.83	6797.81	1.49211	0.577356	1.16013e-06	1.54905e-05	HighMethHighExp
cg07888234	TNFRSF11A	0.0282976	0.0283297	1.00113	0.00163516	3.20909e-05	0.001235	0.00677954	177.384	351.184	1.9798	0.985356	6.47744e-11	2.02263e-09	HighMethHighExp
cg08331313	SPARC	0.0528319	0.111665	2.11358	1.07969	0.0588328	0.000259851	0.00166454	46071.2	100125	2.17326	1.11986	2.31442e-14	1.15163e-12	HighMethHighExp
cg08341874	VMO1	0.123205	0.168506	1.36769	0.451744	0.0453016	5.52928e-05	0.000410777	81.8722	151.004	1.84438	0.883137	7.99577e-06	8.50904e-05	HighMethHighExp
cg08500346	CTSH	0.0285898	0.0328835	1.15018	0.201864	0.00429371	4.14389e-06	3.76152e-05	3847.56	5072.53	1.31838	0.398762	0.000106169	0.000816363	HighMethHighExp
cg08519905	CD9	0.100856	0.130125	1.29021	0.367604	0.0292693	6.0925e-09	8.34275e-08	34546.9	45125.6	1.30621	0.38539	0.000776267	0.00447048	HighMethHighExp
cg08530414	CD44	0.0213434	0.0229679	1.07612	0.105833	0.00162455	8.80014e-06	7.55049e-05	2908.62	5861.67	2.01528	1.01098	4.53739e-15	2.56187e-13	HighMethHighExp
cg08955609	APOE	0.0181102	0.0207076	1.14342	0.193353	0.00259733	3.59471e-06	3.31156e-05	16215.1	30350.1	1.87172	0.904366	1.06448e-08	2.27236e-07	HighMethHighExp
cg09019938	PRKG1	0.025447	0.0306028	1.20261	0.266168	0.0051558	0.000289883	0.00183961	126.725	229.713	1.81268	0.858127	1.48354e-06	1.92331e-05	HighMethHighExp
cg09038885	ADRA1B	0.0135627	0.0175803	1.29623	0.374319	0.00401763	9.44887e-05	0.000673246	287.81	477.747	1.65994	0.731132	0.000176757	0.00126819	HighMethHighExp
cg09404633	LMOD1	0.0867825	0.143894	1.6581	0.729534	0.0571119	7.8585e-25	1.03953e-22	397.006	644.714	1.62394	0.699496	0.000797653	0.00456703	HighMethHighExp
cg09495977	HTRA3	0.0472687	0.0732823	1.55033	0.63258	0.0260136	0.000108185	0.000762226	952.733	1665.28	1.7479	0.805619	9.99235e-06	0.000104006	HighMethHighExp
cg09503974	RARRES1	0.0733735	0.0881602	1.20153	0.264868	0.0147867	0.000121026	0.000843033	2080.01	5739.84	2.75953	1.46442	6.35046e-05	0.000526023	HighMethHighExp
cg09509576	GRB2	0.0196042	0.022	1.12221	0.16634	0.00239578	0.00137241	0.00742913	6217.89	7747.24	1.24596	0.317258	0.00127786	0.00681183	HighMethHighExp
cg09522147	KRT7	0.16008	0.259255	1.61954	0.695584	0.0991757	8.68983e-22	7.04755e-20	26375	34676.4	1.31474	0.394781	6.91297e-05	0.000566176	HighMethHighExp
cg09636671	LMOD1	0.012847	0.0172165	1.34012	0.422365	0.00436955	1.17533e-07	1.36057e-06	397.006	644.714	1.62394	0.699496	0.000797653	0.00456703	HighMethHighExp
cg09721427	HHEX	0.0924271	0.116495	1.2604	0.33388	0.0240679	4.58087e-05	0.000346361	282.685	448.895	1.58797	0.667183	0.000159149	0.00115991	HighMethHighExp
cg09952204	RASGRF2	0.042859	0.0620446	1.44764	0.533707	0.0191856	6.77368e-07	6.89772e-06	254.944	399.361	1.56647	0.647514	6.46961e-06	7.01915e-05	HighMethHighExp
cg09983885	TRIM21	0.0391241	0.0585452	1.4964	0.581494	0.0194211	1.03175e-11	2.07952e-10	1165.86	1682.81	1.4434	0.529469	1.27395e-05	0.000129293	HighMethHighExp
cg10000775	PDLIM3	0.0287265	0.0323472	1.12604	0.171259	0.00362071	0.000204204	0.00134109	849.484	2395.38	2.81981	1.4956	3.89733e-17	3.13441e-15	HighMethHighExp
cg10065825	CDH11	0.0401066	0.0554269	1.38199	0.466746	0.0153203	8.48001e-09	1.13609e-07	2686.58	4798.37	1.78605	0.83677	1.55736e-09	3.82647e-08	HighMethHighExp
cg10073091	DHCR24	0.0409819	0.0437542	1.06765	0.0944331	0.00277226	0.00127515	0.00696629	28469.5	37621.4	1.32146	0.402137	0.000294035	0.00195924	HighMethHighExp
cg10599444	MMP14	0.0447825	0.126024	2.81413	1.49269	0.0812412	1.69567e-32	1.92529e-29	9594.55	16191.7	1.6876	0.75497	3.80105e-11	1.24302e-09	HighMethHighExp
cg10692870	FN1	0.191987	0.290789	1.51463	0.598968	0.0988027	1.69764e-08	2.18006e-07	32080.3	120386	3.75263	1.9079	1.22564e-20	1.64605e-18	HighMethHighExp
cg10743104	PDPN	0.0161759	0.0208645	1.28985	0.367207	0.00468864	7.28717e-09	9.82075e-08	1248.81	1781.31	1.42641	0.512388	0.000762137	0.00439643	HighMethHighExp
cg10995380	TGFB1I1	0.0546657	0.0780488	1.42775	0.513742	0.0233831	3.14471e-14	9.15528e-13	1738.68	2883.26	1.65831	0.729713	9.99798e-12	3.5102e-10	HighMethHighExp
cg11462865	KRT19	0.0136988	0.0158733	1.15874	0.212554	0.00217451	9.72233e-06	8.28954e-05	24872	37308.6	1.50002	0.584984	3.39039e-06	3.95441e-05	HighMethHighExp
cg11668923	ADAM12	0.0464855	0.0474341	1.0204	0.0291414	0.000948522	3.61107e-07	3.86495e-06	653.263	2370.84	3.62923	1.85966	5.91689e-21	8.26751e-19	HighMethHighExp
cg12163490	CDH11	0.0280458	0.0498779	1.77845	0.830617	0.0218321	5.84305e-12	1.22479e-10	2686.58	4798.37	1.78605	0.83677	1.55736e-09	3.82647e-08	HighMethHighExp
cg12317456	MMP2	0.057162	0.0836016	1.46254	0.548473	0.0264395	1.73566e-05	0.000141353	8200.13	22226.5	2.71051	1.43856	3.42944e-21	5.04676e-19	HighMethHighExp
cg12515638	SFRP4	0.0439181	0.0670966	1.52777	0.611425	0.0231785	1.11487e-11	2.23504e-10	1517.69	5108.53	3.366	1.75103	1.50933e-12	5.96532e-11	HighMethHighExp
cg12727795	PDGFRB	0.0791452	0.161364	2.03883	1.02774	0.0822188	0.000884711	0.0050457	2814.58	4540.92	1.61336	0.690068	3.89171e-07	5.80734e-06	HighMethHighExp
cg12938998	GAB3	0.0763416	0.0942787	1.23496	0.304463	0.0179371	0.000328008	0.00205665	97.7365	214.66	2.19632	1.13509	2.5286e-09	5.94866e-08	HighMethHighExp
cg13488201	ADAM12	0.171607	0.194449	1.1331	0.18028	0.0228416	1.23934e-06	1.22008e-05	653.263	2370.84	3.62923	1.85966	5.91689e-21	8.26751e-19	HighMethHighExp
cg14070162	PTRF	0.0734349	0.117584	1.6012	0.679156	0.0441493	2.32959e-23	2.33387e-21	6565.18	8857.25	1.34912	0.432023	1.40034e-05	0.000140138	HighMethHighExp
cg14188232	ITGA11	0.0269687	0.0348783	1.29329	0.371045	0.00790961	0.00136639	0.00739978	781.704	2785.47	3.56332	1.83322	3.86623e-20	4.73288e-18	HighMethHighExp
cg14435807	LOXL1	0.0695705	0.155039	2.22851	1.15608	0.0854682	6.56807e-28	1.31603e-25	2716.62	4283.38	1.57673	0.656936	2.26637e-10	6.43752e-09	HighMethHighExp
cg14696396	TM6SF1	0.0260175	0.0324438	1.247	0.318463	0.00642635	1.20759e-05	0.000101377	249.834	350.235	1.40187	0.487352	0.00177763	0.00894504	HighMethHighExp
cg14886269	TNFRSF18	0.0253476	0.0371833	1.46693	0.552805	0.0118357	2.38302e-10	3.92607e-09	109.001	344.118	3.15701	1.65856	0.000421413	0.00266183	HighMethHighExp
cg15185794	PADI2	0.0241958	0.02516	1.03985	0.056374	0.000964177	0.00126384	0.00691128	1096.93	1709.72	1.55864	0.640283	0.000184096	0.00131133	HighMethHighExp
cg15319451	TMEM51	0.0283801	0.0338339	1.19217	0.253587	0.00545374	1.11877e-07	1.30062e-06	1236.48	1580.76	1.27843	0.354374	0.000822546	0.00468435	HighMethHighExp
cg15350194	FAM70B	0.0405482	0.0442229	1.09063	0.125156	0.00367472	1.87373e-05	0.000151962	160.953	247.467	1.5375	0.62059	0.000584908	0.00351784	HighMethHighExp
cg15443822	ATP2A3	0.0608199	0.0934968	1.53727	0.620374	0.0326769	0.00168137	0.00886976	592.019	1012.94	1.71099	0.774835	1.76335e-06	2.22154e-05	HighMethHighExp
cg16028753	PODN	0.10257	0.156976	1.53043	0.613936	0.054406	2.94654e-06	2.74789e-05	585.676	1358.4	2.31936	1.21373	4.03009e-08	7.54373e-07	HighMethHighExp
cg16080552	TACSTD2	0.063741	0.100588	1.57807	0.65816	0.0368467	1.67948e-20	1.14415e-18	18387.6	24933.2	1.35598	0.439331	0.000716237	0.00416563	HighMethHighExp
cg16220183	SEPT4	0.0388416	0.0537129	1.38287	0.467669	0.0148714	3.23442e-09	4.64863e-08	216.691	327.884	1.51314	0.59755	0.000636813	0.00377422	HighMethHighExp
cg16685388	HIVEP3	0.041994	0.0729155	1.73633	0.796044	0.0309216	1.02848e-21	8.24293e-20	501.762	748.018	1.49078	0.576069	4.6529e-06	5.22008e-05	HighMethHighExp
cg16773899	EDIL3	0.0608524	0.0693185	1.13913	0.187927	0.00846612	8.6832e-11	1.5246e-09	521.651	986.695	1.89148	0.919517	7.96719e-05	0.000640757	HighMethHighExp
cg17063929	NOX4	0.144571	0.195105	1.34954	0.432473	0.0505341	0.000495916	0.00300839	145.93	342.52	2.34716	1.23091	6.05013e-06	6.6264e-05	HighMethHighExp
cg17108819	CD8A	0.0194669	0.0331169	1.70119	0.766548	0.0136501	0.000258426	0.00165619	199.568	643.383	3.22388	1.6888	2.48232e-15	1.42481e-13	HighMethHighExp
cg17177699	COL5A3	0.234163	0.305912	1.30641	0.385603	0.0717489	8.20727e-13	1.97919e-11	568.967	1498.04	2.63291	1.39666	4.24559e-11	1.38512e-09	HighMethHighExp
cg17324128	RASSF4	0.037391	0.0436283	1.16681	0.222574	0.00623732	3.60327e-06	3.3172e-05	1058.62	1659.14	1.56726	0.648245	1.1584e-09	2.90293e-08	HighMethHighExp
cg17710021	G0S2	0.0217247	0.0247175	1.13776	0.186198	0.00299283	9.05239e-07	9.02919e-06	302.911	692.554	2.28633	1.19303	2.48306e-12	9.56772e-11	HighMethHighExp
cg17729941	S100A13	0.130658	0.170171	1.30241	0.381186	0.0395127	9.45699e-06	8.08353e-05	7663.43	11596.8	1.51326	0.597661	6.68947e-06	7.22933e-05	HighMethHighExp
cg17959722	MRPL41	0.0199102	0.0286329	1.4381	0.524162	0.00872263	7.28764e-08	8.64477e-07	2310.73	3434.63	1.48639	0.571809	2.98299e-06	3.56336e-05	HighMethHighExp
cg17966619	NT5E	0.0373741	0.0583207	1.56046	0.64197	0.0209466	1.22964e-08	1.60323e-07	988.053	1987.22	2.01125	1.00809	1.1251e-06	1.50663e-05	HighMethHighExp
cg17982102	RAB31	0.188057	0.24323	1.29339	0.371157	0.0551739	4.72193e-05	0.000355646	1853.67	4093.07	2.20809	1.1428	3.27383e-25	1.00637e-22	HighMethHighExp
cg18056600	ZMYND15	0.0313524	0.0360906	1.15113	0.203048	0.00473823	0.00158398	0.00843367	400.795	553.803	1.38176	0.466507	0.000233681	0.00160901	HighMethHighExp
cg18320336	STEAP1	0.0493548	0.0595494	1.20656	0.270896	0.0101946	7.58785e-10	1.17216e-08	318.796	491.365	1.54131	0.624161	0.000151593	0.00110834	HighMethHighExp
cg18511007	COL1A2	0.0860723	0.0892514	1.03694	0.0523259	0.00317911	3.89859e-07	4.15426e-06	65799.9	166889	2.53631	1.34273	9.22882e-17	6.97608e-15	HighMethHighExp
cg18809289	ALOX5	0.0806295	0.112629	1.39687	0.482197	0.0319994	3.88341e-19	2.1955e-17	984.606	1969.97	2.00077	1.00055	1.85067e-15	1.08938e-13	HighMethHighExp
cg18877506	PDPN	0.0190361	0.0248474	1.30528	0.384354	0.00581127	5.95167e-06	5.27253e-05	1248.81	1781.31	1.42641	0.512388	0.000762137	0.00439643	HighMethHighExp
cg19037167	TLR2	0.0203675	0.0260747	1.28021	0.356384	0.00570723	1.24036e-09	1.86739e-08	376.657	874.394	2.32146	1.21503	1.31649e-19	1.51758e-17	HighMethHighExp
cg19167673	PDGFB	0.0112078	0.0137414	1.22606	0.294025	0.0025336	0.000429991	0.00263783	1400.66	1788.32	1.27677	0.3525	0.00195548	0.00966769	HighMethHighExp
cg19177941	ALDH1A3	0.0968036	0.113145	1.16881	0.22504	0.0163414	6.51231e-12	1.35466e-10	218.056	510.656	2.34185	1.22765	1.34821e-13	6.20567e-12	HighMethHighExp
cg19224278	ALDH1A3	0.0719825	0.115441	1.60374	0.681442	0.0434589	5.8731e-07	6.08988e-06	218.056	510.656	2.34185	1.22765	1.34821e-13	6.20567e-12	HighMethHighExp
cg19264123	MOCOS	0.0412036	0.0445916	1.08223	0.114002	0.00338802	3.46829e-06	3.20159e-05	384.577	562.953	1.46383	0.549743	0.000621966	0.00370049	HighMethHighExp
cg19280776	PAG1	0.0713392	0.0858048	1.20277	0.266364	0.0144656	0.000800457	0.00461542	202.744	310.454	1.53126	0.614717	0.000144484	0.00106368	HighMethHighExp
cg19363546	POU2F3	0.0211199	0.0267183	1.26508	0.339228	0.00559845	1.32224e-08	1.7174e-07	1113	1844.72	1.65743	0.728951	0.00133424	0.00705794	HighMethHighExp
cg19430430	COL5A3	0.0156422	0.0197952	1.2655	0.339711	0.00415305	1.56555e-10	2.63341e-09	568.967	1498.04	2.63291	1.39666	4.24559e-11	1.38512e-09	HighMethHighExp
cg19434303	WARS	0.0153892	0.0182863	1.18826	0.248845	0.0028971	1.17985e-05	9.92316e-05	7178.42	11081.4	1.54371	0.626398	7.47517e-07	1.03611e-05	HighMethHighExp
cg19461621	COLEC12	0.0472741	0.0777319	1.64428	0.717456	0.0304578	4.69652e-12	9.9673e-11	533.552	1241.68	2.3272	1.2186	1.8633e-16	1.30177e-14	HighMethHighExp
cg19461644	COL15A1	0.0240319	0.0313402	1.30411	0.383064	0.00730831	6.15623e-12	1.28648e-10	1444.17	1868.36	1.29372	0.371529	0.000906219	0.0050979	HighMethHighExp
cg19464016	PRDM1	0.0169645	0.0221739	1.30708	0.386347	0.00520945	1.25144e-05	0.000104479	480.956	990.665	2.05978	1.04249	6.70028e-17	5.12072e-15	HighMethHighExp
cg19815904	SEMA3C	0.0163669	0.0195627	1.19527	0.257331	0.00319588	4.37967e-06	3.96524e-05	2320.08	3207.85	1.38265	0.467432	2.05018e-06	2.54808e-05	HighMethHighExp
cg19836283	ITGA11	0.0250946	0.0274747	1.09485	0.130728	0.00238012	0.000301822	0.00190592	781.704	2785.47	3.56332	1.83322	3.86623e-20	4.73288e-18	HighMethHighExp
cg20143092	CD44	0.0747422	0.0856635	1.14612	0.196759	0.0109214	0.000220923	0.0014361	2908.62	5861.67	2.01528	1.01098	4.53739e-15	2.56187e-13	HighMethHighExp
cg20179697	SNX9	0.377402	0.490078	1.29856	0.376911	0.112676	1.1281e-05	9.53494e-05	2758.65	3599.23	1.30471	0.383727	0.00202716	0.00994388	HighMethHighExp
cg20566118	TNC	0.0126428	0.0145233	1.14874	0.200057	0.00188054	0.000143291	0.000978124	2215.62	3989.57	1.80066	0.848523	6.01095e-05	0.000501505	HighMethHighExp
cg20651453	MAP3K6	0.0181361	0.0280303	1.54555	0.628118	0.00989413	1.04298e-18	5.44468e-17	1448.09	1964.51	1.35662	0.440013	8.77327e-05	0.000695476	HighMethHighExp
cg20786074	EFEMP1	0.209895	0.314003	1.496	0.581111	0.104108	8.7464e-08	1.0291e-06	1389.52	2592.61	1.86583	0.899821	0.00051119	0.00313305	HighMethHighExp
cg20974196	CFD	0.0576434	0.0693195	1.20256	0.266107	0.0116761	2.10285e-05	0.000169334	315.328	973.321	3.08669	1.62606	8.73721e-08	1.5299e-06	HighMethHighExp
cg21034676	TGFBI	0.0159614	0.0262964	1.6475	0.720275	0.010335	8.24854e-09	1.10726e-07	5689.19	13292	2.33636	1.22426	1.89056e-19	2.09217e-17	HighMethHighExp
cg21057046	NBL1	0.112681	0.163315	1.44935	0.53541	0.0506338	1.13007e-12	2.66848e-11	5772.52	10696.6	1.85301	0.889874	2.24743e-14	1.1264e-12	HighMethHighExp
cg21200703	SLC34A2	0.042212	0.0750203	1.77723	0.829627	0.0328083	5.31757e-29	1.50941e-26	39695.7	65593.1	1.6524	0.72456	1.07783e-07	1.83852e-06	HighMethHighExp
cg21233722	DOCK2	0.27703	0.34512	1.24579	0.31706	0.0680908	0.000273255	0.00174221	316.405	790.16	2.49731	1.32037	3.78456e-23	8.44383e-21	HighMethHighExp
cg21296230	GREM1	0.237202	0.314359	1.32528	0.406297	0.077157	1.11737e-05	9.45011e-05	130.131	769.752	5.91522	2.56443	2.33545e-17	1.95796e-15	HighMethHighExp
cg21504918	GPX3	0.0378988	0.0569149	1.50176	0.586655	0.0190161	1.23618e-12	2.90397e-11	16430.8	46075.8	2.80423	1.4876	1.03198e-06	1.39818e-05	HighMethHighExp
cg21513553	COL6A2	0.0412639	0.0552715	1.33947	0.421658	0.0140077	7.42254e-06	6.46212e-05	18607.6	37253.3	2.00205	1.00148	3.25991e-12	1.23886e-10	HighMethHighExp
cg21608489	POU2F2	0.0579133	0.0594229	1.02607	0.0371257	0.00150966	0.000251216	0.00161378	402.411	552.333	1.37256	0.456869	0.000338604	0.00221686	HighMethHighExp
cg21652958	THBS2	0.0518386	0.0693566	1.33793	0.420007	0.017518	0.000152866	0.00103468	2433.6	10780.9	4.43002	2.14731	9.08178e-27	3.38319e-24	HighMethHighExp
cg21700166	GPR68	0.0452464	0.0590912	1.30599	0.385142	0.0138448	8.27857e-05	0.000594913	76.1785	215.374	2.82723	1.49939	1.72626e-13	7.75302e-12	HighMethHighExp
cg22030890	RAB32	0.0239199	0.0395968	1.65539	0.727174	0.0156769	4.94919e-16	1.8836e-14	1289.56	2106.61	1.63359	0.708047	1.00348e-08	2.15788e-07	HighMethHighExp
cg22335801	TNFRSF4	0.0503976	0.0748687	1.48556	0.571008	0.0244711	3.40112e-09	4.86257e-08	178.156	319.734	1.79469	0.843733	1.30377e-06	1.71436e-05	HighMethHighExp
cg22430790	FRMD6	0.0752964	0.0912787	1.21226	0.277697	0.0159823	1.42293e-09	2.12815e-08	645.14	1053.42	1.63285	0.707392	4.81681e-07	6.99904e-06	HighMethHighExp
cg22511947	FN1	0.0605705	0.0842944	1.39167	0.476822	0.0237239	4.77215e-05	0.000359229	32080.3	120386	3.75263	1.9079	1.22564e-20	1.64605e-18	HighMethHighExp
cg23003832	ZDHHC12	0.0504548	0.0544382	1.07895	0.109629	0.00398343	2.70047e-06	2.53227e-05	3263.4	4273.07	1.30939	0.388898	0.000543688	0.00330441	HighMethHighExp
cg23092823	PODN	0.0548494	0.0890946	1.62435	0.699863	0.0342452	4.74351e-08	5.77056e-07	585.676	1358.4	2.31936	1.21373	4.03009e-08	7.54373e-07	HighMethHighExp
cg23486067	PLSCR1	0.0167494	0.0302245	1.80451	0.851609	0.0134751	0.00134862	0.00732008	5674.12	8803.53	1.55152	0.633685	2.12533e-08	4.2485e-07	HighMethHighExp
cg23639989	FAM105A	0.00954036	0.0143412	1.50322	0.588053	0.00480087	1.1314e-10	1.94638e-09	552.53	885.165	1.60202	0.679892	4.3051e-07	6.34887e-06	HighMethHighExp
cg23665603	SEC14L2	0.098853	0.137164	1.38755	0.472544	0.0383109	3.71035e-11	6.87804e-10	402.051	590.559	1.46886	0.5547	0.000539925	0.00328876	HighMethHighExp
cg23710218	MSC	0.281316	0.386456	1.37375	0.458115	0.105141	1.47914e-07	1.68224e-06	171.654	447.433	2.6066	1.38217	3.80199e-14	1.83891e-12	HighMethHighExp
cg23828595	PRKG1	0.0233343	0.0269606	1.1554	0.208396	0.00362622	6.50342e-05	0.000478968	126.725	229.713	1.81268	0.858127	1.48354e-06	1.92331e-05	HighMethHighExp
cg23917399	TNFAIP8	0.0184614	0.0298321	1.61591	0.692349	0.0113706	3.91056e-11	7.2295e-10	699.366	1057.34	1.51185	0.596318	2.13037e-05	0.000202678	HighMethHighExp
cg23988310	SCG2	0.0558729	0.0688956	1.23308	0.302264	0.0130227	4.14408e-05	0.00031632	106.824	323.405	3.02745	1.5981	3.68859e-11	1.21198e-09	HighMethHighExp
cg24010952	BDKRB2	0.0574145	0.0705406	1.22862	0.297041	0.0131262	3.8004e-09	5.38258e-08	115.248	178.127	1.5456	0.628165	0.000243465	0.00166478	HighMethHighExp
cg24562819	THBD	0.0414295	0.0660761	1.5949	0.673469	0.0246466	2.86977e-05	0.000224975	438.945	893.123	2.0347	1.02482	7.42032e-07	1.02954e-05	HighMethHighExp
cg24693053	MFSD7	0.133248	0.168413	1.26391	0.337895	0.0351656	2.17794e-09	3.19424e-08	269.375	427.552	1.5872	0.666481	4.37257e-06	4.93761e-05	HighMethHighExp
cg24898753	FTH1	0.032306	0.0462319	1.43106	0.517085	0.0139258	9.12942e-09	1.21236e-07	15194.2	29054.2	1.91219	0.935225	1.8607e-15	1.09064e-13	HighMethHighExp
cg25140370	IRF4	0.0610494	0.0834675	1.36721	0.451238	0.0224181	0.00162285	0.00861706	82.2072	268.327	3.26403	1.70665	3.33864e-05	0.000301655	HighMethHighExp
cg25234611	VWA1	0.0156392	0.0243054	1.55414	0.636113	0.00866622	2.46025e-12	5.49523e-11	706.441	1000.95	1.41689	0.502729	6.49823e-05	0.000537299	HighMethHighExp
cg25250358	PLOD2	0.0186506	0.0349002	1.87126	0.904013	0.0162496	9.13345e-14	2.47402e-12	4310.46	6362.83	1.47613	0.561825	2.46998e-05	0.000231485	HighMethHighExp
cg25713185	SLC19A3	0.0295578	0.0525303	1.7772	0.829609	0.0229724	1.8494e-27	3.49973e-25	164.462	370.647	2.2537	1.17229	3.41214e-05	0.000306505	HighMethHighExp
cg26024843	COL5A1	0.0491139	0.0776865	1.58176	0.661533	0.0285726	2.62113e-12	5.80699e-11	8883.59	26247.6	2.95461	1.56297	1.98797e-14	1.00731e-12	HighMethHighExp
cg26043257	CD38	0.106287	0.141089	1.32743	0.408636	0.0348017	7.77877e-05	0.00056196	130.688	341.647	2.61423	1.38639	3.17743e-10	8.80829e-09	HighMethHighExp
cg26189983	TNFRSF1B	0.0859084	0.101683	1.18363	0.243213	0.015775	0.000835929	0.00479964	1078.28	2060.59	1.91099	0.934322	1.10081e-16	8.14302e-15	HighMethHighExp
cg26256793	COL11A1	0.238855	0.294192	1.23168	0.300623	0.055337	0.000633239	0.00373663	936.783	4896.25	5.22666	2.38589	3.93751e-23	8.64565e-21	HighMethHighExp
cg27285616	TNFRSF14	0.14666	0.181904	1.24031	0.310699	0.0352437	6.20473e-06	5.47535e-05	1389.48	2247.92	1.61781	0.694046	2.48907e-11	8.33687e-10	HighMethHighExp
cg27493997	CRABP2	0.0251108	0.0331871	1.32162	0.40231	0.00807621	2.16408e-14	6.48034e-13	30085.5	43535.5	1.44706	0.533123	0.000421757	0.00266253	HighMethHighExp
cg27546237	COL4A1	0.027741	0.0398456	1.43635	0.522403	0.0121047	1.16991e-14	3.65598e-13	11585.7	16346	1.41088	0.496596	1.22992e-06	1.62497e-05	HighMethHighExp
cg27553637	CDC42EP1	0.0134837	0.0157594	1.16877	0.224989	0.00227563	0.000842955	0.00483387	7931.77	10417.9	1.31344	0.393352	1.34243e-05	0.000135151	HighMethHighExp
cg00121904	MAOB	0.110731	0.123054	1.11129	0.152236	0.0123233	1.58038e-05	0.000129481	1563.12	943.721	0.603742	-0.727996	0.000101282	0.000783578	HighMethLowExp
cg00208967	OLFM2	0.0602355	0.0969717	1.60988	0.686949	0.0367362	5.477e-14	1.54501e-12	2476.98	1497.49	0.604561	-0.726039	0.000804042	0.00459717	HighMethLowExp
cg00247489	CR2	0.0129735	0.0147861	1.13971	0.18867	0.00181256	0.0013292	0.00722969	168.682	82.1332	0.486912	-1.03827	5.93967e-06	6.52091e-05	HighMethLowExp
cg00331237	CSRP2	0.0168277	0.020896	1.24176	0.312389	0.00406831	4.41357e-09	6.16617e-08	465.815	328.342	0.704877	-0.504557	3.10389e-05	0.000283969	HighMethLowExp
cg00359973	RIBC1	0.028788	0.0385986	1.34079	0.423084	0.00981065	4.46829e-06	4.03716e-05	456.948	267.572	0.585563	-0.772103	6.6939e-05	0.000550843	HighMethLowExp
cg00459975	HMBOX1	0.0115602	0.0147118	1.27262	0.347798	0.00315151	2.32356e-11	4.42777e-10	909.536	648.756	0.713283	-0.487453	0.000253081	0.00172118	HighMethLowExp
cg00468146	ID4	0.0300506	0.0699078	2.32634	1.21806	0.0398572	2.3965e-25	3.58817e-23	14550.5	7856.18	0.539925	-0.889168	6.33351e-12	2.31776e-10	HighMethLowExp
cg00678539	MNS1	0.0821741	0.108942	1.32575	0.406808	0.0267681	1.55768e-07	1.76127e-06	763.286	492.912	0.645776	-0.630894	3.03616e-06	3.61253e-05	HighMethLowExp
cg00888007	CCND2	0.0291241	0.0536643	1.84261	0.881751	0.0245402	7.23992e-05	0.000526663	7378.28	2059.35	0.279109	-1.8411	2.47111e-08	4.86243e-07	HighMethLowExp
cg00891278	CCDC37	0.0319675	0.0480309	1.50249	0.587358	0.0160634	2.15427e-21	1.66772e-19	327.257	75.9463	0.23207	-2.10737	6.23803e-09	1.38731e-07	HighMethLowExp
cg00910067	SLC7A10	0.0497596	0.0634464	1.27506	0.350563	0.0136868	1.2403e-11	2.45626e-10	246.383	152.43	0.618673	-0.692752	0.00194853	0.00964711	HighMethLowExp
cg00930873	ALDH1A2	0.0751831	0.0844325	1.12302	0.167389	0.00924934	1.85522e-08	2.36458e-07	2091.87	715.661	0.342116	-1.54744	0.000174528	0.0012535	HighMethLowExp
cg01172972	ZFYVE9	0.029703	0.0437257	1.4721	0.557872	0.0140227	1.40287e-23	1.45909e-21	1205.91	898.669	0.745218	-0.424266	0.000116722	0.000881337	HighMethLowExp
cg01294702	FOXJ1	0.0862343	0.102709	1.19105	0.252233	0.016475	8.32045e-07	8.3665e-06	8273.76	4358.68	0.526808	-0.924652	9.30388e-07	1.26674e-05	HighMethLowExp
cg01366419	WBSCR17	0.0244163	0.0494717	2.02618	1.01876	0.0250554	2.17455e-15	7.59698e-14	2181.79	1280.13	0.586734	-0.769221	1.57286e-06	2.01457e-05	HighMethLowExp
cg01410472	CRISPLD1	0.0831849	0.0919259	1.10508	0.144149	0.00874096	1.75064e-08	2.24178e-07	893.414	488.338	0.546597	-0.871451	1.07716e-05	0.000111425	HighMethLowExp
cg01851399	PKP2	0.0165458	0.0220133	1.33045	0.411915	0.00546756	5.29515e-09	7.30967e-08	4601.01	3193.86	0.694166	-0.526648	7.28113e-08	1.29794e-06	HighMethLowExp
cg01888411	ABTB2	0.0192434	0.0231145	1.20117	0.264439	0.00387117	1.65475e-09	2.45598e-08	906.779	546.061	0.602198	-0.731689	2.38102e-06	2.90447e-05	HighMethLowExp
cg01968178	REEP1	0.0124247	0.015501	1.2476	0.31915	0.0030763	3.34622e-11	6.23697e-10	310.956	177.72	0.571529	-0.807101	1.17438e-05	0.00011989	HighMethLowExp
cg02001410	MAP1B	0.0192151	0.0235871	1.22753	0.295758	0.00437199	6.95726e-05	0.000509364	4000.07	2715.96	0.678979	-0.558561	6.03066e-05	0.000502823	HighMethLowExp
cg02064106	C6ORF118	0.0350952	0.0463299	1.32012	0.40067	0.0112347	0.000144896	0.00098676	160.431	40.9751	0.255407	-1.96913	3.15712e-13	1.38643e-11	HighMethLowExp
cg02071074	ATP7B	0.0667187	0.0920641	1.37989	0.464549	0.0253455	5.19721e-05	0.000389291	1626.99	1020.66	0.627331	-0.6727	1.72115e-07	2.79117e-06	HighMethLowExp
cg02204046	MYCN	0.015147	0.0220373	1.45489	0.540913	0.00689026	1.93292e-12	4.44114e-11	1705.29	862.973	0.506057	-0.982628	1.40021e-07	2.32925e-06	HighMethLowExp
cg02227605	ROPN1L	0.0214301	0.0244693	1.14182	0.191334	0.0030392	2.24206e-07	2.46953e-06	562.854	180.115	0.320002	-1.64385	1.04942e-05	0.00010882	HighMethLowExp
cg02254649	ENAH	0.0124283	0.0143309	1.15308	0.205496	0.00190256	1.33338e-06	1.30512e-05	6697.62	4959.76	0.740526	-0.433379	2.5442e-05	0.000237476	HighMethLowExp
cg02305261	KCNG1	0.048309	0.0635026	1.31451	0.394522	0.0151936	5.89821e-07	6.11126e-06	252.394	112.455	0.445555	-1.16633	5.2904e-06	5.89703e-05	HighMethLowExp
cg02735486	ANK2	0.112622	0.209015	1.85589	0.892112	0.0963925	2.08444e-18	1.04799e-16	907.231	577.132	0.636147	-0.652568	0.000177338	0.00127039	HighMethLowExp
cg02765328	CCND2	0.030359	0.0536715	1.76789	0.822031	0.0233125	0.000904496	0.00513918	7378.28	2059.35	0.279109	-1.8411	2.47111e-08	4.86243e-07	HighMethLowExp
cg02780849	GNG4	0.163314	0.217849	1.33393	0.415679	0.0545349	1.42344e-07	1.62704e-06	316.503	123.425	0.389965	-1.35858	1.13872e-06	1.5234e-05	HighMethLowExp
cg02849695	CCDC19	0.0420422	0.09491	2.25749	1.17472	0.0528678	7.63642e-30	2.66785e-27	572.405	212.532	0.371297	-1.42936	4.56895e-08	8.47215e-07	HighMethLowExp
cg02919422	SOX17	0.0289102	0.06609	2.28604	1.19285	0.0371798	9.73041e-28	1.89395e-25	16539.9	12461.7	0.753431	-0.408452	2.55716e-05	0.000238363	HighMethLowExp
cg02927346	RASL10B	0.0579663	0.142997	2.4669	1.3027	0.0850307	1.26534e-28	2.92207e-26	900.003	465.519	0.517241	-0.951092	1.75383e-08	3.58886e-07	HighMethLowExp
cg02994956	NEFH	0.26927	0.420793	1.56272	0.644055	0.151523	3.53328e-12	7.67798e-11	954.218	512.177	0.53675	-0.897677	0.00066029	0.00389512	HighMethLowExp
cg03048535	FOXN4	0.0105687	0.0114032	1.07896	0.109643	0.000834513	3.16893e-05	0.000247148	344.506	63.2276	0.183531	-2.4459	6.98114e-12	2.53465e-10	HighMethLowExp
cg03064067	SLC6A15	0.0918494	0.1023	1.11378	0.155467	0.0104508	0.000181099	0.00120423	365.525	206.496	0.564929	-0.823858	0.000598165	0.003582	HighMethLowExp
cg03365437	ALDH1A2	0.0701458	0.126003	1.79631	0.845034	0.0558576	1.02995e-10	1.78766e-09	2091.87	715.661	0.342116	-1.54744	0.000174528	0.0012535	HighMethLowExp
cg03424436	CEP250	0.0235319	0.0289249	1.22918	0.297692	0.00539297	1.51583e-05	0.000124792	2815.95	2016.41	0.716067	-0.481833	0.000145011	0.00106699	HighMethLowExp
cg03462055	TUBB2B	0.0275361	0.0325683	1.18275	0.242143	0.00503218	5.27833e-05	0.000394716	1278.62	177.691	0.138971	-2.84715	1.015e-09	2.55748e-08	HighMethLowExp
cg03491478	MAPK8IP1	0.0605355	0.0722177	1.19298	0.254571	0.0116822	4.98348e-08	6.03555e-07	2093.56	1068.99	0.51061	-0.969707	7.52641e-11	2.30338e-09	HighMethLowExp
cg03544320	CRMP1	0.0655452	0.164568	2.51075	1.32812	0.0990225	8.35652e-19	4.465e-17	1599.64	996.556	0.622988	-0.682724	0.00013099	0.000973142	HighMethLowExp
cg03718539	ETNK2	0.0418235	0.0542689	1.29757	0.375813	0.0124454	5.46969e-08	6.57183e-07	1040.92	745.775	0.716456	-0.481049	0.000240449	0.0016466	HighMethLowExp
cg03777459	GATA5	0.0297331	0.030847	1.03746	0.0530593	0.00111388	5.19773e-13	1.29943e-11	447.371	126.298	0.282313	-1.82463	3.41226e-05	0.000306505	HighMethLowExp
cg03853987	CHST10	0.0411645	0.0514853	1.25072	0.32276	0.0103208	0.000803985	0.00463236	1549.14	971.843	0.627344	-0.672671	1.40017e-08	2.92134e-07	HighMethLowExp
cg04270799	KIF5A	0.0647807	0.123703	1.90957	0.933246	0.0589225	1.78676e-12	4.11922e-11	611.73	346.857	0.56701	-0.818554	5.20434e-07	7.51479e-06	HighMethLowExp
cg04389838	ZNF501	0.183557	0.227327	1.23846	0.308544	0.0437705	3.99117e-05	0.00030602	470.049	340.959	0.72537	-0.463212	0.000292538	0.00195115	HighMethLowExp
cg04446579	ANKRD45	0.0407114	0.06431	1.57965	0.659608	0.0235985	3.75957e-10	6.00517e-09	416.967	198.585	0.476261	-1.07018	3.86826e-13	1.67218e-11	HighMethLowExp
cg04478795	SMO	0.0458916	0.0724847	1.57948	0.659447	0.0265931	9.46298e-12	1.91865e-10	4439.04	2427.93	0.546949	-0.870521	8.17845e-16	5.11912e-14	HighMethLowExp
cg04583874	LY6H	0.10335	0.119821	1.15937	0.213339	0.0164707	0.00179699	0.00940246	332.104	67.3964	0.202938	-2.30089	0.000209331	0.00146099	HighMethLowExp
cg04689061	PKIA	0.196043	0.253662	1.29391	0.371736	0.0576188	0.000996109	0.00560826	524.575	257.799	0.491444	-1.0249	5.09706e-10	1.36908e-08	HighMethLowExp
cg04882894	IGSF1	0.123399	0.151638	1.22885	0.297303	0.0282393	1.54802e-14	4.78272e-13	368.26	160.477	0.43577	-1.19836	4.17969e-05	0.000365241	HighMethLowExp
cg05250458	ZNF177	0.187046	0.221411	1.18372	0.243332	0.0343648	1.01028e-07	1.18155e-06	455.141	272.035	0.597693	-0.742523	9.26865e-07	1.26318e-05	HighMethLowExp
cg05270634	RND2	0.0645006	0.106399	1.64959	0.722106	0.0418988	0.000140127	0.000960858	453.339	240.531	0.530576	-0.91437	2.40996e-09	5.728e-08	HighMethLowExp
cg05508084	ZNF667	0.0315602	0.0425876	1.34941	0.432327	0.0110274	1.37856e-07	1.5784e-06	737.484	512.76	0.695282	-0.524329	4.8645e-05	0.000416145	HighMethLowExp
cg05508558	CR2	0.0469675	0.0553315	1.17808	0.236438	0.008364	4.02917e-07	4.28218e-06	168.682	82.1332	0.486912	-1.03827	5.93967e-06	6.52091e-05	HighMethLowExp
cg05769161	B4GALNT3	0.0260048	0.0311675	1.19853	0.261265	0.00516271	0.000721394	0.00420762	1801.62	1069.13	0.593427	-0.752858	3.17287e-06	3.74259e-05	HighMethLowExp
cg05806233	GNAI1	0.0152247	0.0169753	1.11498	0.157023	0.0017506	0.000585441	0.00348173	1308.39	965.862	0.738209	-0.437899	2.03693e-05	0.000195026	HighMethLowExp
cg05924583	TP73	0.140458	0.207654	1.47841	0.564043	0.067196	2.68196e-08	3.3617e-07	544.331	244.915	0.449939	-1.1522	3.99058e-10	1.08879e-08	HighMethLowExp
cg06110728	NELL2	0.0314349	0.0327215	1.04093	0.0578705	0.00128657	0.000205851	0.00135037	507.264	257.39	0.507407	-0.978784	4.66788e-05	0.000401559	HighMethLowExp
cg06187947	GULP1	0.0208976	0.0336135	1.60849	0.685706	0.012716	1.90814e-15	6.71792e-14	677.217	481.201	0.710556	-0.492979	0.000105727	0.000814321	HighMethLowExp
cg06346081	ZMYND12	0.0642657	0.124131	1.93154	0.949749	0.0598658	5.20205e-12	1.09549e-10	583.753	445.133	0.762536	-0.391122	0.000724039	0.00420119	HighMethLowExp
cg06374075	ADAM11	0.0377964	0.0508819	1.34621	0.428903	0.0130855	4.71834e-11	8.60607e-10	199.41	94.6399	0.474601	-1.07521	2.07652e-07	3.28656e-06	HighMethLowExp
cg06497752	COL9A3	0.0110843	0.0192072	1.73282	0.793123	0.00812283	4.27892e-06	3.88151e-05	1421.08	225.771	0.158873	-2.65405	3.89719e-06	4.45904e-05	HighMethLowExp
cg06564900	FIGN	0.0538741	0.0688819	1.27857	0.354533	0.0150078	0.000106364	0.000750108	1180.96	811.04	0.686761	-0.542121	0.000262263	0.00177577	HighMethLowExp
cg06572160	KCNC3	0.0563536	0.0737624	1.30892	0.388376	0.0174087	6.34461e-07	6.50454e-06	2784.62	1965.85	0.705967	-0.502328	0.00105728	0.00580832	HighMethLowExp
cg06621358	CELSR3	0.105077	0.122275	1.16367	0.218683	0.017198	4.30169e-14	1.22616e-12	820.995	462.178	0.562948	-0.828926	3.53887e-05	0.00031644	HighMethLowExp
cg06626655	RSPO1	0.0238536	0.036844	1.54459	0.627223	0.0129904	6.14999e-09	8.40457e-08	3076.13	1755.14	0.570569	-0.809527	0.000213406	0.00148568	HighMethLowExp
cg06638433	IGF2BP1	0.243231	0.326749	1.34337	0.425858	0.0835185	1.9743e-05	0.000159454	598.842	150.819	0.251852	-1.98935	0.000958353	0.00533906	HighMethLowExp
cg06650786	NOTCH3	0.118573	0.168172	1.41829	0.504155	0.0495984	7.60988e-10	1.17423e-08	25323.3	16936	0.66879	-0.580375	2.81006e-05	0.000259837	HighMethLowExp
cg06836772	PRKAA2	0.0352042	0.0483359	1.37301	0.457346	0.0131316	8.68737e-17	3.64201e-15	786.754	608.283	0.773155	-0.371171	0.00159927	0.00820269	HighMethLowExp
cg06921282	LRRC56	0.0857114	0.107307	1.25195	0.324179	0.0215951	0.000522694	0.0031512	698.875	446.026	0.638206	-0.647906	7.64817e-05	0.000618335	HighMethLowExp
cg07015079	ANKRD35	0.0479054	0.0830745	1.73414	0.794217	0.0351691	6.06531e-25	8.43264e-23	136.353	71.6722	0.525636	-0.927863	0.00016582	0.00120345	HighMethLowExp
cg07099407	KLC4	0.0108831	0.0208118	1.91229	0.935305	0.00992862	1.07939e-23	1.158e-21	2329.94	1734.66	0.744511	-0.425636	0.000369251	0.00238682	HighMethLowExp
cg07181881	KLHL23	0.0647127	0.0920249	1.42205	0.507977	0.0273122	8.44023e-09	1.13187e-07	1834.89	1165.37	0.63512	-0.654898	2.30419e-10	6.51818e-09	HighMethLowExp
cg07267296	HMBOX1	0.0142133	0.0169205	1.19047	0.251537	0.00270726	5.4389e-05	0.000404945	909.536	648.756	0.713283	-0.487453	0.000253081	0.00172118	HighMethLowExp
cg07356771	CHDH	0.0116283	0.0162934	1.40119	0.486648	0.00466511	0.000789266	0.00455861	672.876	432.996	0.6435	-0.635987	2.12109e-07	3.34943e-06	HighMethLowExp
cg07380496	MAP1B	0.0109343	0.0139044	1.27163	0.346674	0.00297005	0.000244122	0.00157488	4000.07	2715.96	0.678979	-0.558561	6.03066e-05	0.000502823	HighMethLowExp
cg07384961	CLDN6	0.0382319	0.0519456	1.3587	0.442224	0.0137137	1.66977e-11	3.23623e-10	7204.98	3581.1	0.49703	-1.00859	0.000689793	0.00403805	HighMethLowExp
cg07533148	TRIM58	0.0228813	0.0382321	1.67089	0.740613	0.0153507	5.00695e-08	6.05859e-07	515.507	314.215	0.609527	-0.714238	9.97961e-06	0.000103952	HighMethLowExp
cg07572341	FOXA2	0.0253837	0.0428006	1.68614	0.753727	0.0174169	1.70602e-22	1.56003e-20	867.617	375.047	0.432272	-1.20999	3.69679e-06	4.25438e-05	HighMethLowExp
cg07621046	C10ORF82	0.12071	0.219421	1.81775	0.862153	0.0987107	1.81194e-17	8.25676e-16	147.355	51.5668	0.34995	-1.51478	1.24893e-10	3.69155e-09	HighMethLowExp
cg07773116	GDF10	0.260792	0.333734	1.2797	0.355803	0.0729429	0.000102631	0.000726414	213.625	35.8389	0.167765	-2.57549	1.68323e-06	2.13572e-05	HighMethLowExp
cg07846220	LAMA1	0.0182542	0.038355	2.10116	1.07118	0.0201008	1.11829e-12	2.64526e-11	1403.24	503.547	0.358845	-1.47857	4.35606e-08	8.09911e-07	HighMethLowExp
cg08044694	BRD4	0.170439	0.177218	1.03977	0.0562712	0.00677917	0.00157064	0.00837571	15213.8	11204.4	0.736459	-0.441323	0.000368321	0.00238224	HighMethLowExp
cg08047907	C1ORF114	0.0901548	0.153329	1.70073	0.766157	0.0631745	3.97282e-06	3.61829e-05	229.088	67.4061	0.294237	-1.76495	2.13911e-18	2.14423e-16	HighMethLowExp
cg08107272	CTNNA2	0.0384982	0.0480504	1.24812	0.319758	0.00955221	0.000246354	0.00158628	620.324	289.426	0.466573	-1.09983	1.56383e-05	0.000154077	HighMethLowExp
cg08209133	SLC10A4	0.10858	0.152794	1.4072	0.492828	0.0442139	3.97875e-16	1.53571e-14	86.2458	44.747	0.518831	-0.946664	0.000223456	0.00154863	HighMethLowExp
cg08422599	KCNIP1	0.016991	0.0251048	1.47754	0.563194	0.00811382	6.17561e-11	1.10134e-09	390.056	110.952	0.284451	-1.81375	5.73612e-09	1.28394e-07	HighMethLowExp
cg08432727	SOX11	0.0554958	0.100026	1.80241	0.849929	0.0445305	3.73076e-17	1.63973e-15	1788.87	369.241	0.20641	-2.27642	1.01123e-09	2.55262e-08	HighMethLowExp
cg08510456	BSN	0.162033	0.20219	1.24783	0.319426	0.0401571	0.00119637	0.00659138	714.075	294.061	0.411808	-1.27996	3.06346e-12	1.16741e-10	HighMethLowExp
cg08578641	DNAI1	0.171778	0.335631	1.95386	0.96633	0.163853	5.24852e-22	4.46945e-20	343.81	78.2532	0.227606	-2.13539	1.64468e-08	3.3755e-07	HighMethLowExp
cg08623787	RXRG	0.0364614	0.0432665	1.18664	0.24688	0.00680509	4.69024e-09	6.52807e-08	641.299	158.834	0.247675	-2.01348	0.000276981	0.00186537	HighMethLowExp
cg08700651	IL28RA	0.0679271	0.10413	1.53297	0.616325	0.0362028	2.01639e-18	1.01753e-16	831.859	518.614	0.62344	-0.681677	3.90457e-07	5.82025e-06	HighMethLowExp
cg08810582	SLC35E3	0.0481572	0.0612616	1.27212	0.34723	0.0131043	1.39745e-09	2.09463e-08	1009.98	762.152	0.754622	-0.406173	0.000323653	0.002135	HighMethLowExp
cg08820801	FBXO17	0.0750614	0.199345	2.65576	1.40913	0.124284	1.01066e-30	4.30319e-28	465.376	264.244	0.567807	-0.816529	7.8894e-06	8.41435e-05	HighMethLowExp
cg09072120	PRTFDC1	0.0106669	0.0147309	1.38099	0.465707	0.00406401	9.37918e-08	1.1007e-06	990.63	647.601	0.653726	-0.613242	2.96321e-06	3.54279e-05	HighMethLowExp
cg09156233	BMPR1B	0.0123813	0.0255297	2.06195	1.04401	0.0131484	5.48791e-08	6.5836e-07	1691.15	1134.19	0.670661	-0.576344	9.19474e-07	1.25435e-05	HighMethLowExp
cg09230173	PGM5	0.027662	0.0533787	1.92967	0.948356	0.0257166	6.40136e-17	2.72558e-15	665.249	372.512	0.559959	-0.836608	9.85716e-05	0.000766465	HighMethLowExp
cg09276883	HHAT	0.0367801	0.0476863	1.29652	0.374647	0.0109061	7.94685e-06	6.89216e-05	410.518	276.043	0.672426	-0.572552	0.000608915	0.00362753	HighMethLowExp
cg09313439	CDH2	0.0172187	0.0245398	1.42519	0.511152	0.00732117	1.76733e-08	2.2589e-07	6118.32	3082.81	0.503866	-0.988888	9.70509e-05	0.000756341	HighMethLowExp
cg09630404	STAR	0.0422458	0.0599247	1.41848	0.504343	0.0176789	0.000169468	0.00113242	293.509	102.335	0.34866	-1.52011	1.4828e-05	0.00014746	HighMethLowExp
cg09649610	GNG4	0.166414	0.243547	1.4635	0.549426	0.0771334	1.07687e-06	1.06553e-05	316.503	123.425	0.389965	-1.35858	1.13872e-06	1.5234e-05	HighMethLowExp
cg09794131	HYDIN	0.0387952	0.0393375	1.01398	0.020026	0.000542269	0.000422295	0.0025977	1147.51	527.209	0.459437	-1.12206	3.76466e-18	3.59148e-16	HighMethLowExp
cg10003443	FOXA2	0.0995645	0.102765	1.03214	0.0456398	0.00320008	3.25436e-05	0.000253375	867.617	375.047	0.432272	-1.20999	3.69679e-06	4.25438e-05	HighMethLowExp
cg10187559	TTYH1	0.11214	0.170534	1.52072	0.604759	0.0583939	3.70358e-13	9.3274e-12	2305.83	807.885	0.350366	-1.51307	2.88814e-05	0.00026599	HighMethLowExp
cg10364513	RXRG	0.0159036	0.0160359	1.00832	0.0119467	0.000132242	6.14456e-07	6.3376e-06	641.299	158.834	0.247675	-2.01348	0.000276981	0.00186537	HighMethLowExp
cg10539418	CCND1	0.0173687	0.0194155	1.11785	0.160724	0.00204686	7.00896e-09	9.47392e-08	12075.7	7777.67	0.644077	-0.634695	0.00130248	0.00692437	HighMethLowExp
cg10539507	NKX6-1	0.0544765	0.0637259	1.16979	0.226246	0.00924939	7.68849e-06	6.68511e-05	652.062	273.858	0.419988	-1.25158	0.000634144	0.00376163	HighMethLowExp
cg10777851	CD200	0.0207548	0.0243892	1.17511	0.232799	0.00363442	0.000214807	0.00140372	3645.07	2158.82	0.592258	-0.755702	2.67253e-08	5.19959e-07	HighMethLowExp
cg10862587	GLB1L	0.0358036	0.0468211	1.30772	0.387054	0.0110175	1.07006e-12	2.54443e-11	609.813	423.591	0.694625	-0.525694	0.000511449	0.00313325	HighMethLowExp
cg10918927	HOXC4	0.0130518	0.0159823	1.22453	0.292223	0.00293046	1.54151e-07	1.74589e-06	2572.4	1757.03	0.683034	-0.549971	0.00100746	0.0055812	HighMethLowExp
cg11065518	MDH1B	0.0230735	0.0267645	1.15997	0.214086	0.00369105	3.27031e-06	3.03528e-05	387.4	224.934	0.580625	-0.784322	6.64216e-07	9.3375e-06	HighMethLowExp
cg11102782	ISYNA1	0.0239596	0.0510303	2.12984	1.09075	0.0270706	7.01324e-22	5.75635e-20	21914.5	15045.9	0.686573	-0.542514	5.8681e-08	1.06527e-06	HighMethLowExp
cg11175476	LRP6	0.0965127	0.115613	1.19791	0.260518	0.0191007	0.000140605	0.000962682	4159.64	2536.71	0.609838	-0.713503	3.2914e-11	1.09184e-09	HighMethLowExp
cg11206667	FBXO36	0.0184096	0.0212787	1.15584	0.208948	0.00286905	0.000406514	0.00251077	362.467	237.407	0.654977	-0.610485	0.000362895	0.00235788	HighMethLowExp
cg11263497	WDR35	0.0280307	0.0315663	1.12613	0.171378	0.00353561	0.000884508	0.0050457	1541.62	899.939	0.583762	-0.776547	4.81734e-11	1.53899e-09	HighMethLowExp
cg11431126	RHOU	0.0307343	0.0354769	1.15431	0.207028	0.00474256	0.000104383	0.000738045	4729.55	3020.87	0.638723	-0.646738	1.50973e-09	3.71602e-08	HighMethLowExp
cg11710969	ARMC3	0.0510018	0.0669122	1.31196	0.39172	0.0159103	2.54666e-22	2.25314e-20	760.833	295.7	0.388653	-1.36345	1.6929e-14	8.73802e-13	HighMethLowExp
cg11732619	SLIT3	0.018053	0.0244492	1.3543	0.437548	0.00639619	3.81295e-08	4.70149e-07	3446.17	2048.71	0.59449	-0.750277	3.32414e-05	0.000300964	HighMethLowExp
cg11868900	EFCAB1	0.0369705	0.0389189	1.0527	0.074098	0.00194844	3.94229e-08	4.8478e-07	558.401	130.524	0.233745	-2.09699	1.10108e-07	1.87346e-06	HighMethLowExp
cg11939071	DTX1	0.0148916	0.0205054	1.37698	0.461507	0.00561381	9.81023e-14	2.64682e-12	584.04	351.87	0.602476	-0.731025	2.50957e-06	3.04517e-05	HighMethLowExp
cg12045002	DPYSL5	0.0645952	0.0808239	1.25124	0.323356	0.0162287	0.000138258	0.000949478	785.327	41.8294	0.0532637	-4.2307	6.24156e-11	1.95338e-09	HighMethLowExp
cg12163132	TBX2	0.102034	0.167148	1.63815	0.712071	0.0651137	4.77406e-19	2.63346e-17	4312.27	2465.64	0.571774	-0.806484	0.000205809	0.00144077	HighMethLowExp
cg12259537	ZNF606	0.137577	0.156031	1.13414	0.181593	0.018454	0.00135507	0.00734693	1082.63	786.355	0.726335	-0.461293	0.000147048	0.00107854	HighMethLowExp
cg12382902	CCND2	0.029788	0.0636074	2.13534	1.09447	0.0338194	1.47297e-05	0.000121558	7378.28	2059.35	0.279109	-1.8411	2.47111e-08	4.86243e-07	HighMethLowExp
cg12438666	C2ORF15	0.0497283	0.0612329	1.23135	0.300239	0.0115046	0.00105487	0.00590566	688.01	521.77	0.758375	-0.399017	0.00198781	0.00979951	HighMethLowExp
cg12506971	AADAT	0.0202982	0.0238446	1.17472	0.232313	0.00354643	0.000166366	0.00111387	340.969	222.598	0.652839	-0.615201	2.63908e-05	0.000245174	HighMethLowExp
cg12559031	DLX4	0.0158512	0.022691	1.4315	0.51753	0.00683983	1.13675e-11	2.271e-10	236.752	124.242	0.524775	-0.930229	1.27084e-05	0.000129167	HighMethLowExp
cg12685753	TEKT1	0.061444	0.0685247	1.11524	0.157353	0.00708073	0.000268432	0.00171467	404.295	97.3359	0.240754	-2.05437	3.7393e-08	7.0471e-07	HighMethLowExp
cg12839593	SIX1	0.0161084	0.0185478	1.15143	0.203433	0.00243938	0.000268311	0.00171467	1420.74	652.109	0.458994	-1.12345	0.000937568	0.00524651	HighMethLowExp
cg12928668	SEMA6A	0.0183608	0.0199024	1.08396	0.116309	0.00154155	3.79835e-05	0.000292552	1297.21	581.813	0.448512	-1.15678	0.00044779	0.00279525	HighMethLowExp
cg12969595	TMEM98	0.0123169	0.0143122	1.162	0.216605	0.00199528	2.20775e-05	0.000176944	4610.93	2776.19	0.602089	-0.731952	4.58996e-11	1.48348e-09	HighMethLowExp
cg13084429	VWA2	0.0245018	0.0281757	1.14994	0.201563	0.00367389	9.51521e-05	0.000676643	532.823	270.326	0.507346	-0.978957	1.32841e-07	2.22468e-06	HighMethLowExp
cg13117105	PAQR5	0.0168946	0.0206375	1.22154	0.288704	0.00374287	4.34525e-12	9.27963e-11	345.536	194.365	0.562501	-0.830071	1.81435e-07	2.93082e-06	HighMethLowExp
cg13274254	GULP1	0.0171958	0.0198464	1.15414	0.206824	0.00265063	1.05044e-08	1.37882e-07	677.217	481.201	0.710556	-0.492979	0.000105727	0.000814321	HighMethLowExp
cg13274713	TBX2	0.0103283	0.0174988	1.69426	0.760652	0.00717049	1.13184e-08	1.47856e-07	4312.27	2465.64	0.571774	-0.806484	0.000205809	0.00144077	HighMethLowExp
cg13316191	CDCA7L	0.0186566	0.0218699	1.17223	0.22926	0.00321329	7.48242e-05	0.000543143	2721.29	1987.54	0.730366	-0.453308	4.1716e-06	4.73774e-05	HighMethLowExp
cg13337865	TEKT1	0.0230849	0.0237624	1.02934	0.0417256	0.000677411	1.75244e-06	1.68981e-05	404.295	97.3359	0.240754	-2.05437	3.7393e-08	7.0471e-07	HighMethLowExp
cg13346411	CCKBR	0.0344404	0.0364863	1.0594	0.0832528	0.00204589	2.61855e-05	0.000206588	157.148	90.0598	0.573091	-0.803164	0.00117982	0.00636521	HighMethLowExp
cg13435381	LGR5	0.0295627	0.0550775	1.86308	0.897687	0.0255148	1.01257e-10	1.75974e-09	4147.2	1853.3	0.44688	-1.16204	2.2567e-06	2.76745e-05	HighMethLowExp
cg13548361	PSD	0.0249729	0.0355082	1.42187	0.507788	0.0105353	1.85861e-08	2.36668e-07	855.043	479.618	0.560928	-0.834112	1.63352e-08	3.35758e-07	HighMethLowExp
cg13589108	FAM5B	0.0126301	0.0174647	1.38278	0.467577	0.00483462	4.88979e-05	0.000367476	166.007	52.5114	0.31632	-1.66054	7.07216e-05	0.000576483	HighMethLowExp
cg13707560	NME5	0.0400855	0.101579	2.53405	1.34144	0.0614931	6.55984e-30	2.35288e-27	465.305	294.035	0.631919	-0.662189	6.52485e-05	0.000539177	HighMethLowExp
cg13741802	RIBC1	0.0493873	0.064342	1.3028	0.38162	0.0149547	5.31755e-07	5.53911e-06	456.948	267.572	0.585563	-0.772103	6.6939e-05	0.000550843	HighMethLowExp
cg13765303	BOC	0.0142187	0.0199498	1.40307	0.488587	0.00573113	1.57392e-07	1.77816e-06	5438.52	3291.87	0.605287	-0.724309	0.000269989	0.00182184	HighMethLowExp
cg13765785	SCN3B	0.0847313	0.0952462	1.1241	0.168766	0.0105149	1.39537e-08	1.80722e-07	366.975	200.771	0.547097	-0.870131	7.13884e-05	0.00058055	HighMethLowExp
cg13802364	RCOR2	0.00989217	0.0142894	1.44452	0.530591	0.00439727	0.000601216	0.00356621	1850.72	633.706	0.342411	-1.5462	1.21814e-14	6.38278e-13	HighMethLowExp
cg13843613	FAM5B	0.0121602	0.0145612	1.19744	0.259953	0.00240091	1.48069e-13	3.90978e-12	166.007	52.5114	0.31632	-1.66054	7.07216e-05	0.000576483	HighMethLowExp
cg13912117	ADCY8	0.0443614	0.0859586	1.93769	0.954335	0.0415971	3.20919e-08	3.97863e-07	1122.86	214.852	0.191343	-2.38577	9.25595e-08	1.60851e-06	HighMethLowExp
cg13958426	C1ORF114	0.0932404	0.146146	1.56741	0.648382	0.0529055	0.000283525	0.00180347	229.088	67.4061	0.294237	-1.76495	2.13911e-18	2.14423e-16	HighMethLowExp
cg14030359	NDRG2	0.0306127	0.0386775	1.26345	0.337366	0.00806484	5.829e-05	0.000431866	2575.24	1624.55	0.630834	-0.664667	0.000660308	0.00389512	HighMethLowExp
cg14089692	ADAM33	0.019156	0.0271323	1.41638	0.502212	0.00797625	9.75911e-12	1.97575e-10	1028.55	495.063	0.481319	-1.05493	0.000325309	0.00214082	HighMethLowExp
cg14106308	VEPH1	0.0278012	0.0311018	1.11872	0.16185	0.00330059	0.00102875	0.00577296	559.07	359.221	0.642533	-0.638157	2.33882e-06	2.85802e-05	HighMethLowExp
cg14159894	BTBD3	0.0226175	0.0271641	1.20102	0.264266	0.00454667	0.000733436	0.00427419	3469.95	2329.98	0.671474	-0.574596	3.77684e-07	5.67265e-06	HighMethLowExp
cg14225485	FAM84A	0.0247807	0.0295231	1.19137	0.252626	0.00474238	1.30306e-11	2.56564e-10	2452.67	922.081	0.37595	-1.41139	2.3776e-08	4.69849e-07	HighMethLowExp
cg14312526	FOXL2	0.0482494	0.0565418	1.17187	0.228808	0.00829244	0.000291837	0.00185029	395.944	185.811	0.469285	-1.09146	0.000509107	0.00312167	HighMethLowExp
cg14514226	TMCC2	0.0169759	0.0216681	1.2764	0.352086	0.00469222	0.00176575	0.00926388	1019.6	668.009	0.65517	-0.610059	5.54076e-07	7.95902e-06	HighMethLowExp
cg14603345	BTBD3	0.0270964	0.0883279	3.25977	1.70477	0.0612315	1.24972e-24	1.59135e-22	3469.95	2329.98	0.671474	-0.574596	3.77684e-07	5.67265e-06	HighMethLowExp
cg14634738	RBM5	0.0217343	0.0370064	1.70267	0.767798	0.015272	3.47338e-17	1.53652e-15	3948.09	3072.41	0.778201	-0.361785	0.00189509	0.00943315	HighMethLowExp
cg14662379	KIF1A	0.0656054	0.0697843	1.0637	0.0890867	0.00417884	0.00058122	0.00345964	10382.9	5013	0.482812	-1.05047	7.15167e-08	1.27981e-06	HighMethLowExp
cg14679587	GLS2	0.0210217	0.0259141	1.23273	0.301861	0.00489246	1.37361e-05	0.000114049	590.161	420.529	0.712566	-0.488905	0.0001365	0.00100866	HighMethLowExp
cg14789259	FAM84A	0.0936084	0.130826	1.39759	0.48294	0.0372177	9.81693e-15	3.0962e-13	2452.67	922.081	0.37595	-1.41139	2.3776e-08	4.69849e-07	HighMethLowExp
cg14904464	NELL2	0.012953	0.0146038	1.12744	0.173055	0.00165077	0.000167648	0.00112191	507.264	257.39	0.507407	-0.978784	4.66788e-05	0.000401559	HighMethLowExp
cg14939652	NPAS3	0.014153	0.0161257	1.13938	0.188252	0.00197269	0.000152773	0.00103456	2329.42	1493.27	0.641047	-0.641499	2.01883e-07	3.20994e-06	HighMethLowExp
cg14957086	CSRP2	0.0293307	0.035193	1.19987	0.262877	0.0058623	6.27569e-05	0.000463198	465.815	328.342	0.704877	-0.504557	3.10389e-05	0.000283969	HighMethLowExp
cg15337897	FGF3	0.0288446	0.0523741	1.81573	0.860553	0.0235295	2.96925e-16	1.16588e-14	240.79	35.8877	0.149042	-2.74621	0.000939044	0.00525265	HighMethLowExp
cg15379633	RAB36	0.067894	0.170408	2.50991	1.32763	0.102514	5.16911e-25	7.33637e-23	1356.3	1024.71	0.75552	-0.404459	0.000759257	0.00438347	HighMethLowExp
cg15590526	ZNF124	0.0346024	0.0519428	1.50113	0.586052	0.0173404	8.00178e-12	1.6321e-10	406.739	287.19	0.70608	-0.502096	0.00085251	0.0048331	HighMethLowExp
cg15639045	SLC16A11	0.0135861	0.0181902	1.33888	0.421028	0.00460409	5.93559e-09	8.13605e-08	256.886	116.568	0.453775	-1.13995	4.48868e-05	0.000388317	HighMethLowExp
cg15696627	MSX1	0.0116464	0.018196	1.56237	0.64374	0.00654963	1.67472e-19	1.00965e-17	2751.96	1195	0.434234	-1.20346	3.58885e-05	0.000320494	HighMethLowExp
cg15747595	TSPYL5	0.19415	0.274988	1.41637	0.502199	0.0808384	1.04715e-10	1.80829e-09	3703.98	2862.94	0.772936	-0.371579	0.00102388	0.00565403	HighMethLowExp
cg15755084	MSX1	0.011938	0.0153761	1.288	0.365134	0.00343814	3.8425e-08	4.73364e-07	2751.96	1195	0.434234	-1.20346	3.58885e-05	0.000320494	HighMethLowExp
cg15883716	ANKRD45	0.0344434	0.0464504	1.3486	0.431465	0.012007	2.40932e-06	2.28124e-05	416.967	198.585	0.476261	-1.07018	3.86826e-13	1.67218e-11	HighMethLowExp
cg15984661	CCDC8	0.0320633	0.036238	1.1302	0.176584	0.00417479	2.38434e-06	2.25915e-05	4374.61	2947.78	0.673838	-0.569526	2.21525e-07	3.49414e-06	HighMethLowExp
cg16004226	B4GALNT4	0.021194	0.0304235	1.43548	0.521532	0.00922953	4.55091e-14	1.2918e-12	3898.35	1984.99	0.509187	-0.973733	1.39598e-12	5.56502e-11	HighMethLowExp
cg16042149	NEFH	0.0816078	0.118174	1.44808	0.534137	0.0365665	1.49573e-07	1.6997e-06	954.218	512.177	0.53675	-0.897677	0.00066029	0.00389512	HighMethLowExp
cg16063112	C10ORF107	0.0356054	0.0555289	1.55956	0.641141	0.0199235	1.56628e-15	5.61592e-14	171.121	41.3055	0.241382	-2.05061	1.11255e-08	2.34602e-07	HighMethLowExp
cg16158807	WNK2	0.0454675	0.0486705	1.07045	0.0982134	0.00320305	6.71946e-05	0.000492483	3483.77	1799.47	0.51653	-0.953076	1.01122e-10	3.02776e-09	HighMethLowExp
cg16345226	TMEM38A	0.0353127	0.0462191	1.30885	0.388305	0.0109065	3.41728e-05	0.000265302	1164.55	745.297	0.639989	-0.643881	6.29956e-06	6.87238e-05	HighMethLowExp
cg16408970	BAMBI	0.172455	0.237645	1.37801	0.462591	0.0651904	1.46132e-06	1.42218e-05	671.806	268.102	0.399077	-1.32526	1.87042e-05	0.000180303	HighMethLowExp
cg16488098	PODXL	0.0183916	0.0222978	1.21239	0.277858	0.00390624	0.000113818	0.000798129	19143.7	11901.6	0.621701	-0.685707	6.41247e-06	6.97356e-05	HighMethLowExp
cg16539629	C14ORF132	0.0182355	0.0216153	1.18534	0.245302	0.0033798	6.02124e-07	6.21982e-06	1602.6	1000.62	0.624373	-0.679519	5.71724e-07	8.17855e-06	HighMethLowExp
cg16564824	SNAP25	0.0182476	0.0207299	1.13603	0.184006	0.00248229	0.00127827	0.00697512	546.777	265.536	0.485639	-1.04204	0.000796592	0.00456284	HighMethLowExp
cg16638540	ZNF135	0.0643645	0.106818	1.65958	0.730818	0.0424535	1.46821e-18	7.49229e-17	557.291	395.538	0.709751	-0.494615	0.000369577	0.00238682	HighMethLowExp
cg16652063	SLC13A5	0.0318819	0.044257	1.38815	0.473166	0.012375	3.69903e-10	5.92236e-09	482.231	284.959	0.590918	-0.75897	0.000539406	0.00328705	HighMethLowExp
cg16741710	TP73	0.0270482	0.0513767	1.89945	0.925582	0.0243285	5.86036e-19	3.1939e-17	544.331	244.915	0.449939	-1.1522	3.99058e-10	1.08879e-08	HighMethLowExp
cg16933388	BSN	0.0196524	0.0244462	1.24393	0.314905	0.00479381	4.80918e-11	8.74834e-10	714.075	294.061	0.411808	-1.27996	3.06346e-12	1.16741e-10	HighMethLowExp
cg17252960	ID4	0.0198072	0.0342745	1.7304	0.791109	0.0144673	5.45765e-20	3.50757e-18	14550.5	7856.18	0.539925	-0.889168	6.33351e-12	2.31776e-10	HighMethLowExp
cg17277529	FGF3	0.0288066	0.0331317	1.15014	0.20181	0.00432505	0.000868936	0.00496613	240.79	35.8877	0.149042	-2.74621	0.000939044	0.00525265	HighMethLowExp
cg17498321	NOTCH3	0.0185783	0.0248472	1.33743	0.419464	0.0062689	3.80961e-06	3.493e-05	25323.3	16936	0.66879	-0.580375	2.81006e-05	0.000259837	HighMethLowExp
cg17606785	EFS	0.0942741	0.135171	1.43381	0.519854	0.040897	5.12753e-12	1.08146e-10	1385.43	757.946	0.547083	-0.87017	1.84304e-05	0.000177912	HighMethLowExp
cg17733331	CDH3	0.0321916	0.0397847	1.23587	0.30553	0.0075931	2.11035e-13	5.46644e-12	6405.69	4385.84	0.684679	-0.546501	4.5599e-05	0.00039374	HighMethLowExp
cg17788682	ARNT2	0.00833253	0.0116116	1.39352	0.478735	0.00327902	1.99224e-06	1.9062e-05	3048.57	1719.31	0.563973	-0.826301	6.67256e-10	1.74813e-08	HighMethLowExp
cg17886028	CCND2	0.0303982	0.0435361	1.43219	0.518225	0.0131379	0.000597418	0.00354522	7378.28	2059.35	0.279109	-1.8411	2.47111e-08	4.86243e-07	HighMethLowExp
cg18058949	NUP133	0.0235548	0.0286432	1.21602	0.282172	0.00508841	1.76813e-05	0.000143826	3620.8	2850.68	0.787305	-0.345005	0.000786215	0.00451649	HighMethLowExp
cg18081258	NDRG2	0.156851	0.301843	1.92439	0.944403	0.144992	7.07171e-21	5.07116e-19	2575.24	1624.55	0.630834	-0.664667	0.000660308	0.00389512	HighMethLowExp
cg18089852	PDE8B	0.0157295	0.0230275	1.46397	0.549883	0.00729797	2.07936e-10	3.43827e-09	275.951	194.905	0.706301	-0.501645	0.0017191	0.00870751	HighMethLowExp
cg18110483	THBS4	0.0448946	0.0595673	1.32683	0.40798	0.0146728	1.63749e-06	1.58345e-05	955.236	366.814	0.384004	-1.38081	0.000914707	0.00513729	HighMethLowExp
cg18142353	LRP6	0.0586614	0.0753042	1.28371	0.360317	0.0166427	3.85056e-10	6.12896e-09	4159.64	2536.71	0.609838	-0.713503	3.2914e-11	1.09184e-09	HighMethLowExp
cg18389752	AMOT	0.0462386	0.0549582	1.18858	0.249238	0.00871961	1.5596e-05	0.000128163	4280.87	2937.04	0.686084	-0.543542	2.54312e-06	3.08047e-05	HighMethLowExp
cg18411898	RPRM	0.0365687	0.0562936	1.53939	0.622363	0.019725	5.57933e-10	8.7478e-09	254.667	94.2943	0.370265	-1.43337	1.77639e-13	7.95238e-12	HighMethLowExp
cg18530716	SLC16A11	0.038044	0.0492361	1.29419	0.372047	0.0111921	4.20081e-09	5.90063e-08	256.886	116.568	0.453775	-1.13995	4.48868e-05	0.000388317	HighMethLowExp
cg18742893	BOC	0.00929277	0.0107066	1.15214	0.204316	0.0014138	8.65135e-06	7.4322e-05	5438.52	3291.87	0.605287	-0.724309	0.000269989	0.00182184	HighMethLowExp
cg18938204	EMILIN3	0.0268416	0.0591572	2.20394	1.14008	0.0323156	1.95292e-26	3.32607e-24	235.655	46.1729	0.195935	-2.35156	1.31534e-05	0.000132714	HighMethLowExp
cg19014419	ZNF300	0.121078	0.144835	1.19622	0.258482	0.0237577	7.12728e-10	1.10729e-08	725.565	544.251	0.750106	-0.414833	0.00160244	0.00821594	HighMethLowExp
cg19070873	C14ORF132	0.0458084	0.0532472	1.16239	0.217093	0.00743878	4.85858e-06	4.3724e-05	1602.6	1000.62	0.624373	-0.679519	5.71724e-07	8.17855e-06	HighMethLowExp
cg19256236	KCNH3	0.0506747	0.0843719	1.66497	0.735497	0.0336972	9.56346e-11	1.66414e-09	1078.35	532.124	0.493461	-1.01899	4.28742e-06	4.85732e-05	HighMethLowExp
cg19283196	SLC10A4	0.0569687	0.0761143	1.33607	0.417999	0.0191457	3.76337e-22	3.24531e-20	86.2458	44.747	0.518831	-0.946664	0.000223456	0.00154863	HighMethLowExp
cg19358493	EMX2	0.02975	0.0417849	1.40453	0.490091	0.0120349	7.48665e-10	1.15915e-08	14485.7	8050.45	0.555753	-0.847485	1.14026e-10	3.38481e-09	HighMethLowExp
cg19525717	PKIG	0.0629627	0.0689086	1.09444	0.130187	0.00594592	7.99711e-05	0.000575597	3149.32	2391.88	0.759492	-0.396894	0.0010902	0.0059584	HighMethLowExp
cg19703610	DSCAML1	0.0239699	0.0265008	1.10559	0.144813	0.00253092	1.35852e-11	2.66712e-10	536.44	273.758	0.510325	-0.970513	6.96657e-06	7.49949e-05	HighMethLowExp
cg19769182	PRRT2	0.0512699	0.131501	2.56488	1.35889	0.0802313	5.16711e-27	9.38692e-25	476.389	219.598	0.460963	-1.11728	2.38169e-09	5.67055e-08	HighMethLowExp
cg19774122	LAMA2	0.0619199	0.0754363	1.21829	0.284855	0.0135164	7.59178e-05	0.000550202	627.188	426.173	0.679498	-0.557459	0.00103491	0.00571037	HighMethLowExp
cg19839588	TRERF1	0.0298747	0.0412841	1.38191	0.466661	0.0114094	0.00138445	0.0074824	1411.36	914.466	0.647934	-0.626082	1.19023e-07	2.00541e-06	HighMethLowExp
cg20008332	SOX11	0.11459	0.170979	1.49209	0.577338	0.0563889	5.22122e-09	7.21493e-08	1788.87	369.241	0.20641	-2.27642	1.01123e-09	2.55262e-08	HighMethLowExp
cg20029652	PGBD1	0.0202042	0.0296122	1.46564	0.551533	0.00940793	0.00150419	0.00806333	399.42	284.715	0.712822	-0.488386	0.00137607	0.00723887	HighMethLowExp
cg20088964	HMGA2	0.0361	0.0579506	1.60528	0.682825	0.0218506	1.82445e-13	4.7621e-12	6128.84	1546.3	0.252299	-1.98679	9.42515e-08	1.63586e-06	HighMethLowExp
cg20268522	NCAM1	0.0206355	0.0258622	1.25328	0.325711	0.00522661	0.000772006	0.00446649	2904.6	1554.9	0.535324	-0.901516	4.25397e-06	4.82337e-05	HighMethLowExp
cg20312228	CCDC37	0.0472855	0.0686882	1.45263	0.538664	0.0214027	4.26428e-19	2.39098e-17	327.257	75.9463	0.23207	-2.10737	6.23803e-09	1.38731e-07	HighMethLowExp
cg20496643	RASL10B	0.00884337	0.0133743	1.51235	0.596795	0.00453093	3.06536e-15	1.05468e-13	900.003	465.519	0.517241	-0.951092	1.75383e-08	3.58886e-07	HighMethLowExp
cg20616414	WNK2	0.0648337	0.0700187	1.07997	0.110996	0.00518499	0.000216257	0.00141183	3483.77	1799.47	0.51653	-0.953076	1.01122e-10	3.02776e-09	HighMethLowExp
cg20640433	LAMA2	0.0450452	0.0613458	1.36187	0.445592	0.0163006	7.13736e-09	9.63791e-08	627.188	426.173	0.679498	-0.557459	0.00103491	0.00571037	HighMethLowExp
cg20727114	CPT1C	0.198266	0.226773	1.14378	0.193812	0.028507	7.206e-05	0.000524755	871.055	505.866	0.580751	-0.784009	3.0307e-06	3.61253e-05	HighMethLowExp
cg20775959	ARNT2	0.0127295	0.0222167	1.74529	0.803469	0.00948721	7.99993e-21	5.70675e-19	3048.57	1719.31	0.563973	-0.826301	6.67256e-10	1.74813e-08	HighMethLowExp
cg20855565	TRIM58	0.0107681	0.0249259	2.3148	1.21089	0.0141578	0.000216833	0.00141492	515.507	314.215	0.609527	-0.714238	9.97961e-06	0.000103952	HighMethLowExp
cg20881888	ZMYND10	0.0214861	0.0266958	1.24247	0.313207	0.00520967	1.25375e-10	2.14065e-09	1171.76	391.434	0.334056	-1.58184	3.03905e-06	3.61253e-05	HighMethLowExp
cg20977864	HYDIN	0.102901	0.165651	1.60981	0.686894	0.0627502	2.49057e-19	1.45017e-17	1147.51	527.209	0.459437	-1.12206	3.76466e-18	3.59148e-16	HighMethLowExp
cg21119032	LANCL1	0.0209928	0.0245863	1.17118	0.227959	0.00359348	0.000123239	0.0008567	3356.91	2642.19	0.78709	-0.345399	0.00188271	0.00938507	HighMethLowExp
cg21226224	SOX17	0.0346108	0.0497211	1.43658	0.522635	0.0151103	6.00216e-13	1.47883e-11	16539.9	12461.7	0.753431	-0.408452	2.55716e-05	0.000238363	HighMethLowExp
cg21238818	GAL3ST3	0.249037	0.429172	1.72333	0.785196	0.180135	4.35275e-11	7.99276e-10	1491.87	522.522	0.350247	-1.51356	6.33292e-07	8.94824e-06	HighMethLowExp
cg21299958	ITM2C	0.0978108	0.115306	1.17886	0.237396	0.0174947	0.000887355	0.00505661	20602.4	10656.4	0.517239	-0.951097	5.27076e-07	7.60275e-06	HighMethLowExp
cg21488617	DNALI1	0.254746	0.317174	1.24506	0.316211	0.0624273	2.00883e-06	1.92072e-05	3383.02	2015.38	0.595734	-0.74726	6.62691e-07	9.32554e-06	HighMethLowExp
cg21621248	LRRTM1	0.0173819	0.0240934	1.38612	0.471051	0.0067115	4.91814e-15	1.60695e-13	7137.96	3945.13	0.552696	-0.855441	0.000432969	0.00271745	HighMethLowExp
cg21918500	ZNF124	0.0413428	0.0698914	1.69054	0.757481	0.0285487	8.53211e-13	2.05389e-11	406.739	287.19	0.70608	-0.502096	0.00085251	0.0048331	HighMethLowExp
cg22063989	RSPO1	0.0328349	0.0510177	1.55376	0.635767	0.0181828	6.35062e-06	5.58962e-05	3076.13	1755.14	0.570569	-0.809527	0.000213406	0.00148568	HighMethLowExp
cg22129364	GPX7	0.0341446	0.0693422	2.03084	1.02208	0.0351977	2.56233e-08	3.22362e-07	2312.12	1829.35	0.791201	-0.337885	0.000278091	0.00187194	HighMethLowExp
cg22339278	KIRREL2	0.0195747	0.0295329	1.50873	0.593331	0.00995817	5.40743e-11	9.75844e-10	421.97	108.171	0.256348	-1.96383	0.000466148	0.00289158	HighMethLowExp
cg22598028	ZNF660	0.0149361	0.0370353	2.47957	1.31009	0.0220991	6.475e-18	3.06326e-16	348.626	197.868	0.567564	-0.817145	1.08635e-06	1.46467e-05	HighMethLowExp
cg22660578	LHX1	0.0577446	0.124729	2.16001	1.11104	0.0669841	3.30799e-18	1.62713e-16	3927.04	1471.19	0.374631	-1.41646	3.06594e-07	4.71759e-06	HighMethLowExp
cg22799850	FBXL13	0.0161807	0.0310526	1.91911	0.940438	0.0148719	7.97964e-24	8.91169e-22	147.617	89.7251	0.607823	-0.718276	0.000860743	0.00487351	HighMethLowExp
cg22821324	GPM6A	0.0342024	0.0524689	1.53407	0.617365	0.0182665	1.24268e-05	0.000103874	388.191	120.359	0.31005	-1.68943	2.52622e-06	3.06268e-05	HighMethLowExp
cg22851319	PLCG1	0.0359759	0.0481875	1.33944	0.421627	0.0122115	0.000498155	0.00301971	4390.08	2903.45	0.661367	-0.596477	1.82472e-06	2.28629e-05	HighMethLowExp
cg22892110	MAPK15	0.0204181	0.0380056	1.86137	0.896364	0.0175875	4.24377e-15	1.40765e-13	4557.38	2416.12	0.530155	-0.915513	0.000224715	0.00155658	HighMethLowExp
cg22960185	TMEM38A	0.0169747	0.020262	1.19366	0.255387	0.00328725	6.19854e-06	5.47344e-05	1164.55	745.297	0.639989	-0.643881	6.29956e-06	6.87238e-05	HighMethLowExp
cg23054883	FZD10	0.0350837	0.0427309	1.21797	0.284477	0.00764714	8.14076e-10	1.25189e-08	2067.95	893.45	0.432046	-1.21074	1.11902e-08	2.35608e-07	HighMethLowExp
cg23158811	PBX4	0.0137265	0.0185307	1.34999	0.432951	0.00480417	0.000439547	0.00269282	271.978	166.441	0.611964	-0.70848	0.000139131	0.00102645	HighMethLowExp
cg23337382	GPR125	0.00833614	0.0122133	1.46511	0.551006	0.0038772	1.97187e-07	2.195e-06	4127.94	2959.31	0.716899	-0.480159	3.451e-06	4.02171e-05	HighMethLowExp
cg23402444	PSD	0.0242837	0.0305219	1.25689	0.329855	0.00623818	1.24496e-05	0.000104001	855.043	479.618	0.560928	-0.834112	1.63352e-08	3.35758e-07	HighMethLowExp
cg23472215	GSTM3	0.0099006	0.013207	1.33396	0.415712	0.00330637	0.00117945	0.00650873	1468.12	978.247	0.666326	-0.585701	0.00200485	0.00986593	HighMethLowExp
cg23517605	TUBB2B	0.0374801	0.0659733	1.76022	0.815757	0.0284932	6.3542e-27	1.13916e-24	1278.62	177.691	0.138971	-2.84715	1.015e-09	2.55748e-08	HighMethLowExp
cg23641145	PGR	0.0252211	0.0294639	1.16823	0.22432	0.00424286	2.27544e-11	4.34214e-10	1142.26	482.626	0.422517	-1.24292	4.8254e-05	0.000413567	HighMethLowExp
cg23642747	INA	0.150693	0.216112	1.43412	0.520162	0.0654184	2.10785e-07	2.33492e-06	883.492	310.785	0.351769	-1.5073	3.47126e-05	0.0003114	HighMethLowExp
cg23699324	CTNNA2	0.0221464	0.0315458	1.42442	0.510377	0.00939943	3.95669e-15	1.33441e-13	620.324	289.426	0.466573	-1.09983	1.56383e-05	0.000154077	HighMethLowExp
cg23922708	PARD6G	0.0153163	0.0236769	1.54587	0.628415	0.00836063	1.20514e-05	0.000101233	835.59	604.991	0.724029	-0.465881	0.00011531	0.000874016	HighMethLowExp
cg23926526	MDM1	0.0318934	0.0396809	1.24417	0.315187	0.0077875	0.00117033	0.00646641	996.347	688.96	0.691486	-0.532228	2.94611e-05	0.000270967	HighMethLowExp
cg24010336	FBXO17	0.105297	0.167221	1.58809	0.667289	0.0619237	4.58186e-15	1.50792e-13	465.376	264.244	0.567807	-0.816529	7.8894e-06	8.41435e-05	HighMethLowExp
cg24081819	EPHX2	0.015241	0.0232655	1.52651	0.61024	0.00802457	2.45215e-14	7.26315e-13	1274.64	953.492	0.748051	-0.418792	0.00145129	0.00755576	HighMethLowExp
cg24102360	ZNF333	0.0208494	0.0266209	1.27682	0.352555	0.00577152	0.000765007	0.00442788	1095.9	706.928	0.645063	-0.632488	1.52818e-06	1.96645e-05	HighMethLowExp
cg24107581	POLR3B	0.0388416	0.0469653	1.20915	0.273995	0.00812377	0.00127882	0.00697512	992.43	745.582	0.751269	-0.412599	0.000394166	0.00252197	HighMethLowExp
cg24164563	FOXJ1	0.0773367	0.119736	1.54824	0.630627	0.0423989	2.81178e-16	1.11045e-14	8273.76	4358.68	0.526808	-0.924652	9.30388e-07	1.26674e-05	HighMethLowExp
cg24176563	EYA4	0.0241741	0.033008	1.36543	0.449352	0.00883387	4.97062e-08	6.02533e-07	1210.81	623.31	0.514788	-0.957951	6.53853e-07	9.22933e-06	HighMethLowExp
cg24194132	B4GALNT4	0.0144898	0.0204207	1.40932	0.495	0.00593096	5.80241e-12	1.21815e-10	3898.35	1984.99	0.509187	-0.973733	1.39598e-12	5.56502e-11	HighMethLowExp
cg24441350	TPPP	0.0188633	0.0257514	1.36516	0.449072	0.00688814	0.000608177	0.00360122	555.43	312.246	0.56217	-0.830923	0.000298379	0.00198344	HighMethLowExp
cg24496666	GIPC2	0.133557	0.188862	1.41409	0.499879	0.0553051	2.99302e-05	0.000234232	157.422	91.6963	0.582487	-0.779701	8.8986e-05	0.000704201	HighMethLowExp
cg24680602	ZNF232	0.034203	0.0408767	1.19512	0.257155	0.00667368	8.31916e-07	8.3665e-06	597.87	419.696	0.701985	-0.510488	5.75863e-05	0.000481033	HighMethLowExp
cg24686358	COL9A2	0.0175711	0.0296936	1.68991	0.75695	0.0121225	1.2215e-16	5.02807e-15	5331.43	2500.1	0.468936	-1.09254	0.000315183	0.0020841	HighMethLowExp
cg24924779	KCNG1	0.0267446	0.035739	1.33631	0.418255	0.00899447	4.39536e-10	6.94742e-09	252.394	112.455	0.445555	-1.16633	5.2904e-06	5.89703e-05	HighMethLowExp
cg25027501	GSTM3	0.0131036	0.0150361	1.14747	0.198461	0.00193244	6.4041e-07	6.55566e-06	1468.12	978.247	0.666326	-0.585701	0.00200485	0.00986593	HighMethLowExp
cg25047001	GRIN2A	0.0231759	0.0270847	1.16866	0.22485	0.00390876	0.000394603	0.00244264	996.758	443.098	0.444539	-1.16962	1.48438e-05	0.00014751	HighMethLowExp
cg25228126	FZD2	0.113314	0.149058	1.31544	0.395545	0.0357437	3.54349e-05	0.000274007	2198.07	1264.83	0.575428	-0.797294	0.000112727	0.000857732	HighMethLowExp
cg25764191	INA	0.0201518	0.0321793	1.59684	0.675223	0.0120275	7.89748e-11	1.39744e-09	883.492	310.785	0.351769	-1.5073	3.47126e-05	0.0003114	HighMethLowExp
cg26195812	DPYSL5	0.0557548	0.0782546	1.40355	0.489079	0.0224998	1.35422e-07	1.55338e-06	785.327	41.8294	0.0532637	-4.2307	6.24156e-11	1.95338e-09	HighMethLowExp
cg26363196	ST6GALNAC3	0.0504476	0.0618056	1.22514	0.292952	0.011358	1.63675e-08	2.10387e-07	322.346	159.65	0.495275	-1.0137	1.61934e-06	2.06645e-05	HighMethLowExp
cg26516759	BMP7	0.0139705	0.0268988	1.9254	0.94516	0.0129283	6.42364e-16	2.41108e-14	8434.53	4882.93	0.578922	-0.78856	6.9227e-05	0.000566637	HighMethLowExp
cg26530200	ZNF140	0.0830133	0.100144	1.20636	0.270657	0.0171304	0.000550833	0.00330185	1346.42	1061.26	0.788207	-0.343354	0.00094722	0.00528581	HighMethLowExp
cg26656135	EYA4	0.0157837	0.0206325	1.3072	0.386478	0.00484874	0.00186199	0.00972386	1210.81	623.31	0.514788	-0.957951	6.53853e-07	9.22933e-06	HighMethLowExp
cg26677448	PAX2	0.0233693	0.0309137	1.32284	0.403635	0.00754447	1.67706e-07	1.8822e-06	3976.42	1369.04	0.344291	-1.5383	0.00122962	0.0065979	HighMethLowExp
cg26987645	FMOD	0.0487602	0.0943293	1.93455	0.952	0.045569	9.20555e-20	5.80674e-18	10996.4	6295.39	0.572494	-0.804668	3.16418e-06	3.74103e-05	HighMethLowExp
cg26989531	CCND2	0.134082	0.163618	1.22028	0.287216	0.029536	0.00108641	0.00605163	7378.28	2059.35	0.279109	-1.8411	2.47111e-08	4.86243e-07	HighMethLowExp
cg27035169	SLC7A8	0.187337	0.233779	1.24791	0.319509	0.0464419	0.000191559	0.00126822	6114.22	4299.18	0.703143	-0.508109	6.36109e-06	6.92992e-05	HighMethLowExp
cg27076139	ADCYAP1R1	0.0166506	0.0190149	1.142	0.191559	0.00236434	0.00190022	0.00990455	1592.65	496.875	0.31198	-1.68047	4.89925e-08	9.00018e-07	HighMethLowExp
cg27079464	CBX8	0.0841663	0.0913791	1.0857	0.118622	0.00721282	3.91264e-05	0.000300675	811.581	608.02	0.749179	-0.416617	0.00200786	0.00987724	HighMethLowExp
cg27158867	LRRC56	0.0309825	0.0433106	1.3979	0.483264	0.012328	5.04375e-13	1.26326e-11	698.875	446.026	0.638206	-0.647906	7.64817e-05	0.000618335	HighMethLowExp
cg27234090	USP2	0.0499976	0.110747	2.21505	1.14734	0.0607494	2.91502e-20	1.92801e-18	543.32	329.557	0.606561	-0.721274	6.79312e-07	9.5207e-06	HighMethLowExp
cg27264345	REEP2	0.0155096	0.0177928	1.14721	0.198131	0.00228319	8.38831e-05	0.000602164	919.845	606.08	0.658893	-0.601883	2.12329e-05	0.000202144	HighMethLowExp
cg27420236	RPRM	0.0339813	0.0520811	1.53264	0.616017	0.0180998	0.000348355	0.00217922	254.667	94.2943	0.370265	-1.43337	1.77639e-13	7.95238e-12	HighMethLowExp
cg27581839	AMOT	0.150774	0.187727	1.24509	0.316245	0.0369526	1.13735e-07	1.31997e-06	4280.87	2937.04	0.686084	-0.543542	2.54312e-06	3.08047e-05	HighMethLowExp
cg02247582	ZNF512	0.0199102	0.0186811	0.938265	-0.0919332	-0.00122917	0.000753535	0.00437262	3214.12	2212.75	0.688447	-0.538582	9.61879e-07	1.30576e-05	LowMethLowExp
cg02433671	RGL3	0.056191	0.0378689	0.673933	-0.569324	-0.018322	7.93872e-05	0.000571999	4281.17	2693.4	0.629127	-0.668576	0.000543188	0.00330282	LowMethLowExp
cg07753583	LRRC61	0.0691235	0.0660038	0.954868	-0.0666274	-0.00311971	0.000446061	0.00273027	4143.3	2930.23	0.707221	-0.499766	5.24576e-06	5.85199e-05	LowMethLowExp
cg10098888	IRS1	0.0635976	0.0441725	0.694563	-0.525823	-0.0194251	0.000872793	0.0049819	2621.39	1567.33	0.597902	-0.742019	4.48953e-08	8.33607e-07	LowMethLowExp
cg10377764	RAD52	0.0358928	0.0236135	0.657891	-0.604079	-0.0122792	0.000392168	0.00243098	993.339	671.909	0.676415	-0.56402	2.16157e-05	0.000205082	LowMethLowExp
cg11673092	ARMC3	0.0395651	0.038747	0.979324	-0.0301419	-0.000818048	7.88744e-07	7.96048e-06	760.833	295.7	0.388653	-1.36345	1.6929e-14	8.73802e-13	LowMethLowExp
cg13258700	C7ORF13	0.037294	0.0365695	0.980575	-0.0283008	-0.000724454	8.00436e-13	1.93711e-11	603.687	401.829	0.665624	-0.58722	3.06521e-05	0.000280627	LowMethLowExp
cg15613048	KIF17	0.0155892	0.0129329	0.829607	-0.269501	-0.00265629	0.000254168	0.00163043	231.132	124.887	0.540329	-0.888091	4.34107e-06	4.91407e-05	LowMethLowExp
cg15749748	GATA5	0.139014	0.128282	0.922802	-0.115907	-0.0107316	0.000540727	0.0032427	447.371	126.298	0.282313	-1.82463	3.41226e-05	0.000306505	LowMethLowExp
cg18335068	ZNF677	0.041947	0.030607	0.729658	-0.454707	-0.01134	0.000147285	0.00100138	1078.27	800.094	0.742019	-0.430472	0.000140987	0.00103904	LowMethLowExp
cg19304410	CACHD1	0.0190699	0.0160506	0.841673	-0.248669	-0.00301928	7.76669e-06	6.7445e-05	2411.95	1822.71	0.755697	-0.40412	0.00101375	0.00560482	LowMethLowExp
cg20339230	ST8SIA2	0.0200205	0.0195964	0.978818	-0.030887	-0.000424068	2.53318e-11	4.81375e-10	458.59	191.148	0.416817	-1.26251	3.12917e-06	3.70597e-05	LowMethLowExp
cg21672276	ZNF502	0.110377	0.0949534	0.860263	-0.21715	-0.0154237	0.00100633	0.00566112	544.703	412.599	0.757476	-0.400729	0.000789201	0.00452988	LowMethLowExp
cg23009046	PVRL1	0.0690855	0.0420396	0.608516	-0.716633	-0.0270459	0.000135265	0.000930799	2993.61	2326.17	0.777046	-0.363928	0.00145218	0.00755756	LowMethLowExp
cg23208152	ZMYND10	0.0132464	0.0122398	0.924014	-0.114014	-0.00100654	2.6989e-05	0.000212435	1171.76	391.434	0.334056	-1.58184	3.03905e-06	3.61253e-05	LowMethLowExp
cg03138091	OSMR	0.0521018	0.0446647	0.857259	-0.222197	-0.00743707	0.000538188	0.00323056	2324.31	4581.09	1.97095	0.978888	1.01687e-14	5.41014e-13	LowMethHighExp
cg03954587	UBB	0.356223	0.205641	0.577281	-0.792653	-0.150582	0.000498224	0.00301971	3121.27	4446.28	1.42451	0.510468	0.000722257	0.00419417	LowMethHighExp
cg04378886	RCN3	0.131596	0.127101	0.965847	-0.0501334	-0.00449439	1.25099e-10	2.13862e-09	2322.44	3783.78	1.62923	0.704186	1.52219e-08	3.15881e-07	LowMethHighExp
cg05769169	EGLN3	0.0209765	0.0199066	0.948994	-0.0755295	-0.00106993	0.00179156	0.00938486	1764.89	2774.71	1.57217	0.652758	0.00136978	0.00721286	LowMethHighExp
cg06537829	UBB	0.274373	0.132261	0.482049	-1.05275	-0.142112	0.000505196	0.00305789	3121.27	4446.28	1.42451	0.510468	0.000722257	0.00419417	LowMethHighExp
cg07007400	KRT7	0.0389825	0.0370502	0.950431	-0.0733464	-0.00193233	2.53605e-09	3.69557e-08	26375	34676.4	1.31474	0.394781	6.91297e-05	0.000566176	LowMethHighExp
cg07671976	TNFRSF18	0.0287741	0.0250054	0.869024	-0.202532	-0.00376872	0.000154622	0.00104397	109.001	344.118	3.15701	1.65856	0.000421413	0.00266183	LowMethHighExp
cg07730329	PCDHGA12	0.716419	0.534781	0.746464	-0.421855	-0.181638	7.50552e-16	2.77135e-14	82.896	156.214	1.88445	0.914146	1.16727e-06	1.5565e-05	LowMethHighExp
cg08548888	MYD88	0.115463	0.0694637	0.601609	-0.733102	-0.0459995	8.39004e-06	7.23051e-05	3899.42	5077.35	1.30208	0.380816	0.000181797	0.00129829	LowMethHighExp
cg09593286	SQRDL	0.032547	0.0286048	0.878876	-0.186268	-0.00394221	0.000372863	0.00231869	1370.95	2501.59	1.82472	0.867673	1.3628e-12	5.44843e-11	LowMethHighExp
cg10667970	FBXO6	0.224205	0.159219	0.710147	-0.493811	-0.0649867	0.000142271	0.000972625	790.201	1277.51	1.61669	0.693047	3.89326e-08	7.31732e-07	LowMethHighExp
cg11647681	PCDHGA12	0.730348	0.604916	0.828256	-0.271851	-0.125433	3.85772e-15	1.3075e-13	82.896	156.214	1.88445	0.914146	1.16727e-06	1.5565e-05	LowMethHighExp
cg13228642	IER5	0.0840054	0.0751213	0.894244	-0.16126	-0.00888411	0.00056889	0.00340111	1252.15	1703.07	1.36012	0.443731	0.000294721	0.0019627	LowMethHighExp
cg13631259	NUDT8	0.150275	0.100081	0.665985	-0.586439	-0.050194	2.71397e-08	3.3987e-07	509.98	812.401	1.593	0.671749	8.59134e-07	1.18018e-05	LowMethHighExp
cg16221059	PLS3	0.0682163	0.0632285	0.926883	-0.109541	-0.00498778	0.00161352	0.00857525	2525.34	3408.56	1.34975	0.432689	0.000199626	0.0014053	LowMethHighExp
cg19355190	EGR2	0.159492	0.142452	0.893164	-0.163002	-0.0170394	0.000254088	0.00163043	592.974	1051.14	1.77266	0.825919	0.000179725	0.00128482	LowMethHighExp
cg19616230	SLC34A2	0.0301837	0.0278902	0.924016	-0.114011	-0.0022935	4.58073e-13	1.1494e-11	39695.7	65593.1	1.6524	0.72456	1.07783e-07	1.83852e-06	LowMethHighExp
cg21359747	ALDH1A3	0.81857	0.800106	0.977443	-0.0329152	-0.0184643	2.97818e-07	3.22558e-06	218.056	510.656	2.34185	1.22765	1.34821e-13	6.20567e-12	LowMethHighExp
cg22061523	TK1	0.0414675	0.04119	0.99331	-0.0096845	-0.00027743	0.000897864	0.00511002	3813.08	6088.69	1.59679	0.675176	1.86099e-08	3.78018e-07	LowMethHighExp
cg26036443	EHD2	0.16118	0.0959163	0.595088	-0.748825	-0.0652638	0.000703176	0.00411015	3854.76	5570.69	1.44515	0.531216	4.09821e-07	6.06316e-06	LowMethHighExp
